# Supplementary material for: Genetic information from discordant sibling pairs points to ESRP2 as a candidate trans-acting regulator of the CF modifier gene SCNN1B
Source: Sci Rep. 2020 Dec 31;10:22447. doi: 10.1038/s41598-020-79804-y (PMC7775467; doi:10.1038/s41598-020-79804-y)
Supplement: Supplementary file 3 — Supplementary Data R1. [file 41598_2020_79804_MOESM3_ESM.xlsx]

## Sheet: filtered dataset
	Probe																NEG CTRL.	NEG CTRL.	NEG CTRL.	NEG CTRL.	NEG CTRL.	NEG CTRL.	NEG CTRL.		NFkappaB-p65-NOblot		IFNGR1-SNP1	IFNGR1-SNP1	IFNGR1-SNP1	IFNGR1-SNP1	IFNGR1-SNP2	IFNGR1-SNP2		SCNN1B-rs152730	SCNN1B-rs152730	SCNN1B-rs152730	SCNN1B-rs152730		SCNN1B-rs152731	SCNN1B-rs152731	SCNN1B-rs152731		SCNN1B-rs152744	SCNN1B-rs152744	SCNN1B-rs152744	SCNN1B-rs152744
	Allele																-----	-----	-----	-----	-----	-----	-----		-----		C	C	T	T	C	T		G	G	T	T		C	T	T		A	A	G	G
	Band																#102	#104	#56	#57	#240	#242	#244		#245		#146	#152	#147	#153	#27	#28		#148	#154	#149	#155		#241	#243	#26		#150	#156	#151	#157
	estimated MW																approx. 10-25 kDa	approx. 10-25 kDa	approx. 10-25 kDa	approx. 10-25 kDa	approx. 150-250 kDa	approx. 150-250 kDa	approx. 200-450 kDa		approx. 200-450 kDa		approx. 70-150 kDa	approx. 70-150 kDa	approx. 70-150 kDa	approx. 70-150 kDa	60 kDa	60 kDa		approx. 70-150 kDa	approx. 70-150 kDa	approx. 70-150 kDa	approx. 70-150 kDa		approx. 150-250 kDa	approx. 150-250 kDa	25 kDa		approx. 70-150 kDa	approx. 70-150 kDa	approx. 70-150 kDa	approx. 70-150 kDa
	Gel																native	native	native	native	native	native	native		native		native	native	native	native	denaturing	denaturing		native	native	native	native		native	native	denaturing		native	native	native	native
	Separation buffer																Tris-Borate-EDTA	Tris-Borate-EDTA	Tris-Glycine-EDTA	Tris-Glycine-EDTA	Tris-Borate-EDTA	Tris-Borate-EDTA	Tris-Borate-EDTA		Tris-Borate-EDTA		Tris-Borate-EDTA	Tris-Glycine-EDTA	Tris-Borate-EDTA	Tris-Glycine-EDTA	SDS/Tris/Glycine	SDS/Tris/Glycine		Tris-Borate-EDTA	Tris-Glycine-EDTA	Tris-Borate-EDTA	Tris-Glycine-EDTA		Tris-Borate-EDTA	Tris-Borate-EDTA	SDS/Tris/Glycine		Tris-Borate-EDTA	Tris-Glycine-EDTA	Tris-Borate-EDTA	Tris-Glycine-EDTA
	Blot prior to excision																partial	partial	partial	partial	yes	yes	yes		no		partial	partial	partial	partial	partial	partial		partial	partial	partial	partial		no	no	partial		partial	partial	partial	partial
	Sample denaturation prior to HPLC/MassSpec																no	no	no	no	yes	yes	yes		yes		no	no	no	no	no	no		no	no	no	no		yes	yes	no		yes	yes	yes	yes
	MASCOT Analysis																non-stringent	non-stringent	non-stringent	non-stringent	validated	validated	validated		validated		non-stringent	validated	non-stringent	validated	non-stringent	validated		non-stringent	validated	non-stringent	validated		validated	validated	non-stringent		validated	validated	validated	validated
			x			x			x			x				x
			x			x			x			x				x
Protein name abberviation	Protein name	double entriy (protein isoforms)	x	Number of times observed among 7 negative controls	Noise because identified in at least one negative control sample?	x	Number of times obsevred among 18 EMSA-Pseq samples	Noise because identified in four or more samples ?	x	Expression level (pax-db; dataset "colon integrated") in ppm	Exceding threshold of expression of 200 ppm in data set "colon integrated at PAX-db"	x	GO database metabolic function (MF Complete)	GO database biological process (BP Complete)	GO database cellular compartment (CC Complete)	x
			x			x			x			x				x								x		x							x					x				x					x
AACS	Acetoacetyl-CoA synthetase OS=Homo sapiens GN=AACS PE=1 SV=1 - [AACS_HUMAN]	NO	x	0	0	x	3	0	x	21.8	NO	x	catalytic activity;acetoacetate-CoA ligase activity;butyrate-CoA ligase activity;protein binding;ATP binding;nucleotide binding;ligase activity	liver development;lipid metabolic process;response to nutrient;metabolic process;response to organonitrogen compound;response to organic cyclic compound;response to purine-containing compound;positive regulation of insulin secretion;response to oleic acid;response to drug;response to starvation;response to ethanol;white fat cell differentiation;adipose tissue development;cellular response to gluc…	cell;cytosol;cytoplasm	x								x		x							x		1		1	x				x	1				x
ABCB6	ATP-binding cassette sub-family B member 6, mitochondrial OS=Homo sapiens GN=ABCB6 PE=3 SV=1 - [H7BXK9_HUMAN]	NO	x	0	0	x	1	0	x	1.18	NO	x	ATP binding;ATPase activity, coupled to transmembrane movement of substances;nucleotide binding;ATPase activity;heme transporter activity;heme-transporting ATPase activity;efflux transmembrane transporter activity;heme binding	metabolic process;transmembrane transport;transport;porphyrin-containing compound biosynthetic process;cellular iron ion homeostasis;brain development;heme transport;skin development	integral component of membrane;mitochondrion;mitochondrial envelope;mitochondrial outer membrane;endosome;endoplasmic reticulum;Golgi apparatus;plasma membrane;integral component of mitochondrial outer membrane;ATP-binding cassette (ABC) transporter complex;extracellular exosome;membrane	x								x		x							x					x			1	x					x
ABCD1	ATP-binding cassette sub-family D member 1 OS=Homo sapiens GN=ABCD1 PE=4 SV=1 - [H0Y7L9_HUMAN]	NO	x	0	0	x	3	0	x	1.28	NO	x	ATP binding;ATPase activity;transporter activity;peroxisomal fatty-acyl-CoA transporter activity;protein binding;enzyme binding;ATPase activity, coupled to transmembrane movement of substances;identical protein binding;protein homodimerization activity;nucleotide binding;long-chain fatty acid transporter activity	metabolic process;fatty acid beta-oxidation;peroxisome organization;peroxisomal long-chain fatty acid import;peroxisomal membrane transport;fatty acid beta-oxidation using acyl-CoA oxidase;unsaturated fatty acid metabolic process;alpha-linolenic acid metabolic process;long-chain fatty acid catabolic process;very long-chain fatty acid catabolic process;linoleic acid metabolic process;cellular lipi…	cytoplasm;mitochondrion;peroxisome;peroxisomal membrane;integral component of peroxisomal membrane;cytosol;membrane;perinuclear region of cytoplasm;integral component of membrane	x								x		x					1	1	x					x			1	x					x
ABR	Active breakpoint cluster region-related protein OS=Homo sapiens GN=ABR PE=2 SV=1 - [B7Z683_HUMAN]	NO	x	0	0	x	1	0	x	37.6	NO	x	Rho guanyl-nucleotide exchange factor activity;GTPase activator activity;guanyl-nucleotide exchange factor activity	regulation of Rho protein signal transduction;positive regulation of GTPase activity;signal transduction;intracellular signal transduction;negative regulation of cellular extravasation;small GTPase mediated signal transduction;brain development;actin cytoskeleton organization;response to lipopolysaccharide;inner ear morphogenesis;positive regulation of apoptotic process;regulation of vascular per…	intracellular;cytosol;plasma membrane;membrane	x								x	1	x							x					x				x					x
ACIN1	Apoptotic chromatin condensation inducer in the nucleus OS=Homo sapiens GN=ACIN1 PE=1 SV=2 - [ACINU_HUMAN]	NO	x	0	0	x	2	0	x	10.8	NO	x	nucleotide binding;nucleic acid binding;protein binding;ATPase activity;enzyme binding;poly(A) RNA binding;RNA binding	positive regulation of defense response to virus by host;mRNA processing;apoptotic process;cellular component disassembly involved in execution phase of apoptosis;RNA splicing;programmed cell death;erythrocyte differentiation;apoptotic chromosome condensation;positive regulation of apoptotic process;positive regulation of monocyte differentiation;negative regulation of mRNA splicing, via spliceos…	nucleus;nucleoplasm;nucleolus;cytoplasm;cytosol;plasma membrane;nuclear speck;ASAP complex;exon-exon junction complex	x								x		x							x					x				x	1		1		x
ACTR1A	Alpha-centractin OS=Homo sapiens GN=ACTR1A PE=1 SV=1 - [ACTZ_HUMAN]	NO	x	0	0	x	1	0	x	224	YES	x	ATP binding;nucleotide binding	G2/M transition of mitotic cell cycle;mitotic cell cycle;organelle organization;vesicle-mediated transport;antigen processing and presentation of exogenous peptide antigen via MHC class II	cytosol;cytoplasm;centrosome;dynactin complex;microtubule associated complex;myelin sheath;extracellular exosome;microtubule organizing center;cytoskeleton	x								x		x			1				x					x				x					x
ACTR2	Actin-related protein 2 OS=Homo sapiens GN=ACTR2 PE=1 SV=1 - [ARP2_HUMAN]	NO	x	0	0	x	1	0	x	473	YES	x	structural constituent of cytoskeleton;ATP binding;actin filament binding;nucleotide binding;actin binding	movement of cell or subcellular component;establishment or maintenance of cell polarity;small GTPase mediated signal transduction;axon guidance;asymmetric cell division;meiotic chromosome movement towards spindle pole;cytoplasmic transport;meiotic cytokinesis;Arp2/3 complex-mediated actin nucleation;Fc-gamma receptor signaling pathway involved in phagocytosis;cilium assembly;innate immune respons…	cytoplasm;cytosol;Arp2/3 protein complex;focal adhesion;actin cytoskeleton;membrane;actin cap;cell projection;extracellular exosome;cytoskeleton;cell cortex	x								x		x			1				x					x				x					x
ADAMTS14	A disintegrin and metalloproteinase with thrombospondin motifs 14 OS=Homo sapiens GN=ADAMTS14 PE=2 SV=2 - [ATS14_HUMAN]	NO	x	0	0	x	2	0	x	NA	NO	x	metalloendopeptidase activity;zinc ion binding;peptidase activity;metallopeptidase activity;hydrolase activity;metal ion binding	proteolysis;extracellular matrix organization;collagen fibril organization;collagen catabolic process	extracellular region;proteinaceous extracellular matrix;extracellular matrix	x								x		x			1				x			1		x				x					x
ADH5	Alcohol dehydrogenase class-3 OS=Homo sapiens GN=ADH5 PE=1 SV=4 - [ADHX_HUMAN]	NO	x	0	0	x	3	0	x	832	YES	x	alcohol dehydrogenase (NAD) activity;fatty acid binding;zinc ion binding;electron carrier activity;formaldehyde dehydrogenase activity;protein homodimerization activity;S-(hydroxymethyl)glutathione dehydrogenase activity;oxidoreductase activity;metal ion binding;alcohol dehydrogenase activity, zinc-dependent;ethanol binding;nicotianamine synthase activity	retinoid metabolic process;respiratory system process;ethanol oxidation;peptidyl-cysteine S-nitrosylation;response to lipopolysaccharide;positive regulation of blood pressure;formaldehyde catabolic process;response to nitrosative stress;response to redox state;oxidation-reduction process;ferrous iron transport	mitochondrion;extracellular exosome;cytoplasm	x								x	1	x							x					x				x		1		1	x
ADI1	1,2-dihydroxy-3-keto-5-methylthiopentene dioxygenase OS=Homo sapiens GN=ADI1 PE=1 SV=1 - [MTND_HUMAN]	NO	x	0	0	x	3	0	x	54.5	NO	x	protein binding;acireductone dioxygenase [iron(II)-requiring] activity;oxidoreductase activity;metal ion binding;dioxygenase activity	sulfur amino acid metabolic process;polyamine metabolic process;L-methionine biosynthetic process from methylthioadenosine;cellular nitrogen compound metabolic process;small molecule metabolic process;oxidation-reduction process;cellular amino acid biosynthetic process;methionine biosynthetic process	nucleus;nucleoplasm;cytoplasm;Golgi apparatus;cytosol;plasma membrane;membrane	x								x		x							x	1	1			x				x	1				x
ADRM1	Proteasomal ubiquitin receptor ADRM1 OS=Homo sapiens GN=ADRM1 PE=1 SV=2 - [ADRM1_HUMAN]	NO	x	0	0	x	2	0	x	117	NO	x	protease binding;protein binding;endopeptidase activator activity;proteasome binding	transcription elongation from RNA polymerase II promoter;positive regulation of endopeptidase activity;proteasome assembly	nucleus;cytoplasm;proteasome complex;nucleoplasm;plasma membrane;integral component of plasma membrane;membrane	x								x		x							x					x				x			1	1	x
AHNAK2	Protein AHNAK2 OS=Homo sapiens GN=AHNAK2 - [AHNK2_HUMAN]	NO	x	0	0	x	1	0	x	84.2	NO	x	protein binding		nucleus;cytoplasm;plasma membrane;Z disc;T-tubule;cytoplasmic vesicle membrane;sarcolemma;costamere	x								x		x							x			1		x				x					x
AKAP13	A-kinase anchor protein 13 OS=Homo sapiens GN=AKAP13 PE=1 SV=2 - [AKP13_HUMAN]	NO	x	0	0	x	2	0	x	1.5	NO	x	cAMP-dependent protein kinase activity;Rho guanyl-nucleotide exchange factor activity;metal ion binding;signal transducer activity;protein binding;Rho GTPase binding;protein complex scaffold;protein kinase A binding;guanyl-nucleotide exchange factor activity	protein phosphorylation;regulation of Rho protein signal transduction;intracellular signal transduction;positive regulation of GTPase activity;small GTPase mediated signal transduction;regulation of cardiac muscle hypertrophy;positive regulation of apoptotic process;regulation of protein kinase activity;neurotrophin TRK receptor signaling pathway;regulation of small GTPase mediated signal transdu…	cytoplasm;intracellular;nucleus;cytosol;membrane;perinuclear region of cytoplasm	x								x	1	x			1				x					x				x					x
AKR1B1	Aldose reductase OS=Homo sapiens GN=AKR1B1 PE=1 SV=3 - [ALDR_HUMAN]	NO	x	0	0	x	3	0	x	257	YES	x	alditol:NADP+ 1-oxidoreductase activity;oxidoreductase activity;aldo-keto reductase (NADP) activity;electron carrier activity;glyceraldehyde oxidoreductase activity	tissue homeostasis;monosaccharide metabolic process;sorbitol biosynthetic process;response to water deprivation;response to organic substance;naphthalene metabolic process;stress-activated protein kinase signaling cascade;norepinephrine metabolic process;positive regulation of JAK-STAT cascade;positive regulation of smooth muscle cell proliferation;oxidation-reduction process;maternal process inv…	extracellular space;cytosol;cell projection cytoplasm;paranodal junction;mast cell granule;Schmidt-Lanterman incisure;perinuclear region of cytoplasm;Schwann cell microvillus;nucleoplasm;cytoplasm;extracellular exosome	x								x		x	1						x	1			1	x				x					x
AKR1B10	Aldo-keto reductase family 1 member B10 OS=Homo sapiens GN=AKR1B10 PE=1 SV=2 - [AK1BA_HUMAN]	NO	x	0	0	x	1	0	x	219	YES	x	retinal dehydrogenase activity;aldo-keto reductase (NADP) activity;protein binding;geranylgeranyl reductase activity;indanol dehydrogenase activity;oxidoreductase activity	retinoid metabolic process;cellular aldehyde metabolic process;digestion;phototransduction, visible light;steroid metabolic process;farnesol catabolic process;daunorubicin metabolic process;doxorubicin metabolic process;oxidation-reduction process	lysosome;cytosol;extracellular exosome;extracellular region	x								x		x							x					x				x				1	x
AKR1E2	1,5-anhydro-D-fructose reductase OS=Homo sapiens GN=AKR1E2 PE=1 SV=2 - [AKCL2_HUMAN]	NO	x	0	0	x	1	0	x	12.7	NO	x	1,5-anhydro-D-fructose reductase activity;oxidoreductase activity	oxidation-reduction process;activation of mitophagy in response to mitochondrial depolarization	cytoplasm;extracellular exosome	x								x		x	1						x					x				x					x
AKT2	AKT2 protein OS=Homo sapiens GN=AKT2 PE=2 SV=1 - [Q0VAN0_HUMAN]	NO	x	0	0	x	1	0	x	18.3	NO	x	protein kinase activity;ATP binding;protein serine/threonine kinase activity;nucleotide binding;kinase activity;transferase activity;protein kinase C binding;protein binding	protein phosphorylation;phosphorylation;positive regulation of protein phosphorylation;glycogen biosynthetic process;glucose metabolic process;regulation of translation;cellular protein modification process;response to osmotic stress;signal transduction;insulin receptor signaling pathway;carbohydrate transport;positive regulation of signal transduction;negative regulation of plasma membrane long-…	nucleus;nucleoplasm;cytosol;plasma membrane;cell cortex;ruffle membrane;insulin-responsive compartment;cytoplasm;membrane;vesicle;intracellular membrane-bounded organelle	x								x	1	x							x					x				x					x
ALDH1A1	Retinal dehydrogenase 1 OS=Homo sapiens GN=ALDH1A1 PE=4 SV=1 - [Q5SYQ7_HUMAN]	NO	x	0	0	x	1	0	x	1109	YES	x	retinal dehydrogenase activity;3-chloroallyl aldehyde dehydrogenase activity;benzaldehyde dehydrogenase (NAD+) activity;oxidoreductase activity;aldehyde dehydrogenase (NAD) activity;GTPase activator activity;androgen binding;oxidoreductase activity, acting on the aldehyde or oxo group of donors, NAD or NADP as acceptor	oxidation-reduction process;metabolic process;ethanol oxidation;cellular aldehyde metabolic process;xenobiotic metabolic process;retinol metabolic process;positive regulation of GTPase activity;small molecule metabolic process	cytoplasm;cytosol;extracellular exosome	x								x		x			1				x					x				x					x
ALDH2	Aldehyde dehydrogenase, mitochondrial OS=Homo sapiens GN=ALDH2 PE=1 SV=2 - [ALDH2_HUMAN]	NO	x	0	0	x	1	0	x	483	YES	x	aldehyde dehydrogenase (NAD) activity;aldehyde dehydrogenase [NAD(P)+] activity;electron carrier activity;oxidoreductase activity;oxidoreductase activity, acting on the aldehyde or oxo group of donors, NAD or NADP as acceptor	carbohydrate metabolic process;alcohol metabolic process;ethanol catabolic process;ethanol oxidation;xenobiotic metabolic process;synaptic transmission;neurotransmitter biosynthetic process;small molecule metabolic process;metabolic process;oxidation-reduction process	mitochondrial matrix;extracellular exosome;mitochondrion	x								x		x							x					x				x				1	x
ALDH3A2	Fatty aldehyde dehydrogenase OS=Homo sapiens GN=ALDH3A2 - [AL3A2_HUMAN]	NO	x	0	0	x	1	0	x	111	NO	x	3-chloroallyl aldehyde dehydrogenase activity;oxidoreductase activity;oxidoreductase activity, acting on the aldehyde or oxo group of donors, NAD or NADP as acceptor;aldehyde dehydrogenase (NAD) activity;aldehyde dehydrogenase [NAD(P)+] activity;long-chain-alcohol oxidase activity;long-chain-aldehyde dehydrogenase activity;medium-chain-aldehyde dehydrogenase activity	oxidation-reduction process;metabolic process;cellular aldehyde metabolic process;sesquiterpenoid metabolic process;central nervous system development;peripheral nervous system development;epidermis development;phytol metabolic process	mitochondrial inner membrane;peroxisome;endoplasmic reticulum membrane;integral component of membrane;intracellular membrane-bounded organelle;extracellular exosome;mitochondrion;endoplasmic reticulum;membrane	x								x		x			1				x					x				x					x
ALDH6A1	Methylmalonate-semialdehyde dehydrogenase [acylating], mitochondrial OS=Homo sapiens GN=ALDH6A1 PE=1 SV=2 - [MMSA_HUMAN]	NO	x	0	0	x	1	0	x	209	YES	x	aldehyde dehydrogenase (NAD) activity;methylmalonate-semialdehyde dehydrogenase (acylating) activity;malonate-semialdehyde dehydrogenase (acetylating) activity;oxidoreductase activity;oxidoreductase activity, acting on the aldehyde or oxo group of donors, NAD or NADP as acceptor;fatty-acyl-CoA binding;thiolester hydrolase activity;poly(A) RNA binding	oxidation-reduction process;metabolic process;thymine catabolic process;valine metabolic process;valine catabolic process;branched-chain amino acid catabolic process;beta-alanine catabolic process;thymine metabolic process;cellular nitrogen compound metabolic process;small molecule metabolic process;brown fat cell differentiation	nucleoplasm;mitochondrion;mitochondrial matrix;extracellular exosome	x								x		x						1	x					x				x					x
ALDH9A1	4-trimethylaminobutyraldehyde dehydrogenase OS=Homo sapiens GN=ALDH9A1 PE=1 SV=3 - [AL9A1_HUMAN]	NO	x	0	0	x	3	0	x	313	YES	x	3-chloroallyl aldehyde dehydrogenase activity;aldehyde dehydrogenase (NAD) activity;aminobutyraldehyde dehydrogenase activity;1-pyrroline dehydrogenase activity;4-trimethylammoniobutyraldehyde dehydrogenase activity;oxidoreductase activity;oxidoreductase activity, acting on the aldehyde or oxo group of donors, NAD or NADP as acceptor	cellular aldehyde metabolic process;cellular nitrogen compound metabolic process;neurotransmitter biosynthetic process;hormone metabolic process;small molecule metabolic process;carnitine biosynthetic process;oxidation-reduction process;metabolic process;carnitine metabolic process	cytoplasm;mitochondrion;cytosol;extracellular exosome	x								x	1	x		1					x					x				x		1			x
ALDOB	Fructose-bisphosphate aldolase B OS=Homo sapiens GN=ALDOB PE=1 SV=2 - [ALDOB_HUMAN]	NO	x	0	0	x	1	0	x	71.9	NO	x	fructose-bisphosphate aldolase activity;catalytic activity;lyase activity;phosphatidylcholine binding;protein binding;cytoskeletal protein binding;identical protein binding;ATPase binding;fructose-1-phosphate aldolase activity;fructose binding	glycolytic process;liver development;response to carbohydrate;response to fructose;response to zinc ion;response to organic cyclic compound;cellular response to extracellular stimulus;cellular response to insulin stimulus;response to drug;response to starvation;response to amino acid;response to peptide hormone;response to copper ion;response to glucocorticoid;response to cAMP;response to interle…	nucleus;cytoplasm;lysosome;cytosol;plasma membrane;rough endoplasmic reticulum membrane;smooth endoplasmic reticulum membrane;intracellular membrane-bounded organelle;perinuclear region of cytoplasm;microtubule organizing center;centriolar satellite;extracellular exosome;cytoskeleton	x								x		x							x					x			1	x					x
ALDOC	Fructose-bisphosphate aldolase C OS=Homo sapiens GN=ALDOC PE=2 SV=1 - [C9J8F3_HUMAN]	NO	x	0	0	x	1	0	x	310	YES	x	fructose-bisphosphate aldolase activity;catalytic activity;lyase activity;protein binding;cytoskeletal protein binding	glycolytic process;carbohydrate metabolic process;fructose metabolic process;glucose metabolic process;gluconeogenesis;fructose 1,6-bisphosphate metabolic process;epithelial cell differentiation;small molecule metabolic process;canonical glycolysis	mitochondrion;cytosol;cytoskeleton;extracellular exosome	x								x		x							x					x			1	x					x
ALKBH4	Alpha-ketoglutarate-dependent dioxygenase alkB homolog 4 OS=Homo sapiens GN=ALKBH4 PE=1 SV=1 - [ALKB4_HUMAN]	NO	x	0	0	x	1	0	x	6.84	NO	x	actin binding;protein binding;oxidoreductase activity, acting on paired donors, with incorporation or reduction of molecular oxygen, 2-oxoglutarate as one donor, and incorporation of one atom each of oxygen into both donors;demethylase activity;metal ion binding;oxidoreductase activity;dioxygenase activity	transcription, DNA-templated;regulation of transcription, DNA-templated;protein demethylation;actomyosin structure organization;cleavage furrow ingression;oxidation-reduction process	nucleus;cytoplasm;midbody;contractile ring	x								x		x		1					x					x				x					x
ALS2CR11	Amyotrophic lateral sclerosis 2 chromosomal region candidate gene 11 protein OS=Homo sapiens GN=ALS2CR11 PE=2 SV=1 - [AL2SA_HUMAN]	NO	x	0	0	x	1	0	x	0.11	NO	x	protein binding			x								x		x	1						x					x				x					x
ANKMY2	Ankyrin repeat and MYND domain containing 2, isoform CRA_c OS=Homo sapiens GN=ANKMY2 PE=2 SV=1 - [G3V0G5_HUMAN]	NO	x	0	0	x	3	0	x	34.6	NO	x	metal ion binding		cilium;cell projection	x								x		x		1					x				1	x				x				1	x
ANKZF1	Ankyrin repeat and zinc finger domain-containing protein 1 OS=Homo sapiens GN=ANKZF1 PE=1 SV=1 - [ANKZ1_HUMAN]	NO	x	0	0	x	1	0	x	NA	NO	x	metal ion binding;protein binding;ubiquitin-specific protease activity	ER-associated ubiquitin-dependent protein catabolic process;nucleus-associated proteasomal ubiquitin-dependent protein catabolic process;mitochondria-associated ubiquitin-dependent protein catabolic process	membrane;Cdc48p-Npl4p-Vms1p AAA ATPase complex	x								x		x			1				x					x				x					x
ANLN	Actin-binding protein anillin OS=Homo sapiens GN=ANLN PE=4 SV=1 - [H7C3S1_HUMAN]	NO	x	0	0	x	1	0	x	NA	NO	x	actin binding;protein binding	mitotic cytokinesis;septin ring assembly;hematopoietic progenitor cell differentiation;mitotic nuclear division;regulation of exit from mitosis;glomerular visceral epithelial cell migration;cell cycle;cell division	nucleoplasm;actomyosin contractile ring;actin cytoskeleton;intracellular membrane-bounded organelle;nucleus;cytoplasm;cytoskeleton;cell cortex	x								x		x							x	1				x				x					x
ANP32A	Acidic leucine-rich nuclear phosphoprotein 32 family member A OS=Homo sapiens GN=ANP32A PE=1 SV=1 - [AN32A_HUMAN]	NO	x	0	0	x	3	0	x	429	YES	x	protein binding;poly(A) RNA binding	transcription, DNA-templated;regulation of transcription, DNA-templated;nucleocytoplasmic transport;gene expression;intracellular signal transduction	nucleus;nucleoplasm;cytoplasm;endoplasmic reticulum;perinuclear region of cytoplasm	x								x	1	x							x					x				x	1		1		x
ANP32E	Acidic leucine-rich nuclear phosphoprotein 32 family member E OS=Homo sapiens GN=ANP32E PE=1 SV=1 - [AN32E_HUMAN]	NO	x	0	0	x	1	0	x	155	NO	x	phosphatase inhibitor activity;histone binding	negative regulation of catalytic activity;histone exchange;chromatin modification	Swr1 complex;nucleus;cytoplasmic membrane-bounded vesicle;cytoplasm	x								x	1	x							x					x				x					x
ANXA1	Annexin A1 OS=Homo sapiens GN=ANXA1 PE=1 SV=2 - [ANXA1_HUMAN]	NO	x	0	0	x	2	0	x	1259	YES	x	phospholipase inhibitor activity;calcium ion binding;calcium-dependent phospholipid binding;single-stranded DNA binding;single-stranded RNA binding;helicase activity;receptor binding;structural molecule activity;protein binding;phospholipid binding;phospholipase A2 inhibitor activity;protein binding, bridging;double-stranded DNA-dependent ATPase activity;annealing helicase activity;protein homodi…	negative regulation of catalytic activity;DNA strand renaturation;neutrophil homeostasis;movement of cell or subcellular component;inflammatory response;signal transduction;cell surface receptor signaling pathway;response to X-ray;myoblast migration involved in skeletal muscle regeneration;peptide cross-linking;insulin secretion;keratinocyte differentiation;prostate gland development;endocrine pa…	cytoplasm;plasma membrane;cornified envelope;extracellular region;extracellular space;nucleus;endosome;focal adhesion;cilium;cell surface;basolateral plasma membrane;mitochondrial membrane;vesicle;sarcolemma;mast cell granule;protein complex;extracellular exosome;membrane;cell projection	x								x	1	x							x					x			1	x					x
ANXA2P2	Putative annexin A2-like protein OS=Homo sapiens GN=ANXA2P2 PE=5 SV=2 - [AXA2L_HUMAN]	NO	x	0	0	x	3	0	x	2372	YES	x	phospholipase inhibitor activity;calcium ion binding;calcium-dependent phospholipid binding;cytoskeletal protein binding	negative regulation of catalytic activity	basement membrane;melanosome;extracellular exosome;extracellular region;proteinaceous extracellular matrix	x								x		x					1	1	x					x			1	x					x
ANXA5	Annexin A5 OS=Homo sapiens GN=ANXA5 PE=1 SV=2 - [ANXA5_HUMAN]	NO	x	0	0	x	1	0	x	961	YES	x	phospholipase inhibitor activity;calcium ion binding;phospholipid binding;calcium-dependent phospholipid binding;peptide hormone binding;receptor tyrosine kinase binding	positive regulation of defense response to virus by host;signal transduction;blood coagulation;response to organic substance;negative regulation of blood coagulation;positive regulation of apoptotic process;negative regulation of apoptotic process;negative regulation of catalytic activity;protein homooligomerization;response to calcium ion;activation of mitophagy in response to mitochondrial depo…	intracellular;nucleus;cytoplasm;focal adhesion;external side of plasma membrane;intercalated disc;membrane;Z disc;sarcolemma;cell projection;extracellular exosome;endothelial microparticle;extracellular space;plasma membrane	x								x		x							x					x		1		x					x
ANXA7	Annexin A7 OS=Homo sapiens GN=ANXA7 PE=1 SV=3 - [ANXA7_HUMAN]	NO	x	0	0	x	1	0	x	506	YES	x	integrin binding;calcium ion binding;protein binding;calcium-dependent phospholipid binding;poly(A) RNA binding;calcium-dependent protein binding	cellular calcium ion homeostasis;autophagy;hemostasis;cell proliferation;regulation of cell shape;response to salt stress;cellular water homeostasis;negative regulation of gene expression;response to organic cyclic compound;epithelial cell differentiation;social behavior;response to calcium ion;membrane fusion	nucleus;nuclear envelope;endoplasmic reticulum membrane;cytosol;plasma membrane;membrane;extracellular exosome;chromaffin granule membrane;vesicle	x								x	1	x							x					x				x					x
ANXA8	Annexin A8 OS=Homo sapiens GN=ANXA8 PE=1 SV=3 - [ANXA8_HUMAN]	NO	x	0	0	x	1	0	x	0.5	NO	x	calcium ion binding;calcium-dependent phospholipid binding;phosphatidylinositol-4,5-bisphosphate binding;phosphatidylinositol-3,4,5-trisphosphate binding;phosphatidylinositol-3,4-bisphosphate binding;actin filament binding;metal ion binding	endosome organization;blood coagulation;endosomal transport;negative regulation of serine-type endopeptidase activity;negative regulation of phospholipase A2 activity;hemostasis	cytosol;plasma membrane;late endosome membrane	x								x	1	x							x					x				x					x
ANXA8L2	Annexin A8-like protein 2 OS=Homo sapiens GN=ANXA8L2 PE=2 SV=1 - [AXA82_HUMAN]	NO	x	0	0	x	1	0	x	0.5	NO	x	calcium ion binding;calcium-dependent phospholipid binding;metal ion binding		extracellular exosome	x								x	1	x							x					x				x					x
AP2B1	AP-2 complex subunit beta OS=Homo sapiens GN=AP2B1 PE=1 SV=1 - [AP2B1_HUMAN]	NO	x	0	0	x	1	0	x	181	NO	x	protein transporter activity;signal sequence binding;protein binding;clathrin binding;protein complex binding;clathrin adaptor activity	vesicle-mediated transport;intracellular protein transport;protein transport;epidermal growth factor receptor signaling pathway;synaptic transmission;axon guidance;viral process;antigen processing and presentation of exogenous peptide antigen via MHC class II;negative regulation of epidermal growth factor receptor signaling pathway;neurotrophin TRK receptor signaling pathway;ephrin receptor signa…	membrane coat;membrane;trans-Golgi network;cytosol;plasma membrane;AP-2 adaptor complex;endocytic vesicle membrane;clathrin-coated endocytic vesicle membrane;intracellular membrane-bounded organelle;coated pit;clathrin coat;clathrin adaptor complex	x								x	1	x							x					x				x					x
AP3D1	AP-3 complex subunit delta-1 OS=Homo sapiens GN=AP3D1 PE=4 SV=1 - [K7ELX8_HUMAN]	NO	x	0	0	x	1	0	x	17.7	NO	x	transporter activity;protein transporter activity	intracellular protein transport;vesicle-mediated transport;eye pigment biosynthetic process;anterograde axon cargo transport;melanosome organization;protein localization to organelle;endosome to melanosome transport;antigen processing and presentation, exogenous lipid antigen via MHC class Ib;anterograde synaptic vesicle transport;synaptic vesicle membrane organization;positive regulation of NK T…	membrane coat;membrane;Golgi membrane;nucleoplasm;lysosomal membrane;Golgi apparatus;endosome membrane;terminal bouton;cytoplasm;axon	x								x		x							x					x		1		x					x
APBA1	Amyloid beta A4 precursor protein-binding family A member 1 OS=Homo sapiens GN=APBA1 PE=1 SV=3 - [APBA1_HUMAN]	NO	x	0	0	x	1	0	x	1.31	NO	x	beta-amyloid binding;protein binding;phosphatidylinositol-4,5-bisphosphate binding;PDZ domain binding;protein complex binding	protein complex assembly;synaptic transmission;in utero embryonic development;intracellular protein transport;cell adhesion;neurotransmitter secretion;nervous system development;locomotory behavior;axon cargo transport;regulation of gene expression;glutamate secretion;gamma-aminobutyric acid secretion;multicellular organism growth;transport;protein transport	synaptic vesicle;nucleus;Golgi apparatus;cytosol;plasma membrane;protein complex;perinuclear region of cytoplasm;cytoplasm;membrane	x								x		x	1						x					x				x					x
APPL2	DCC-interacting protein 13-beta OS=Homo sapiens GN=APPL2 PE=1 SV=3 - [DP13B_HUMAN]	NO	x	0	0	x	2	0	x	66.4	NO	x	protein binding	cell cycle;signal transduction;cell proliferation	nucleus;cytoplasm;endosome membrane;early endosome membrane;extracellular exosome;NuRD complex;endosome;membrane	x								x	1	x							x					x				x				1	x
ARF6	ADP-ribosylation factor 6 OS=Homo sapiens GN=ARF6 PE=1 SV=2 - [ARF6_HUMAN]	NO	x	0	0	x	1	0	x	374	YES	x	nucleotide binding;GTP binding;GTPase activity;protein binding;thioesterase binding	small GTPase mediated signal transduction;liver development;movement of cell or subcellular component;cell cycle;cell adhesion;protein transport;vesicle-mediated transport;positive regulation of actin filament polymerization;cortical actin cytoskeleton organization;ruffle organization;myeloid cell apoptotic process;protein localization to cell surface;regulation of Rac protein signal transduction…	intracellular;ruffle;endosome;early endosome;Golgi apparatus;plasma membrane;focal adhesion;cell cortex;membrane;endocytic vesicle;midbody;filopodium membrane;cleavage furrow;myelin sheath;recycling endosome membrane;extracellular exosome;cytoplasm;endosome membrane;cell projection;recycling endosome	x								x		x							x			1		x				x					x
ARFGAP1	ADP-ribosylation factor GTPase-activating protein 1 OS=Homo sapiens GN=ARFGAP1 PE=2 SV=1 - [F8W1U7_HUMAN]	NO	x	0	0	x	1	0	x	8.11	NO	x	GTPase activator activity;protein binding;metal ion binding	positive regulation of GTPase activity;retrograde vesicle-mediated transport, Golgi to ER;protein transport;regulation of endocytosis;endoplasmic reticulum unfolded protein response;IRE1-mediated unfolded protein response;cellular protein metabolic process;COPI coating of Golgi vesicle;membrane organization;transport;vesicle-mediated transport	cytosol;Golgi-associated vesicle membrane;neuronal postsynaptic density;Golgi membrane;cytoplasm;Golgi apparatus;synapse	x								x		x							x					x				x				1	x
ARFIP1	Arfaptin-1 OS=Homo sapiens GN=ARFIP1 PE=1 SV=2 - [ARFP1_HUMAN]	NO	x	0	0	x	1	0	x	136	NO	x	protein domain specific binding;phosphatidylinositol-4-phosphate binding	intracellular protein transport;regulation of Arp2/3 complex-mediated actin nucleation;regulation of protein secretion	Golgi membrane;cytoplasm;cytosol;trans-Golgi network membrane	x								x		x	1						x					x				x					x
ARHGAP1	Rho GTPase-activating protein 1 OS=Homo sapiens GN=ARHGAP1 PE=1 SV=1 - [RHG01_HUMAN]	NO	x	0	0	x	2	0	x	273	YES	x	SH3/SH2 adaptor activity;GTPase activator activity;protein binding;SH3 domain binding	small GTPase mediated signal transduction;Rho protein signal transduction;positive regulation of signal transduction;positive regulation of GTPase activity;regulation of small GTPase mediated signal transduction;signal transduction;regulation of GTPase activity	ruffle;cytoplasm;cytosol;plasma membrane;extracellular exosome;cell leading edge	x								x		x			1				x					x				x			1		x
ARHGAP21	Rho GTPase-activating protein 21 OS=Homo sapiens GN=ARHGAP21 - [RHG21_HUMAN]	NO	x	0	0	x	1	0	x	NA	NO	x	GTPase activator activity;protein binding	signal transduction;positive regulation of GTPase activity;Golgi organization;regulation of endocytosis;establishment of Golgi localization;maintenance of Golgi location;organelle transport along microtubule	Golgi membrane;Golgi apparatus;cytoskeleton;plasma membrane;cell junction;cytoplasmic vesicle membrane;cytoplasm;membrane;cytoplasmic vesicle	x								x		x			1				x					x				x					x
ARHGDIB	Rho GDP-dissociation inhibitor 2 OS=Homo sapiens GN=ARHGDIB PE=2 SV=1 - [F5H2R5_HUMAN]	NO	x	0	0	x	1	0	x	395	YES	x	GTPase activity;Rho GDP-dissociation inhibitor activity;GTPase activator activity	movement of cell or subcellular component;immune response;negative regulation of cell adhesion;small GTPase mediated signal transduction;Rho protein signal transduction;multicellular organismal development;actin cytoskeleton organization;positive regulation of GTPase activity;regulation of catalytic activity;regulation of small GTPase mediated signal transduction;cellular response to redox state;…	cytoplasm;cytosol;cytoskeleton;membrane;cytoplasmic membrane-bounded vesicle;extracellular exosome	x								x		x							x					x	1			x					x
ARHGEF16	Rho guanine nucleotide exchange factor 16 OS=Homo sapiens GN=ARHGEF16 PE=1 SV=1 - [ARHGG_HUMAN]	NO	x	0	0	x	3	0	x	6.05	NO	x	Rho guanyl-nucleotide exchange factor activity;protein binding;Rho GTPase binding;PDZ domain binding;receptor tyrosine kinase binding;guanyl-nucleotide exchange factor activity	regulation of Rho protein signal transduction;positive regulation of GTPase activity;small GTPase mediated signal transduction;positive regulation of apoptotic process;neurotrophin TRK receptor signaling pathway;regulation of small GTPase mediated signal transduction;cell chemotaxis;positive regulation of establishment of protein localization to plasma membrane;activation of GTPase activity;apopt…	cytosol;cytoplasm	x								x		x		1					x		1		1	x				x					x
ARL4D	ADP-ribosylation factor-like protein 4D OS=Homo sapiens GN=ARL4D PE=1 SV=2 - [ARL4D_HUMAN]	NO	x	0	0	x	1	0	x	NA	NO	x	GTPase activity;protein binding;GTP binding;nucleotide binding	small GTPase mediated signal transduction;protein secretion	nucleolus;cytoplasm;plasma membrane;intracellular;nucleus;membrane	x								x		x							x			1		x				x					x
ARL6IP1	ADP-ribosylation factor-like protein 6-interacting protein 1 OS=Homo sapiens GN=ARL6IP1 PE=4 SV=2 - [H3BPJ2_HUMAN]	NO	x	0	0	x	1	0	x	91	NO	x	protein binding	cotranslational protein targeting to membrane	Sec61 translocon complex;cytosol;membrane;integral component of membrane;cytoplasm;endoplasmic reticulum;endoplasmic reticulum membrane;endomembrane system	x								x		x							x			1		x				x					x
ASAH2	Neutral ceramidase OS=Homo sapiens GN=ASAH2 - [ASAH2_HUMAN]	NO	x	0	0	x	1	0	x	NA	NO	x	ceramidase activity;hydrolase activity	sphingolipid metabolic process;ceramide metabolic process;glycosphingolipid metabolic process;apoptotic process;signal transduction;long-chain fatty acid biosynthetic process;small molecule metabolic process;sphingosine biosynthetic process;ceramide catabolic process;lipid metabolic process	extracellular region;mitochondrion;plasma membrane;integral component of membrane;membrane	x								x		x						1	x					x				x					x
ASAH2C	Putative neutral ceramidase C OS=Homo sapiens GN=ASAH2C PE=2 SV=1 - [ASA2C_HUMAN]	NO	x	0	0	x	1	0	x	NA	NO	x				x								x		x						1	x					x				x					x
ASB16	Ankyrin repeat and SOCS box protein 16 OS=Homo sapiens GN=ASB16 PE=1 SV=2 - [ASB16_HUMAN]	NO	x	0	0	x	2	0	x	NA	NO	x	protein binding	protein ubiquitination;intracellular signal transduction	intracellular	x								x		x			1				x			1		x				x					x
ASL	Argininosuccinate lyase OS=Homo sapiens GN=ASL PE=1 SV=4 - [ARLY_HUMAN]	NO	x	0	0	x	1	0	x	150	NO	x	argininosuccinate lyase activity;catalytic activity;protein binding;lyase activity	arginine biosynthetic process via ornithine;urea cycle;internal protein amino acid acetylation;arginine biosynthetic process;arginine catabolic process;cellular nitrogen compound metabolic process;small molecule metabolic process;protein tetramerization;cellular amino acid biosynthetic process	cytoplasm;cytosol;extracellular exosome	x								x		x							x					x				x				1	x
ASPH	Aspartyl/asparaginyl beta-hydroxylase OS=Homo sapiens GN=ASPH PE=2 SV=1 - [E5RHK2_HUMAN]	NO	x	0	0	x	3	0	x	137	NO	x	peptide-aspartate beta-dioxygenase activity;structural molecule activity;calcium ion binding;protein binding;structural constituent of muscle;electron carrier activity;ion channel binding;oxidoreductase activity;metal ion binding;dioxygenase activity	detection of calcium ion;muscle contraction;pattern specification process;negative regulation of cell proliferation;positive regulation of calcium ion transport into cytosol;regulation of cell communication by electrical coupling;regulation of release of sequestered calcium ion into cytosol by sarcoplasmic reticulum;regulation of cardiac muscle contraction by regulation of the release of sequeste…	membrane;endoplasmic reticulum;endoplasmic reticulum membrane;plasma membrane;junctional sarcoplasmic reticulum membrane;integral component of membrane;integral component of endoplasmic reticulum membrane;cortical endoplasmic reticulum;sarcoplasmic reticulum membrane;sarcoplasmic reticulum lumen;calcium channel complex;cytoplasm;sarcoplasmic reticulum	x								x		x	1		1				x	1				x				x					x
ASRGL1	Isoaspartyl peptidase/L-asparaginase OS=Homo sapiens GN=ASRGL1 PE=1 SV=2 - [ASGL1_HUMAN]	NO	x	0	0	x	3	0	x	24.2	NO	x	asparaginase activity;hydrolase activity;beta-aspartyl-peptidase activity;peptidase activity	asparagine catabolic process via L-aspartate;metabolic process;proteolysis	cytoplasm;nucleus	x								x		x		1					x		1			x		1		x					x
ASS1	Argininosuccinate synthase OS=Homo sapiens GN=ASS1 PE=4 SV=1 - [Q5T6L5_HUMAN]	NO	x	0	0	x	1	0	x	225	YES	x	argininosuccinate synthase activity;protein binding;ATP binding;toxic substance binding;amino acid binding;identical protein binding;poly(A) RNA binding;nucleotide binding;ligase activity	urea cycle;citrulline metabolic process;argininosuccinate metabolic process;kidney development;liver development;arginine biosynthetic process;aspartate metabolic process;acute-phase response;midgut development;aging;response to nutrient;response to zinc ion;response to mycotoxin;response to estradiol;cellular nitrogen compound metabolic process;response to drug;small molecule metabolic process;p…	nucleus;cytoplasm;mitochondrial outer membrane;lysosome;endoplasmic reticulum;cytosol;perikaryon;extracellular exosome;cell body fiber;neuron projection;neuronal cell body	x								x		x							x					x			1	x					x
ASUN	Protein ASUN OS=Homo sapiens GN=ASUN PE=2 SV=1 - [B4DNK1_HUMAN]	NO	x	0	0	x	1	0	x	1.11	NO	x	protein binding	mitotic spindle organization;mitotic nuclear division;regulation of mitotic cell cycle;sperm motility;cell division;centrosome localization;regulation of fertilization;protein localization to nuclear envelope;cell cycle	nucleus;cytoplasm	x								x		x							x					x				x				1	x
ATG2A	Autophagy-related protein 2 homolog A OS=Homo sapiens GN=ATG2A PE=4 SV=1 - [H7C3T2_HUMAN]	NO	x	0	0	x	1	0	x	NA	NO	x	protein binding	autophagosome assembly;mitophagy;cellular response to nitrogen starvation;nucleophagy;autophagy	pre-autophagosomal structure;lipid particle;extrinsic component of membrane;pre-autophagosomal structure membrane;membrane	x								x		x			1				x					x				x					x
ATP13A1	Isoform B of Probable cation-transporting ATPase 13A1 OS=Homo sapiens GN=ATP13A1 - [AT131_HUMAN]	NO	x	0	0	x	1	0	x	21.7	NO	x	molecular_function;ATP binding;ATPase activity;metal ion binding;nucleotide binding;hydrolase activity	cation transport;biological_process;metabolic process;transport	endoplasmic reticulum membrane;membrane;integral component of membrane;endoplasmic reticulum	x								x		x							x					x			1	x					x
ATP6V1H	V-type proton ATPase subunit H OS=Homo sapiens GN=ATP6V1H - [VATH_HUMAN]	NO	x	0	0	x	3	0	x	58.6	NO	x	proton-transporting ATPase activity, rotational mechanism;hydrolase activity, acting on acid anhydrides, catalyzing transmembrane movement of substances;protein binding;enzyme regulator activity;ATPase activity	ATP hydrolysis coupled proton transport;cellular iron ion homeostasis;endocytosis;vacuolar acidification;insulin receptor signaling pathway;viral process;transferrin transport;ion transmembrane transport;regulation of defense response to virus by virus;regulation of catalytic activity;interaction with host;transmembrane transport;phagosome maturation;transport;ion transport;proton transport	vacuolar proton-transporting V-type ATPase, V1 domain;lysosomal membrane;cytosol;plasma membrane;extracellular exosome	x								x		x				1			x		1			x				x				1	x
ATR	Serine/threonine-protein kinase ATR OS=Homo sapiens GN=ATR PE=4 SV=1 - [H0Y8R8_HUMAN]	NO	x	0	0	x	3	0	x	0.15	NO	x	protein dimerization activity;phosphotransferase activity, alcohol group as acceptor;DNA binding;protein kinase activity;protein serine/threonine kinase activity;protein binding;ATP binding;MutLalpha complex binding;MutSalpha complex binding;nucleotide binding;kinase activity;transferase activity	double-strand break repair via homologous recombination;DNA damage checkpoint;DNA replication;DNA repair;cellular response to DNA damage stimulus;cell cycle;multicellular organismal development;negative regulation of DNA replication;peptidyl-serine phosphorylation;cellular response to heat;cellular response to UV;response to drug;regulation of protein binding;positive regulation of DNA damage res…	XY body;nucleoplasm;chromosome;Golgi apparatus;PML body;nucleus	x								x		x			1				x	1		1		x				x					x
AZGP1	Zinc-alpha-2-glycoprotein OS=Homo sapiens GN=AZGP1 PE=1 SV=2 - [ZA2G_HUMAN]	NO	x	0	0	x	1	0	x	378	YES	x	glycoprotein binding;ribonuclease activity;protein binding;protein transmembrane transporter activity;peptide antigen binding	detection of chemical stimulus involved in sensory perception of bitter taste;retina homeostasis;antigen processing and presentation of peptide antigen via MHC class I;immune response;cell adhesion;negative regulation of cell proliferation;transmembrane transport;protein transmembrane transport;RNA phosphodiester bond hydrolysis;antigen processing and presentation	extracellular region;extracellular space;nucleus;plasma membrane;MHC class I protein complex;extracellular exosome;membrane	x								x		x							x					x			1	x					x
BAZ2B	Bromodomain adjacent to zinc finger domain protein 2B OS=Homo sapiens GN=BAZ2B PE=1 SV=3 - [BAZ2B_HUMAN]	NO	x	0	0	x	1	0	x	NA	NO	x	DNA binding;protein binding;zinc ion binding;metal ion binding	transcription, DNA-templated;regulation of transcription, DNA-templated	nucleus	x								x		x							x	1				x				x					x
BCAM	Basal cell adhesion molecule OS=Homo sapiens GN=BCAM PE=1 SV=2 - [BCAM_HUMAN]	NO	x	0	0	x	1	0	x	99.7	NO	x	transmembrane signaling receptor activity;laminin receptor activity;protein binding;protein C-terminus binding;laminin binding	cell adhesion;cell-matrix adhesion;signal transduction	integral component of membrane;membrane;plasma membrane;integral component of plasma membrane;external side of plasma membrane;extracellular exosome;cell surface	x								x	1	x							x					x				x					x
BCCIP	BRCA2 and CDKN1A-interacting protein OS=Homo sapiens GN=BCCIP PE=1 SV=1 - [BCCIP_HUMAN]	NO	x	0	0	x	1	0	x	8.87	NO	x	protein binding;kinase regulator activity;poly(A) RNA binding	regulation of cyclin-dependent protein serine/threonine kinase activity;DNA repair;cell cycle;neuroendocrine cell differentiation;cellular response to DNA damage stimulus	nucleus;nuclear cyclin-dependent protein kinase holoenzyme complex	x								x		x							x					x				x	1				x
BCL2L2	Bcl-2-like protein 2 OS=Homo sapiens GN=BCL2L2 - [B2CL2_HUMAN]	NO	x	0	0	x	2	0	x	31.4	NO	x	protein homodimerization activity;protein heterodimerization activity;protein binding;BH domain binding	intrinsic apoptotic signaling pathway in response to DNA damage;extrinsic apoptotic signaling pathway in absence of ligand;negative regulation of intrinsic apoptotic signaling pathway;regulation of apoptotic process;spermatogenesis;negative regulation of apoptotic process;Sertoli cell proliferation;apoptotic process	mitochondrial outer membrane;cytosol;extracellular exosome;cytoplasm;mitochondrion;membrane;mitochondrial membrane	x								x		x							x	1		1		x				x					x
BECN1	Beclin-1 OS=Homo sapiens GN=BECN1 PE=4 SV=1 - [K7ERY0_HUMAN]	NO	x	0	0	x	1	0	x	3.59	NO	x				x								x		x							x			1		x				x					x
BEND6	BEN domain-containing protein 6 OS=Homo sapiens GN=BEND6 PE=2 SV=2 - [BEND6_HUMAN]	NO	x	0	0	x	1	0	x	NA	NO	x	protein binding;ubiquitin protein ligase binding;phosphatidylinositol 3-kinase binding	autophagosome assembly;cellular response to nitrogen starvation;CVT pathway;nucleophagy;late endosome to vacuole transport;autophagy;cytokinesis;cellular defense response;lysosome organization;mitotic metaphase plate congression;negative regulation of cell proliferation;positive regulation of autophagy;viral process;macroautophagy;regulation of cytokinesis;receptor catabolic process;cellular resp…	pre-autophagosomal structure;cytoplasmic membrane-bounded vesicle;phosphatidylinositol 3-kinase complex, class III, type I;phosphatidylinositol 3-kinase complex, class III, type II;endosome;autophagosome;endoplasmic reticulum;endoplasmic reticulum membrane;trans-Golgi network;endosome membrane;extrinsic component of membrane;mitochondrial membrane;phosphatidylinositol 3-kinase complex, class III;…	x								x		x							x	1				x				x					x
BHLHE22	Class E basic helix-loop-helix protein 22 OS=Homo sapiens GN=BHLHE22 PE=2 SV=1 - [BHE22_HUMAN]	NO	x	0	0	x	2	0	x	NA	NO	x	RNA polymerase II transcription corepressor activity;chromatin binding	negative regulation of transcription from RNA polymerase II promoter;positive regulation of neuron differentiation;negative regulation of Notch signaling pathway	nucleus	x								x		x	1						x			1		x				x					x
BID	BH3-interacting domain death agonist OS=Homo sapiens GN=BID PE=1 SV=1 - [BID_HUMAN]	NO	x	0	0	x	2	0	x	10.6	NO	x	protein dimerization activity	transcription, DNA-templated;regulation of transcription, DNA-templated	nucleus	x								x		x							x					x	1	1		x					x
BIN1	Isoform BIN1 of Myc box-dependent-interacting protein 1 OS=Homo sapiens GN=BIN1 - [BIN1_HUMAN]	NO	x	0	0	x	1	0	x	88	NO	x	death receptor binding;protein binding;ubiquitin protein ligase binding	release of cytochrome c from mitochondria;protein targeting to mitochondrion;apoptotic process;activation of cysteine-type endopeptidase activity involved in apoptotic process;brain development;extrinsic apoptotic signaling pathway via death domain receptors;apoptotic mitochondrial changes;programmed cell death;response to estradiol;positive regulation of protein oligomerization;positive regulati…	mitochondrion;mitochondrial outer membrane;cytosol;membrane;integral component of mitochondrial membrane;extracellular exosome;cytoplasm;mitochondrial membrane	x								x	1	x							x					x				x					x
BIRC6	Baculoviral IAP repeat-containing protein 6 OS=Homo sapiens GN=BIRC6 PE=1 SV=2 - [BIRC6_HUMAN]	NO	x	0	0	x	1	0	x	0.49	NO	x	protein binding;identical protein binding;tau protein binding;RNA polymerase binding	regulation of endocytosis;endocytosis;cell proliferation;viral process;muscle cell differentiation;positive regulation of apoptotic process;regulation of neuron differentiation;positive regulation of astrocyte differentiation;lipid tube assembly;regulation of cell cycle arrest;multicellular organismal development;cell differentiation	cytoplasm;nucleus;actin cytoskeleton;membrane;Z disc;T-tubule;axon;I band;node of Ranvier;axon initial segment;lipid tube	x								x		x							x					x				x			1		x
BOLA2B	BolA-like protein 2 OS=Homo sapiens GN=BOLA2B PE=3 SV=1 - [H3BV85_HUMAN]	NO	x	0	0	x	2	0	x	49.3	NO	x	ubiquitin-protein transferase activity;cysteine-type endopeptidase inhibitor activity;protein binding;ligase activity;ubiquitin conjugating enzyme activity;peptidase inhibitor activity	protein phosphorylation;apoptotic process;mitotic nuclear division;positive regulation of cell proliferation;negative regulation of endopeptidase activity;protein ubiquitination;regulation of cytokinesis;regulation of cell proliferation;negative regulation of apoptotic process;cell division;labyrinthine layer development;spongiotrophoblast layer development;negative regulation of extrinsic apopto…	cytoplasm;spindle pole;endosome;trans-Golgi network;microtubule organizing center;membrane;midbody;Golgi apparatus;cytoskeleton	x								x		x			1				x			1		x				x					x
BRDT	Bromodomain testis-specific protein OS=Homo sapiens GN=BRDT PE=1 SV=4 - [BRDT_HUMAN]	NO	x	0	0	x	3	0	x	NA	NO	x	transcription coactivator activity;histone binding;lysine-acetylated histone binding	histone displacement;chromatin remodeling;transcription, DNA-templated;mRNA processing;male meiosis;male meiosis I;spermatogenesis;RNA splicing;cell differentiation;regulation of RNA splicing;positive regulation of transcription during meiosis;regulation of transcription, DNA-templated;chromatin modification;meiotic cell cycle	nucleus	x								x		x					1	1	x					x			1	x					x
C11orf58	Protein C11orf58 OS=Homo sapiens GN=C11orf58 PE=2 SV=1 - [E9PM92_HUMAN]	NO	x	0	0	x	1	0	x	24.6	NO	x				x								x	1	x							x					x				x					x
C14orf159	UPF0317 protein C14orf159, mitochondrial OS=Homo sapiens GN=C14orf159 - [CN159_HUMAN]	NO	x	0	0	x	2	0	x	116	NO	x	molecular_function;protein binding	biological_process	cellular_component;mitochondrion	x								x		x							x		1		1	x				x					x
C15orf38	UPF0552 protein C15orf38 OS=Homo sapiens GN=C15orf38 PE=2 SV=1 - [CO038_HUMAN]	NO	x	0	0	x	1	0	x	76.3	NO	x				x								x		x							x		1			x				x					x
C15orf38-AP3S2	Protein C15orf38-AP3S2 OS=Homo sapiens GN=C15orf38-AP3S2 PE=4 SV=1 - [E2QRD5_HUMAN]	NO	x	0	0	x	1	0	x	6.18	NO	x				x								x		x							x		1			x				x					x
C1orf173	Uncharacterized protein C1orf173 OS=Homo sapiens GN=C1orf173 - [CA173_HUMAN]	NO	x	0	0	x	1	0	x	NA	NO	x				x								x		x							x	1				x				x					x
C20orf119	Chromosome 20 open reading frame 119 OS=Homo sapiens GN=C20orf119 PE=2 SV=1 - [Q4VY17_HUMAN]	NO	x	0	0	x	1	0	x	27.2	NO	x				x								x		x						1	x					x				x					x
C20orf202	Uncharacterized protein C20orf202 OS=Homo sapiens GN=C20orf202 PE=2 SV=2 - [CT202_HUMAN]	NO	x	0	0	x	1	0	x	NA	NO	x				x								x		x							x			1		x				x					x
C21orf59	Chromosome 21 open reading frame 59, isoform CRA_b OS=Homo sapiens GN=C21orf59 PE=4 SV=1 - [D3DSE6_HUMAN]	NO	x	0	0	x	3	0	x	8.99	NO	x		cell projection morphogenesis	nucleus;cytosol;cytoplasm	x								x		x	1						x	1		1		x				x					x
C22orf28	tRNA-splicing ligase RtcB homolog OS=Homo sapiens GN=C22orf28 PE=1 SV=1 - [RTCB_HUMAN]	NO	x	0	0	x	2	0	x	172	NO	x				x								x		x							x					x				x		1		1	x
C4orf48	Neuropeptide-like protein C4orf48 OS=Homo sapiens GN=C4orf48 - [CD048_HUMAN]	NO	x	0	0	x	1	0	x	NA	NO	x			extracellular region	x								x		x			1				x					x				x					x
C6orf211	UPF0364 protein C6orf211 OS=Homo sapiens GN=C6orf211 PE=1 SV=1 - [CF211_HUMAN]	NO	x	0	0	x	2	0	x	54.2	NO	x	protein binding;S-adenosylmethionine-dependent methyltransferase activity;enzyme binding;protein carboxyl O-methyltransferase activity;methyltransferase activity;transferase activity	protein methylation;cellular response to DNA damage stimulus;methylation;regulation of response to DNA damage stimulus		x								x		x			1				x					x		1		x					x
C7orf10	CaiB/baiF CoA-transferase family protein C7orf10 OS=Homo sapiens GN=C7orf10 PE=4 SV=1 - [H0Y4N1_HUMAN]	NO	x	0	0	x	2	0	x	NA	NO	x				x								x		x	1						x	1				x				x					x
CAB39	Calcium-binding protein 39 OS=Homo sapiens GN=CAB39 PE=1 SV=1 - [CAB39_HUMAN]	NO	x	0	0	x	1	0	x	194	NO	x	protein binding;kinase binding;protein kinase activator activity;protein serine/threonine kinase activator activity	cell cycle arrest;insulin receptor signaling pathway;positive regulation of peptidyl-threonine phosphorylation;signal transduction by protein phosphorylation;activation of protein kinase activity;positive regulation of peptidyl-serine phosphorylation;intracellular signal transduction;cellular hypotonic response;positive regulation of protein serine/threonine kinase activity;negative regulation of…	cytosol;extracellular exosome;serine/threonine protein kinase complex;cytoplasm	x								x	1	x							x					x				x					x
CACYBP	Calcyclin-binding protein OS=Homo sapiens GN=CACYBP PE=1 SV=2 - [CYBP_HUMAN]	NO	x	0	0	x	1	0	x	398	YES	x	protein binding;protein homodimerization activity	heart development;aging;positive regulation of DNA replication;cardiac muscle cell differentiation;response to growth hormone;negative regulation of cell death;cellular response to calcium ion	nucleus;nuclear envelope lumen;cytoplasm;neuron projection;cell body;nucleoplasm;beta-catenin destruction complex;extracellular exosome	x								x	1	x							x					x				x					x
CAND1	Cullin-associated NEDD8-dissociated protein 1 OS=Homo sapiens GN=CAND1 PE=1 SV=2 - [CAND1_HUMAN]	NO	x	0	0	x	1	0	x	261	YES	x	protein binding;TBP-class protein binding	SCF complex assembly;protein ubiquitination;cell differentiation;negative regulation of catalytic activity;positive regulation of RNA polymerase II transcriptional preinitiation complex assembly;positive regulation of transcription, DNA-templated	ubiquitin ligase complex;nucleus;nucleoplasm;cytoplasm;membrane;cullin-RING ubiquitin ligase complex;extracellular exosome	x								x	1	x							x					x				x					x
CAP1	Adenylyl cyclase-associated protein OS=Homo sapiens GN=CAP1 PE=3 SV=1 - [Q5T0R1_HUMAN]	NO	x	0	0	x	2	0	x	729	YES	x	actin binding	actin cytoskeleton organization;cytoskeleton organization;ameboidal-type cell migration;platelet degranulation;receptor-mediated endocytosis;establishment or maintenance of cell polarity;signal transduction;activation of adenylate cyclase activity;axon guidance;blood coagulation;platelet activation;cell morphogenesis	plasma membrane;focal adhesion;cortical actin cytoskeleton;extracellular exosome;cytoplasm;membrane	x								x		x					1	1	x					x				x					x
CAPNS2	Calpain small subunit 2 OS=Homo sapiens GN=CAPNS2 PE=2 SV=2 - [CPNS2_HUMAN]	NO	x	0	0	x	1	0	x	25.1	NO	x	calcium-dependent cysteine-type endopeptidase activity;calcium ion binding;metal ion binding	proteolysis	cytoplasm;plasma membrane;membrane	x								x		x			1				x					x				x					x
CARD16	Caspase recruitment domain-containing protein 16 OS=Homo sapiens GN=CARD16 PE=2 SV=1 - [E9PQW1_HUMAN]	NO	x	0	0	x	1	0	x	33.9	NO	x	cysteine-type endopeptidase inhibitor activity;peptidase inhibitor activity	regulation of apoptotic process;negative regulation of endopeptidase activity;negative regulation of peptidase activity		x								x		x							x				1	x				x					x
CARHSP1	Calcium-regulated heat stable protein 1 OS=Homo sapiens GN=CARHSP1 PE=4 SV=1 - [H3BNU9_HUMAN]	NO	x	0	0	x	1	0	x	132	NO	x	DNA binding;mRNA 3'-UTR binding;protein binding;phosphatase binding;nucleic acid binding;RNA binding	regulation of transcription, DNA-templated;intracellular signal transduction;regulation of mRNA stability	cytoplasmic mRNA processing body;cytosol;P granule;extracellular exosome;cytoplasmic exosome (RNase complex);cytoplasm	x								x	1	x							x					x				x					x
CASP1	Caspase-1 OS=Homo sapiens GN=CASP1 PE=1 SV=1 - [CASP1_HUMAN]	NO	x	0	0	x	3	0	x	71.7	NO	x	endopeptidase activity;cysteine-type endopeptidase activity;protein binding;cysteine-type endopeptidase activator activity involved in apoptotic process;peptidase activity;cysteine-type peptidase activity;hydrolase activity	regulation of apoptotic process;regulation of inflammatory response;response to hypoxia;proteolysis;apoptotic process;activation of cysteine-type endopeptidase activity involved in apoptotic process;signal transduction;regulation of autophagy;response to lipopolysaccharide;interleukin-1 beta production;response to ATP;nucleotide-binding domain, leucine rich repeat containing receptor signaling pa…	cytoplasm;IPAF inflammasome complex;extracellular region;mitochondrion;cytosol;NLRP1 inflammasome complex;NLRP3 inflammasome complex;AIM2 inflammasome complex	x								x		x							x		1		1	x				x			1		x
CASP3	Caspase-3 OS=Homo sapiens GN=CASP3 PE=1 SV=2 - [CASP3_HUMAN]	NO	x	0	0	x	1	0	x	89.3	NO	x	protease binding;aspartic-type endopeptidase activity;cysteine-type endopeptidase activity;cyclin-dependent protein serine/threonine kinase inhibitor activity;death receptor binding;protein binding;peptidase activity;phospholipase A2 activator activity;protein complex binding;cysteine-type endopeptidase activity involved in apoptotic process;cysteine-type endopeptidase activity involved in execut…	response to hypoxia;B cell homeostasis;apoptotic DNA fragmentation;proteolysis;apoptotic process;cellular component disassembly involved in execution phase of apoptosis;cellular response to DNA damage stimulus;heart development;sensory perception of sound;learning or memory;activation of cysteine-type endopeptidase activity involved in apoptotic process by cytochrome c;response to UV;response to …	cytosol;nucleus;nucleoplasm;cytoplasm;plasma membrane;death-inducing signaling complex;membrane raft	x								x	1	x							x					x				x					x
CAST	Calpastatin OS=Homo sapiens GN=CAST PE=2 SV=1 - [E7ES10_HUMAN]	NO	x	0	0	x	2	0	x	130	NO	x	calcium-dependent cysteine-type endopeptidase inhibitor activity;protease binding;endopeptidase inhibitor activity;protein binding;poly(A) RNA binding;cysteine-type endopeptidase inhibitor activity;peptidase inhibitor activity	biological_process;negative regulation of endopeptidase activity;liver development;egg activation;brain development;myoblast fusion;aging;organ regeneration;myoblast differentiation;negative regulation of cell cycle arrest;negative regulation of type B pancreatic cell apoptotic process;negative regulation of peptidase activity;negative regulation of catalytic activity	cytoplasm;cellular_component;nucleus;cytosol;membrane	x								x	1	x							x					x				x			1		x
CATSPERG	Cation channel sperm-associated protein subunit gamma OS=Homo sapiens GN=CATSPERG PE=2 SV=3 - [CTSRG_HUMAN]	NO	x	0	0	x	1	0	x	0.2	NO	x		multicellular organismal development;spermatogenesis;single fertilization;cell differentiation;multicellular organism reproduction;sperm-egg recognition	CatSper complex;sperm principal piece;plasma membrane;membrane;integral component of membrane	x								x		x							x			1		x				x					x
CBS	Cystathionine beta-synthase OS=Homo sapiens GN=CBS PE=1 SV=2 - [CBS_HUMAN]	NO	x	0	0	x	1	0	x	NA	NO	x	cystathionine beta-synthase activity;protein binding;oxygen binding;enzyme binding;heme binding;pyridoxal phosphate binding;ubiquitin protein ligase binding;identical protein binding;protein homodimerization activity;metal ion binding;nitrite reductase (NO-forming) activity;carbon monoxide binding;nitric oxide binding;modified amino acid binding;S-adenosyl-L-methionine binding;catalytic activity;…	cysteine biosynthetic process via cystathionine;cysteine biosynthetic process from serine;L-serine catabolic process;sulfur amino acid metabolic process;L-serine metabolic process;cysteine biosynthetic process;transsulfuration;L-cysteine catabolic process;cellular nitrogen compound metabolic process;DNA protection;homocysteine catabolic process;small molecule metabolic process;homocysteine metabo…	cytoplasm;nucleus;nucleolus;cytosol;intracellular membrane-bounded organelle	x								x	1	x							x					x				x					x
CCDC154	Coiled-coil domain-containing protein 154 OS=Homo sapiens GN=CCDC154 PE=2 SV=4 - [CC154_HUMAN]	NO	x	0	0	x	1	0	x	NA	NO	x			early endosome;endosome	x								x		x					1		x					x				x					x
CCDC18	Coiled-coil domain containing 18 OS=Homo sapiens GN=CCDC18 PE=4 SV=1 - [Q5T9S2_HUMAN]	NO	x	0	0	x	1	0	x	NA	NO	x				x								x		x							x			1		x				x					x
CCDC33	Coiled-coil domain-containing protein 33 OS=Homo sapiens GN=CCDC33 PE=1 SV=3 - [CCD33_HUMAN]	NO	x	0	0	x	2	0	x	NA	NO	x	protein binding			x								x		x	1						x			1		x				x					x
CCDC57	Coiled-coil domain-containing protein 57 OS=Homo sapiens GN=CCDC57 PE=2 SV=2 - [CCD57_HUMAN]	NO	x	0	0	x	3	0	x	0.03	NO	x	protein binding			x								x		x			1				x	1		1		x				x					x
CCNH	Cyclin-H OS=Homo sapiens GN=CCNH PE=1 SV=1 - [CCNH_HUMAN]	NO	x	0	0	x	1	0	x	3.33	NO	x	protein binding;cyclin-dependent protein serine/threonine kinase regulator activity;protein kinase binding;DNA-dependent ATPase activity;RNA polymerase II carboxy-terminal domain kinase activity;kinase activity	regulation of cyclin-dependent protein serine/threonine kinase activity;G1/S transition of mitotic cell cycle;G2/M transition of mitotic cell cycle;mitotic cell cycle;nucleotide-excision repair, DNA damage removal;DNA repair;transcription-coupled nucleotide-excision repair;nucleotide-excision repair;transcription from RNA polymerase I promoter;transcription initiation from RNA polymerase I promot…	nucleus;nucleoplasm;holo TFIIH complex;cyclin-dependent protein kinase activating kinase holoenzyme complex;TFIIK complex	x								x		x	1						x					x				x					x
CD44	CD44 antigen OS=Homo sapiens GN=CD44 PE=4 SV=1 - [H0Y5E4_HUMAN]	NO	x	0	0	x	2	0	x	167	NO	x	hyaluronic acid binding;hyalurononglucosaminidase activity;protein binding;collagen binding;cytokine receptor activity;molecular_function	cell adhesion;branching involved in ureteric bud morphogenesis;wound healing involved in inflammatory response;carbohydrate metabolic process;cell-matrix adhesion;blood coagulation;positive regulation of gene expression;Wnt signaling pathway;single organismal cell-cell adhesion;cytokine-mediated signaling pathway;extracellular matrix disassembly;extracellular matrix organization;glycosaminoglycan…	integral component of membrane;cytoplasm;Golgi apparatus;plasma membrane;integral component of plasma membrane;focal adhesion;external side of plasma membrane;cell surface;basolateral plasma membrane;macrophage migration inhibitory factor receptor complex;extracellular exosome;membrane;cellular_component	x								x		x							x					x				x			1	1	x
CDC5L	Cell division cycle 5-like protein OS=Homo sapiens GN=CDC5L PE=1 SV=2 - [CDC5L_HUMAN]	NO	x	0	0	x	1	0	x	15.8	NO	x	DNA binding;protein binding;poly(A) RNA binding;WD40-repeat domain binding;RNA binding;protein domain specific binding	mRNA splicing, via spliceosome;DNA repair;transcription, DNA-templated;regulation of transcription, DNA-templated;RNA splicing;gene expression;signal transduction involved in DNA damage checkpoint;mRNA processing;cellular response to DNA damage stimulus;cell cycle	Prp19 complex;nucleus;nucleoplasm;nucleolus;cytoplasm;membrane;nuclear speck;catalytic step 2 spliceosome;DNA replication factor A complex;spliceosomal complex	x								x		x						1	x					x				x					x
CDH1	Cadherin 1, type 1, E-cadherin (Epithelial), isoform CRA_c OS=Homo sapiens GN=CDH1 PE=2 SV=1 - [Q9UII8_HUMAN]	NO	x	0	0	x	1	0	x	137	NO	x	calcium ion binding;protein binding;glycoprotein binding;beta-catenin binding;ankyrin binding;GTPase activating protein binding;gamma-catenin binding;cell adhesion molecule binding;metal ion binding	cell adhesion;homophilic cell adhesion via plasma membrane adhesion molecules;regulation of epithelial cell proliferation;apoptotic process;cellular component disassembly involved in execution phase of apoptosis;small GTPase mediated signal transduction;synapse assembly;response to toxic substance;programmed cell death;single organismal cell-cell adhesion;pituitary gland development;negative regu…	plasma membrane;adherens junction;membrane;integral component of membrane;extracellular region;cytoplasm;endosome;trans-Golgi network;cell-cell adherens junction;focal adhesion;cytoplasmic side of plasma membrane;actin cytoskeleton;aggresome;lateral plasma membrane;catenin complex;flotillin complex;lamellipodium;cell junction;apical junction complex;perinuclear region of cytoplasm;extracellular e…	x								x		x							x					x			1	x					x
CDK4	Cyclin-dependent kinase 4 OS=Homo sapiens GN=CDK4 PE=1 SV=2 - [CDK4_HUMAN]	NO	x	0	0	x	1	0	x	62.7	NO	x	protein kinase activity;ATP binding;kinase activity;protein serine/threonine kinase activity;nucleotide binding;cyclin-dependent protein serine/threonine kinase activity;protein binding;cyclin-dependent protein serine/threonine kinase regulator activity;cyclin binding;protein complex binding;transferase activity	protein phosphorylation;phosphorylation;G1/S transition of mitotic cell cycle;mitotic cell cycle;lens development in camera-type eye;chromatin organization;signal transduction;circadian rhythm;positive regulation of cell proliferation;response to toxic substance;response to lead ion;regulation of gene expression;positive regulation of G2/M transition of mitotic cell cycle;organ regeneration;respo…	cyclin-dependent protein kinase holoenzyme complex;chromatin;nucleus;nucleoplasm;transcription factor complex;nucleolus;cytosol;bicellular tight junction;nuclear membrane;perinuclear region of cytoplasm;cytoplasm;membrane	x								x	1	x							x					x				x					x
CDSN	Corneodesmosin OS=Homo sapiens GN=CDSN PE=1 SV=3 - [CDSN_HUMAN]	NO	x	0	0	x	3	0	x	NA	NO	x	protein homodimerization activity	skin morphogenesis;cell adhesion;epidermis development;single organismal cell-cell adhesion;keratinocyte differentiation	cornified envelope;cell-cell junction;desmosome;extracellular exosome;extracellular region	x								x		x					1	1	x					x			1	x					x
CEP104	Centrosomal protein of 104 kDa OS=Homo sapiens GN=CEP104 PE=4 SV=1 - [H7C0J5_HUMAN]	NO	x	0	0	x	1	0	x	NA	NO	x			centriole;cytoplasm;cytoskeleton	x								x		x	1						x					x				x					x
CEP164	Centrosomal protein of 164 kDa OS=Homo sapiens GN=CEP164 PE=2 SV=1 - [E9PI34_HUMAN]	NO	x	0	0	x	3	0	x	0.4	NO	x	protein binding	G2/M transition of mitotic cell cycle;mitotic cell cycle;DNA repair;organelle organization;mitotic nuclear division;cilium assembly;cell division;cellular response to DNA damage stimulus;cell cycle;cell projection organization	extracellular space;nucleoplasm;centrosome;centriole;cytosol;ciliary transition fiber;nucleus;cytoplasm;cytoskeleton;cilium	x								x		x	1						x	1		1		x				x					x
CEP290	Centrosomal protein of 290 kDa OS=Homo sapiens GN=CEP290 PE=1 SV=2 - [CE290_HUMAN]	NO	x	0	0	x	3	0	x	0.15	NO	x	protein binding	cilium morphogenesis;G2/M transition of mitotic cell cycle;mitotic cell cycle;organelle organization;establishment or maintenance of cell polarity;protein transport;regulation of cAMP metabolic process;hindbrain development;otic vesicle formation;cilium assembly;eye photoreceptor cell development;photoreceptor cell maintenance;positive regulation of transcription, DNA-templated;pronephros develop…	nucleus;centrosome;photoreceptor outer segment;cytoplasm;cytosol;membrane;photoreceptor connecting cilium;centriolar satellite;ciliary transition zone;TCTN-B9D complex;protein complex;gamma-tubulin complex;microtubule organizing center;cytoskeleton;cilium;cell projection	x								x		x			1				x	1		1		x				x					x
CETN3	Centrin-3 OS=Homo sapiens GN=CETN3 PE=4 SV=1 - [H0YBL5_HUMAN]	NO	x	0	0	x	1	0	x	NA	NO	x	calcium ion binding;microtubule binding;G-protein beta/gamma-subunit complex binding;protein binding;metal ion binding	mitotic nuclear division;centrosome cycle;cell division;cell cycle	centrosome;centriole;photoreceptor connecting cilium;ciliary transition zone;ciliary basal body;nucleolus;nucleus;cytoplasm;microtubule organizing center;cytoskeleton	x								x		x			1				x					x				x					x
CHAF1B	Chromatin assembly factor 1 subunit B OS=Homo sapiens GN=CHAF1B PE=1 SV=1 - [CAF1B_HUMAN]	NO	x	0	0	x	1	0	x	NA	NO	x	chromatin binding;histone binding;unfolded protein binding	positive regulation of defense response to virus by host;DNA replication;DNA repair;DNA replication-dependent nucleosome assembly;transcription, DNA-templated;regulation of transcription, DNA-templated;protein complex assembly;cell cycle;chromatin assembly;activation of mitophagy in response to mitochondrial depolarization;cellular response to DNA damage stimulus	nuclear chromatin;nucleus;nucleoplasm;cytoplasm;CAF-1 complex;protein complex;cytosol	x								x	1	x							x					x				x					x
CHD4	Chromodomain-helicase-DNA-binding protein 4 OS=Homo sapiens GN=CHD4 PE=1 SV=2 - [CHD4_HUMAN]	NO	x	0	0	x	2	0	x	15.4	NO	x	DNA binding;ATP binding;microtubule binding;ATP-dependent helicase activity;zinc ion binding;nucleic acid binding;hydrolase activity, acting on acid anhydrides, in phosphorus-containing anhydrides;metal ion binding;RNA polymerase II repressing transcription factor binding;ATP-dependent DNA helicase activity;protein binding;RNA polymerase II core promoter proximal region sequence-specific DNA bind…	chromatin organization;regulation of transcription, DNA-templated;metabolic process;spindle assembly;negative regulation of transcription from RNA polymerase II promoter;transcription, DNA-templated;regulation of transcription from RNA polymerase II promoter;DNA duplex unwinding;ATP-dependent chromatin remodeling;terminal button organization;chromatin modification	nucleus;nucleoplasm;NuRD complex;nuclear chromatin;cytoplasm;centrosome;membrane;protein complex;microtubule organizing center;cytoskeleton	x								x		x							x				1	x	1			x					x
CHD5	Chromodomain-helicase-DNA-binding protein 5 OS=Homo sapiens GN=CHD5 PE=4 SV=1 - [F8VSN0_HUMAN]	NO	x	0	0	x	1	0	x	2.11	NO	x	nucleic acid binding;ATP binding;ATP-dependent helicase activity;DNA binding;zinc ion binding;hydrolase activity, acting on acid anhydrides, in phosphorus-containing anhydrides;metal ion binding;chromatin binding;H3K27me3 modified histone binding;nucleotide binding;helicase activity;hydrolase activity	metabolic process;regulation of transcription, DNA-templated;transcription from RNA polymerase II promoter;negative regulation of cell proliferation;cerebral cortex neuron differentiation;spermatogenesis, exchange of chromosomal proteins;histone H4 acetylation;regulation of transcription involved in cell fate commitment;histone H3-K27 trimethylation;positive regulation of signal transduction by p…	nucleus;heterochromatin;membrane;NuRD complex;chromatin	x								x		x							x				1	x				x					x
CHMP4B	Charged multivesicular body protein 4b OS=Homo sapiens GN=CHMP4B PE=1 SV=1 - [CHM4B_HUMAN]	NO	x	0	0	x	1	0	x	170	NO	x	protein binding;identical protein binding;protein homodimerization activity	cell separation after cytokinesis;posttranslational protein targeting to membrane;nucleus organization;vacuolar transport;mitotic metaphase plate congression;regulation of centrosome duplication;viral process;endosomal transport;viral life cycle;maintenance of lens transparency;viral budding via host ESCRT complex;viral budding;regulation of viral process;protein homooligomerization;negative regu…	ESCRT III complex;nucleus;cytoplasm;endosome;cytosol;cytoplasmic side of plasma membrane;membrane coat;midbody;late endosome membrane;extracellular exosome;membrane	x								x		x							x					x		1		x					x
CHMP7	Charged multivesicular body protein 7 OS=Homo sapiens GN=CHMP7 PE=1 SV=1 - [CHMP7_HUMAN]	NO	x	0	0	x	1	0	x	13	NO	x	protein transporter activity	cell separation after cytokinesis;nucleus organization;mitotic metaphase plate congression;protein transport;viral process;endosomal transport;viral life cycle;late endosome to vacuole transport;membrane organization;transport;vacuolar transport	ESCRT III complex;cytosol;cytoplasm	x								x	1	x							x					x				x					x
CHORDC1	Cysteine and histidine-rich domain-containing protein 1 OS=Homo sapiens GN=CHORDC1 PE=1 SV=2 - [CHRD1_HUMAN]	NO	x	0	0	x	1	0	x	19.7	NO	x	protein binding;zinc ion binding;Hsp90 protein binding;metal ion binding	regulation of centrosome duplication;chaperone-mediated protein folding;regulation of cellular response to heat;negative regulation of Rho-dependent protein serine/threonine kinase activity	cellular_component	x								x	1	x							x					x				x					x
CIP29	CIP29 protein OS=Homo sapiens GN=CIP29 PE=2 SV=1 - [Q567R9_HUMAN]	NO	x	0	0	x	3	0	x	72.8	NO	x				x								x		x							x					x		1		x		1		1	x
CKMT1A	Creatine kinase U-type, mitochondrial OS=Homo sapiens GN=CKMT1A PE=2 SV=1 - [C9J8F6_HUMAN]	NO	x	0	0	x	2	0	x	152	NO	x	ATP binding;kinase activity;nucleotide binding;catalytic activity;transferase activity;transferase activity, transferring phosphorus-containing groups;creatine kinase activity	phosphorylation;creatine metabolic process;cellular nitrogen compound metabolic process;small molecule metabolic process;metabolic process	mitochondrion;mitochondrial inner membrane;extracellular exosome;membrane	x								x		x	1						x			1		x				x					x
CKMT1B	Creatine kinase U-type, mitochondrial OS=Homo sapiens GN=CKMT1B PE=2 SV=1 - [C9J6W7_HUMAN]	NO	x	0	0	x	2	0	x	152	NO	x				x								x		x	1						x			1		x				x					x
CLIC3	Chloride intracellular channel protein 3 OS=Homo sapiens GN=CLIC3 PE=1 SV=2 - [CLIC3_HUMAN]	NO	x	0	0	x	1	0	x	NA	NO	x	voltage-gated ion channel activity;chloride channel activity;protein binding	transport;ion transport;chloride transport;regulation of ion transmembrane transport;chloride transmembrane transport;signal transduction	cytoplasm;membrane;chloride channel complex;nucleus;extracellular exosome;integral component of membrane	x								x	1	x							x					x				x					x
CMBL	Carboxymethylenebutenolidase homolog OS=Homo sapiens GN=CMBL PE=1 SV=1 - [CMBL_HUMAN]	NO	x	0	0	x	1	0	x	441	YES	x	hydrolase activity	metabolic process	cytosol;extracellular exosome;cytoplasm	x								x	1	x							x					x				x					x
CMPK2	UMP-CMP kinase 2, mitochondrial OS=Homo sapiens GN=CMPK2 PE=1 SV=3 - [CMPK2_HUMAN]	NO	x	0	0	x	1	0	x	6.63	NO	x	cytidylate kinase activity;nucleoside diphosphate kinase activity;thymidylate kinase activity;ATP binding;UMP kinase activity;nucleotide binding;uridylate kinase activity;kinase activity;transferase activity	nucleoside diphosphate phosphorylation;dUDP biosynthetic process;dTDP biosynthetic process;dTTP biosynthetic process;nucleoside triphosphate biosynthetic process;cellular response to lipopolysaccharide;pyrimidine nucleotide biosynthetic process;phosphorylation	nucleoplasm;cytoplasm;mitochondrion;cytosol	x								x		x							x		1			x				x					x
CNKSR3	Connector enhancer of kinase suppressor of ras 3 OS=Homo sapiens GN=CNKSR3 PE=1 SV=1 - [CNKR3_HUMAN]	NO	x	0	0	x	1	0	x	NA	NO	x	protein binding	regulation of signal transduction;positive regulation of sodium ion transport;negative regulation of peptidyl-serine phosphorylation;negative regulation of ERK1 and ERK2 cascade;positive regulation of sodium ion transmembrane transporter activity	cytoplasm;membrane	x								x		x	1						x					x				x					x
CNN1	Calponin-1 OS=Homo sapiens GN=CNN1 PE=4 SV=1 - [K7ERK4_HUMAN]	NO	x	0	0	x	1	0	x	7049	YES	x	actin binding;calmodulin binding	actomyosin structure organization;regulation of smooth muscle contraction	cytoskeleton;focal adhesion	x								x		x						1	x					x				x					x
CNN3	Calponin-3 OS=Homo sapiens GN=CNN3 PE=1 SV=1 - [CNN3_HUMAN]	NO	x	0	0	x	1	0	x	274	YES	x	actin binding;calmodulin binding;microtubule binding	epithelial cell differentiation;actomyosin structure organization;negative regulation of ATPase activity	cytoplasm;focal adhesion;postsynaptic density;actin cytoskeleton;neuronal cell body;dendritic spine;dendrite	x								x	1	x							x					x				x					x
CNOT3	CCR4-NOT transcription complex subunit 3 OS=Homo sapiens GN=CNOT3 PE=1 SV=1 - [CNOT3_HUMAN]	NO	x	0	0	x	1	0	x	NA	NO	x	protein binding	regulation of transcription, DNA-templated;nuclear-transcribed mRNA catabolic process, deadenylation-dependent decay;nuclear-transcribed mRNA poly(A) tail shortening;trophectodermal cell differentiation;transcription, DNA-templated;regulation of translation;gene expression;gene silencing by RNA;regulation of stem cell maintenance;multicellular organismal development	nucleus;cytoplasmic mRNA processing body;cytosol;CCR4-NOT complex;cytoplasm	x								x		x							x					x				x		1			x
COASY	Bifunctional coenzyme A synthase OS=Homo sapiens GN=COASY PE=1 SV=4 - [COASY_HUMAN]	NO	x	0	0	x	1	0	x	95.9	NO	x	dephospho-CoA kinase activity;pantetheine-phosphate adenylyltransferase activity;protein binding;ATP binding;nucleotide binding;catalytic activity;kinase activity;transferase activity;nucleotidyltransferase activity	vitamin metabolic process;water-soluble vitamin metabolic process;coenzyme biosynthetic process;coenzyme A biosynthetic process;pantothenate metabolic process;phosphorylation;small molecule metabolic process;metabolic process;biosynthetic process	nucleoplasm;cytoplasm;mitochondrial outer membrane;mitochondrial matrix;extracellular exosome;mitochondrion	x								x	1	x							x					x				x					x
COL1A1	Collagen alpha-1(I) chain OS=Homo sapiens GN=COL1A1 PE=1 SV=5 - [CO1A1_HUMAN]	NO	x	0	0	x	1	0	x	182	NO	x	extracellular matrix structural constituent;protein binding;identical protein binding;metal ion binding;platelet-derived growth factor binding	skeletal system development;blood vessel development;osteoblast differentiation;intramembranous ossification;endochondral ossification;receptor-mediated endocytosis;blood coagulation;visual perception;sensory perception of sound;positive regulation of epithelial to mesenchymal transition;negative regulation of cell-substrate adhesion;protein transport;extracellular matrix disassembly;platelet act…	extracellular region;collagen type I trimer;extracellular space;endoplasmic reticulum lumen;Golgi apparatus;secretory granule;extracellular matrix;proteinaceous extracellular matrix;collagen trimer;cytoplasm;endoplasmic reticulum	x								x		x		1					x					x				x					x
COL1A2	Collagen alpha-2(I) chain OS=Homo sapiens GN=COL1A2 PE=1 SV=7 - [CO1A2_HUMAN]	NO	x	0	0	x	1	0	x	232	YES	x	extracellular matrix structural constituent;protein binding;protein binding, bridging;identical protein binding;SMAD binding;metal ion binding;platelet-derived growth factor binding	skeletal system development;blood vessel development;receptor-mediated endocytosis;transforming growth factor beta receptor signaling pathway;Rho protein signal transduction;blood coagulation;regulation of blood pressure;extracellular matrix disassembly;platelet activation;extracellular matrix organization;collagen fibril organization;collagen catabolic process;odontogenesis;skin morphogenesis;le…	collagen trimer;extracellular region;collagen type I trimer;extracellular space;endoplasmic reticulum lumen;extracellular matrix;extracellular exosome;proteinaceous extracellular matrix	x								x		x		1					x					x				x					x
COL2A1	Collagen alpha-1(II) chain OS=Homo sapiens GN=COL2A1 PE=1 SV=3 - [CO2A1_HUMAN]	NO	x	0	0	x	1	0	x	0.58	NO	x	extracellular matrix structural constituent conferring tensile strength;identical protein binding;metal ion binding;platelet-derived growth factor binding;extracellular matrix structural constituent	skeletal system development;cartilage condensation;tissue homeostasis;endochondral ossification;chondrocyte differentiation;heart morphogenesis;proteoglycan metabolic process;axon guidance;central nervous system development;visual perception;sensory perception of sound;regulation of gene expression;extracellular matrix disassembly;extracellular matrix organization;collagen fibril organization;col…	collagen trimer;extracellular region;collagen type II trimer;basement membrane;extracellular space;endoplasmic reticulum lumen;extracellular matrix;proteinaceous extracellular matrix;cytoplasm	x								x		x						1	x					x				x					x
CORO6	Coronin OS=Homo sapiens GN=CORO6 PE=3 SV=1 - [J3QRV4_HUMAN]	NO	x	0	0	x	1	0	x	49.3	NO	x	actin filament binding;protein binding	actin cytoskeleton organization	actin cytoskeleton	x								x		x							x	1				x				x					x
CPNE3	Copine-3 OS=Homo sapiens GN=CPNE3 PE=1 SV=1 - [CPNE3_HUMAN]	NO	x	0	0	x	1	0	x	223	YES	x	protein serine/threonine kinase activity;transporter activity;calcium-dependent phospholipid binding;poly(A) RNA binding	protein phosphorylation;lipid metabolic process;phospholipid metabolic process;vesicle-mediated transport;small molecule metabolic process;glycerophospholipid biosynthetic process;cellular response to calcium ion	nucleus;cytoplasm;cytosol;plasma membrane;extracellular exosome	x								x	1	x							x					x				x					x
CPOX	Coproporphyrinogen-III oxidase, mitochondrial OS=Homo sapiens GN=CPOX PE=1 SV=3 - [HEM6_HUMAN]	NO	x	0	0	x	3	0	x	39.7	NO	x	coproporphyrinogen oxidase activity;structural constituent of eye lens;protein homodimerization activity;oxidoreductase activity;identical protein binding	porphyrin-containing compound biosynthetic process;oxidation-reduction process;porphyrin-containing compound metabolic process;protoporphyrinogen IX biosynthetic process;heme biosynthetic process;response to iron ion;response to lead ion;response to insecticide;small molecule metabolic process;response to arsenic-containing substance;response to methylmercury;response to inorganic substance	cytoplasm;mitochondrion;mitochondrial inner membrane;mitochondrial intermembrane space;membrane	x								x		x		1					x					x				x		1		1	x
CRKL	Crk-like protein OS=Homo sapiens GN=CRKL PE=1 SV=1 - [CRKL_HUMAN]	NO	x	0	0	x	2	0	x	151	NO	x	signal transducer activity;SH3/SH2 adaptor activity;protein binding;poly(A) RNA binding	activation of MAPKK activity;blood vessel development;JNK cascade;Ras protein signal transduction;heart development;positive regulation of cell proliferation;organ morphogenesis;anterior/posterior pattern specification;intracellular signal transduction;neurotrophin TRK receptor signaling pathway;thymus development;parathyroid gland development;pattern specification process	endosome;cytosol;extracellular exosome;cytoplasm	x								x	1	x							x					x				x				1	x
CROCC	Rootletin OS=Homo sapiens GN=CROCC - [CROCC_HUMAN]	NO	x	0	0	x	3	0	x	7.35	NO	x	actin binding;structural molecule activity;protein binding;kinesin binding	centrosome organization;cell cycle;protein localization;centriole-centriole cohesion;epithelial structure maintenance;cell projection organization;ciliary basal body organization;protein localization to organelle;photoreceptor cell maintenance;establishment of organelle localization	ciliary rootlet;photoreceptor inner segment;cytoplasm;centrosome;centriole;plasma membrane;actin cytoskeleton;extracellular exosome;cytoskeleton	x								x		x			1			1	x			1		x				x					x
CRYL1	Lambda-crystallin homolog OS=Homo sapiens GN=CRYL1 - [CRYL1_HUMAN]	NO	x	0	0	x	3	0	x	217	YES	x	3-hydroxyacyl-CoA dehydrogenase activity;oxidoreductase activity;NAD+ binding;protein homodimerization activity;L-gulonate 3-dehydrogenase activity	fatty acid metabolic process;oxidation-reduction process	cytoplasm;nucleus;nucleolus;Golgi apparatus;cytosol;plasma membrane;extracellular exosome	x								x		x							x					x	1	1		x	1				x
CS	Citrate synthase, mitochondrial OS=Homo sapiens GN=CS PE=4 SV=1 - [H0YH82_HUMAN]	NO	x	0	0	x	1	0	x	392	YES	x	transferase activity, transferring acyl groups, acyl groups converted into alkyl on transfer;transferase activity;citrate (Si)-synthase activity;poly(A) RNA binding	cellular carbohydrate metabolic process;tricarboxylic acid cycle;carbohydrate metabolic process;cellular metabolic process;small molecule metabolic process	mitochondrion;nucleus;mitochondrial matrix;extracellular exosome	x								x		x							x	1				x				x					x
CSPP1	Centrosome and spindle pole-associated protein 1 OS=Homo sapiens GN=CSPP1 PE=2 SV=1 - [E5RGA5_HUMAN]	NO	x	0	0	x	1	0	x	0.02	NO	x	protein binding	positive regulation of cytokinesis;positive regulation of cell division	spindle pole;nucleoplasm;cytoplasm;centrosome;spindle;microtubule;microtubule organizing center;cytoskeleton	x								x		x			1				x					x				x					x
CSTA	Cystatin-A OS=Homo sapiens GN=CSTA PE=1 SV=1 - [CYTA_HUMAN]	NO	x	0	0	x	2	0	x	64.5	NO	x	protease binding;cysteine-type endopeptidase inhibitor activity;structural molecule activity;protein binding, bridging;endopeptidase inhibitor activity;peptidase inhibitor activity	negative regulation of peptidase activity;negative regulation of endopeptidase activity;single organismal cell-cell adhesion;peptide cross-linking;keratinocyte differentiation;negative regulation of proteolysis;cell adhesion	cornified envelope;extracellular space;nucleus;nucleoplasm;cytoplasm;extracellular exosome;intracellular	x								x		x						1	x					x			1	x					x
CSTF1	Cleavage stimulation factor subunit 1 OS=Homo sapiens GN=CSTF1 PE=1 SV=1 - [CSTF1_HUMAN]	NO	x	0	0	x	1	0	x	13.5	NO	x	RNA binding;protein binding;poly(A) RNA binding	mRNA splicing, via spliceosome;transcription from RNA polymerase II promoter;termination of RNA polymerase II transcription;mRNA polyadenylation;mRNA cleavage;RNA processing;RNA splicing;gene expression;mRNA 3'-end processing;mRNA processing	nucleus;nucleoplasm;cytoplasm;intracellular membrane-bounded organelle	x								x		x		1					x					x				x					x
CTNNA2	Catenin alpha-2 OS=Homo sapiens GN=CTNNA2 PE=2 SV=1 - [C9IZ88_HUMAN]	NO	x	0	0	x	1	0	x	31.6	NO	x	structural constituent of cytoskeleton;protein binding;cadherin binding;actin filament binding;structural molecule activity;beta-catenin binding	axonogenesis;single organismal cell-cell adhesion;radial glia guided migration of Purkinje cell;muscle cell differentiation;dendrite morphogenesis;brain morphogenesis;positive regulation of muscle cell differentiation;regulation of synapse structural plasticity;prepulse inhibition;cell adhesion;multicellular organismal development;cell differentiation;actin filament organization;epithelial cell-c…	cytoplasm;cytosol;adherens junction;cell-cell adherens junction;actin cytoskeleton;basolateral plasma membrane;lamellipodium;axon;neuronal postsynaptic density;cytoskeleton;plasma membrane;membrane;cell junction;cell projection	x								x		x							x			1		x				x					x
CTPS2	CTP synthase 2 OS=Homo sapiens GN=CTPS2 PE=1 SV=1 - [PYRG2_HUMAN]	NO	x	0	0	x	2	0	x	72.5	NO	x	CTP synthase activity;nucleotide binding;ATP binding;ligase activity;protein binding	pyrimidine nucleotide biosynthetic process;glutamine metabolic process;'de novo' CTP biosynthetic process;pyrimidine nucleotide metabolic process;nucleobase-containing small molecule interconversion;small molecule metabolic process;nucleobase-containing small molecule metabolic process	mitochondrion;cytosol	x								x	1	x							x					x				x				1	x
CTSD	Cathepsin D OS=Homo sapiens GN=CTSD PE=1 SV=1 - [CATD_HUMAN]	NO	x	0	0	x	3	0	x	361	YES	x	aspartic-type endopeptidase activity;protein binding;peptidase activity;hydrolase activity	autophagy;proteolysis;antigen processing and presentation of exogenous peptide antigen via MHC class II;extracellular matrix disassembly;protein catabolic process;extracellular matrix organization;collagen catabolic process	extracellular region;extracellular space;lysosome;melanosome;lysosomal lumen;membrane raft;extracellular exosome;extracellular matrix	x								x		x							x					x	1	1	1	x					x
CWF19L1	CWF19-like protein 1 OS=Homo sapiens GN=CWF19L1 PE=1 SV=2 - [C19L1_HUMAN]	NO	x	0	0	x	1	0	x	15.6	NO	x	molecular_function;catalytic activity	biological_process;metabolic process	cellular_component	x								x		x	1						x					x				x					x
CYCS	Cytochrome c OS=Homo sapiens GN=CYCS PE=2 SV=1 - [C9JFR7_HUMAN]	NO	x	0	0	x	3	0	x	1109	YES	x	protein binding;heme binding;electron transporter, transferring electrons from CoQH2-cytochrome c reductase complex and cytochrome c oxidase complex activity;metal ion binding;protein serine/threonine phosphatase activity;electron carrier activity	response to reactive oxygen species;mitochondrial electron transport, ubiquinol to cytochrome c;mitochondrial electron transport, cytochrome c to oxygen;apoptotic DNA fragmentation;transcription initiation from RNA polymerase II promoter;protein dephosphorylation;apoptotic process;organelle organization;mitochondrion organization;activation of cysteine-type endopeptidase activity involved in apop…	protein phosphatase type 2A complex;nucleus;mitochondrion;mitochondrial inner membrane;mitochondrial intermembrane space;cytosol;respiratory chain	x								x		x					1	1	x					x			1	x					x
CYP3A43	Cytochrome P450 3A43 OS=Homo sapiens GN=CYP3A43 PE=1 SV=1 - [CP343_HUMAN]	NO	x	0	0	x	1	0	x	NA	NO	x	monooxygenase activity;iron ion binding;oxidoreductase activity, acting on paired donors, with incorporation or reduction of molecular oxygen;heme binding;oxidoreductase activity;metal ion binding;aromatase activity;oxidoreductase activity, acting on paired donors, with incorporation or reduction of molecular oxygen, reduced flavin or flavoprotein as one donor, and incorporation of one atom of ox…	oxidation-reduction process;xenobiotic metabolic process;small molecule metabolic process	endoplasmic reticulum membrane;endoplasmic reticulum;membrane;organelle membrane;intracellular membrane-bounded organelle	x								x		x			1				x					x				x					x
CYTH2	Cytohesin-2 OS=Homo sapiens GN=CYTH2 PE=1 SV=2 - [CYH2_HUMAN]	NO	x	0	0	x	1	0	x	7.53	NO	x	ARF guanyl-nucleotide exchange factor activity;protein binding;lipid binding;inositol 1,4,5 trisphosphate binding;guanyl-nucleotide exchange factor activity	regulation of cell adhesion;regulation of ARF protein signal transduction;positive regulation of GTPase activity;endocytosis;actin cytoskeleton organization	cytoplasm;plasma membrane;membrane;growth cone;cell projection	x								x		x						1	x					x				x					x
DBI	Acyl-CoA-binding protein OS=Homo sapiens GN=DBI PE=1 SV=2 - [ACBP_HUMAN]	NO	x	0	0	x	2	0	x	525	YES	x	fatty-acyl-CoA binding;lipid binding;benzodiazepine receptor binding;long-chain fatty acyl-CoA binding;protein dimerization activity	behavioral fear response;hair follicle development;triglyceride metabolic process;learning or memory;lateral ventricle development;skin development;long-term synaptic potentiation;transport;phosphatidylcholine acyl-chain remodeling	mitochondrion;endoplasmic reticulum;Golgi apparatus;extracellular exosome;perinuclear endoplasmic reticulum	x								x		x		1					x					x		1		x					x
DCTN2	Dynactin subunit 2 OS=Homo sapiens GN=DCTN2 PE=4 SV=1 - [H0YI98_HUMAN]	NO	x	0	0	x	1	0	x	316	YES	x	motor activity;protein binding;spectrin binding	G2/M transition of mitotic cell cycle;mitotic cell cycle;organelle organization;mitotic spindle organization;mitotic nuclear division;metabolic process;cell proliferation;antigen processing and presentation of exogenous peptide antigen via MHC class II;melanosome transport;protein localization to centrosome;microtubule-based process	kinetochore;cytoplasm;centrosome;cytosol;dynactin complex;microtubule;membrane;dynein complex;growth cone;vesicle;extracellular exosome;microtubule organizing center;cytoskeleton	x								x	1	x							x					x				x					x
DCTN3	Dynactin 3 (P22), isoform CRA_a OS=Homo sapiens GN=DCTN3 PE=2 SV=1 - [Q8NB28_HUMAN]	NO	x	0	0	x	2	0	x	143	NO	x	structural molecule activity;protein binding	G2/M transition of mitotic cell cycle;mitotic cell cycle;cytokinesis;organelle organization;microtubule-based process;mitotic nuclear division;antigen processing and presentation of exogenous peptide antigen via MHC class II;cell cycle;cell division	cytosol;condensed chromosome kinetochore;centrosome;spindle;dynactin complex;midbody;cleavage furrow;perinuclear region of cytoplasm;chromosome, centromeric region;kinetochore;chromosome;cytoplasm;microtubule organizing center;cytoskeleton;microtubule associated complex	x								x		x			1				x			1		x				x					x
DCUN1D1	DCN1, defective in cullin neddylation 1, domain containing 1 (S. cerevisiae), isoform CRA_a OS=Homo sapiens GN=DCUN1D1 PE=4 SV=1 - [C9JVE2_HUMAN]	NO	x	0	0	x	1	0	x	96.4	NO	x	protein binding	biological_process	ubiquitin ligase complex;nucleus	x								x		x							x					x		1		x					x
DCXR	L-xylulose reductase OS=Homo sapiens GN=DCXR PE=3 SV=1 - [J3KS22_HUMAN]	NO	x	0	0	x	1	0	x	223	YES	x	oxidoreductase activity;oxidoreductase activity, acting on NAD(P)H, quinone or similar compound as acceptor;L-xylulose reductase (NADP+) activity;oxidoreductase activity, acting on CH-OH group of donors	oxidation-reduction process;metabolic process;xylulose metabolic process;glucose metabolic process;NADP metabolic process;D-xylose metabolic process;protein homotetramerization;carbohydrate metabolic process	nucleus;cytoplasmic microtubule;microvillus;brush border;membrane;extracellular exosome	x								x	1	x							x					x				x					x
DDB2	DNA damage-binding protein 2 OS=Homo sapiens GN=DDB2 PE=1 SV=1 - [DDB2_HUMAN]	NO	x	0	0	x	3	0	x	5.27	NO	x	DNA binding;protein binding;damaged DNA binding;ubiquitin-protein transferase activity	protein polyubiquitination;nucleotide-excision repair, DNA damage removal;DNA repair;nucleotide-excision repair;pyrimidine dimer repair;response to UV;histone H2A monoubiquitination;protein autoubiquitination;UV-damage excision repair;cellular response to DNA damage stimulus;protein ubiquitination	nucleoplasm;cell junction;Cul4B-RING E3 ubiquitin ligase complex;protein complex;nucleus	x								x		x							x					x				x		1	1	1	x
DDT	D-dopachrome decarboxylase OS=Homo sapiens GN=DDT PE=1 SV=3 - [DOPD_HUMAN]	NO	x	0	0	x	1	0	x	332	YES	x	dopachrome isomerase activity;D-dopachrome decarboxylase activity;lyase activity	melanin biosynthetic process	cytoplasm;extracellular exosome	x								x	1	x							x					x				x					x
DDTL	D-dopachrome decarboxylase-like protein OS=Homo sapiens GN=DDTL PE=2 SV=1 - [DDTL_HUMAN]	NO	x	0	0	x	1	0	x	246	YES	x	lyase activity	metabolic process	cytoplasm;extracellular exosome	x								x	1	x							x					x				x					x
DDX19A	ATP-dependent RNA helicase DDX19A OS=Homo sapiens GN=DDX19A PE=1 SV=1 - [DD19A_HUMAN]	NO	x	0	0	x	2	0	x	66.2	NO	x	ATP-dependent RNA helicase activity;molecular_function;RNA binding;protein binding;ATP binding;nucleotide binding;nucleic acid binding;helicase activity;hydrolase activity	mRNA export from nucleus;RNA secondary structure unwinding;biological_process;protein transport;transport;mRNA transport	cytoplasm;nuclear pore;membrane;nuclear membrane;nucleus;intracellular	x								x	1	x							x					x				x			1		x
DDX19B	ATP-dependent RNA helicase DDX19B OS=Homo sapiens GN=DDX19B PE=4 SV=1 - [H3BMQ5_HUMAN]	NO	x	0	0	x	1	0	x	57.1	NO	x	ATP-dependent RNA helicase activity;nucleic acid binding;helicase activity;ATP binding;hydrolase activity;RNA binding;protein binding;nucleotide binding	RNA secondary structure unwinding;mRNA export from nucleus;metabolic process;protein transport;transport;mRNA transport	intracellular;nuclear envelope;nuclear pore;cytoplasm;membrane;nuclear membrane;extracellular exosome;nucleus	x								x		x							x					x				x			1		x
DDX46	Probable ATP-dependent RNA helicase DDX46 OS=Homo sapiens GN=DDX46 PE=4 SV=1 - [H0Y9U3_HUMAN]	NO	x	0	0	x	3	0	x	23.5	NO	x	nucleic acid binding;ATP-dependent RNA helicase activity;ATP binding;nucleotide binding;helicase activity;hydrolase activity;poly(A) RNA binding;RNA binding	mRNA splicing, via spliceosome;regulation of gene expression;RNA secondary structure unwinding;metabolic process;mRNA processing;RNA splicing	nucleus;Cajal body;nuclear speck	x								x		x			1				x	1		1		x				x					x
DGKA	Diacylglycerol kinase alpha OS=Homo sapiens GN=DGKA PE=2 SV=1 - [G3V4E1_HUMAN]	NO	x	0	0	x	1	0	x	10.3	NO	x	calcium ion binding;nucleotide binding;diacylglycerol kinase activity;ATP binding;phospholipid binding;kinase activity;transferase activity;metal ion binding	intracellular signal transduction;protein kinase C-activating G-protein coupled receptor signaling pathway;phosphorylation;blood coagulation;platelet activation	intracellular;cytosol;plasma membrane;membrane	x								x	1	x							x					x				x					x
DHPS	Deoxyhypusine synthase OS=Homo sapiens GN=DHPS PE=1 SV=1 - [DHYS_HUMAN]	NO	x	0	0	x	3	0	x	2.71	NO	x	deoxyhypusine synthase activity;protein binding;transferase activity	peptidyl-lysine modification to peptidyl-hypusine;positive regulation of T cell proliferation;glucose homeostasis;deoxyhypusine biosynthetic process from spermidine;protein homotetramerization;translation;positive regulation of cell proliferation;post-translational protein modification;cellular protein metabolic process	cytosol	x								x		x		1					x				1	x				x		1			x
DIEXF	Digestive organ expansion factor homolog OS=Homo sapiens GN=DIEXF PE=1 SV=2 - [DIEXF_HUMAN]	NO	x	0	0	x	1	0	x	NA	NO	x	protein binding;rRNA binding;U3 snoRNA binding;poly(A) RNA binding	maturation of SSU-rRNA from tricistronic rRNA transcript (SSU-rRNA, 5.8S rRNA, LSU-rRNA);multicellular organismal development	nucleolus;small-subunit processome;nucleus	x								x		x							x				1	x				x					x
DKFZp434N071	Putative uncharacterized protein DKFZp434N071 OS=Homo sapiens GN=DKFZp434N071 PE=2 SV=2 - [Q68CU6_HUMAN]	NO	x	0	0	x	1	0	x	9.57	NO	x				x								x		x	1						x					x				x					x
DKFZp686F2281	Metastasis-associated protein MTA2 OS=Homo sapiens GN=DKFZp686F2281 PE=2 SV=1 - [Q68DB1_HUMAN]	NO	x	0	0	x	3	0	x	37	NO	x				x								x		x							x		1			x		1		x				1	x
DKFZp781B11202	Aspartate--tRNA ligase, cytoplasmic OS=Homo sapiens GN=DKFZp781B11202 PE=2 SV=1 - [Q68CR9_HUMAN]	NO	x	0	0	x	2	0	x	188	NO	x				x								x		x		1					x					x				x				1	x
DKFZp781M17165	Putative uncharacterized protein DKFZp781M17165 OS=Homo sapiens GN=DKFZp781M17165 PE=4 SV=1 - [Q68CR8_HUMAN]	NO	x	0	0	x	1	0	x	201	YES	x				x								x		x							x			1		x				x					x
DLGAP4	Disks large-associated protein 4 OS=Homo sapiens GN=DLGAP4 - [DLGP4_HUMAN]	NO	x	0	0	x	2	0	x	6.1	NO	x	protein binding	signaling	membrane;synapse	x								x		x			1			1	x					x				x					x
DMBT1	Deleted in malignant brain tumors 1 protein OS=Homo sapiens GN=DMBT1 PE=1 SV=2 - [DMBT1_HUMAN]	NO	x	0	0	x	2	0	x	4.29	NO	x	scavenger receptor activity;protein binding;signaling pattern recognition receptor activity;zymogen binding;calcium-dependent protein binding	receptor-mediated endocytosis;inner cell mass cell proliferation;pattern recognition receptor signaling pathway;protein transport;viral process;epithelial cell differentiation;positive regulation of epithelial cell differentiation;induction of bacterial agglutination;innate immune response;defense response to virus;blastocyst development;transport;multicellular organismal development;cell differe…	extracellular region;membrane;proteinaceous extracellular matrix;extracellular space;cytoplasm;extrinsic component of membrane;phagocytic vesicle membrane;zymogen granule membrane;extracellular exosome;intracellular	x								x		x					1		x					x			1	x					x
DNAH14	Dynein heavy chain 14, axonemal OS=Homo sapiens GN=DNAH14 PE=4 SV=1 - [H7C3Z3_HUMAN]	NO	x	0	0	x	1	0	x	NA	NO	x	microtubule motor activity;ATP binding;nucleotide binding;motor activity	microtubule-based movement;metabolic process	dynein complex;cytoplasm;microtubule;cilium;cytoskeleton;cell projection	x								x		x	1						x					x				x					x
DNAJB11	DnaJ homolog subfamily B member 11 OS=Homo sapiens GN=DNAJB11 PE=4 SV=1 - [H7C2Y5_HUMAN]	NO	x	0	0	x	1	0	x	122	NO	x	unfolded protein binding;protein binding	protein folding;endoplasmic reticulum unfolded protein response;IRE1-mediated unfolded protein response;cellular protein metabolic process	endoplasmic reticulum;endoplasmic reticulum lumen;membrane;endoplasmic reticulum chaperone complex	x								x		x	1						x					x				x					x
DNAJC7	DnaJ homolog subfamily C member 7 OS=Homo sapiens GN=DNAJC7 PE=4 SV=1 - [K7EIH8_HUMAN]	NO	x	0	0	x	1	0	x	31.3	NO	x	protein binding;heat shock protein binding	protein folding;cellular response to heat;chaperone cofactor-dependent protein refolding;regulation of cellular response to heat;cellular response to stress	nucleoplasm;cytoplasm;cytosol;cytoskeleton;membrane;extracellular exosome;nucleus	x								x	1	x							x					x				x					x
DNPH1	2'-deoxynucleoside 5'-phosphate N-hydrolase 1 OS=Homo sapiens GN=DNPH1 PE=1 SV=1 - [DNPH1_HUMAN]	NO	x	0	0	x	1	0	x	143	NO	x	protein homodimerization activity;nucleoside deoxyribosyltransferase activity;deoxyribonucleoside 5'-monophosphate N-glycosidase activity;hydrolase activity;hydrolase activity, acting on glycosyl bonds;hydrolase activity, hydrolyzing N-glycosyl compounds	cell proliferation;nucleoside metabolic process;nucleotide metabolic process;deoxyribonucleoside monophosphate catabolic process;positive regulation of cell growth;epithelial cell differentiation;metabolic process	nucleus;nucleoplasm;cytoplasm;extracellular exosome	x								x		x							x					x		1		x					x
DOCK2	Dedicator of cytokinesis protein 2 OS=Homo sapiens GN=DOCK2 PE=1 SV=2 - [DOCK2_HUMAN]	NO	x	0	0	x	3	0	x	5.3	NO	x	GTPase activator activity;protein binding;Rac guanyl-nucleotide exchange factor activity;T cell receptor binding;guanyl-nucleotide exchange factor activity	membrane raft polarization;establishment of T cell polarity;immunological synapse formation;myeloid dendritic cell activation involved in immune response;chemotaxis;small GTPase mediated signal transduction;viral process;actin cytoskeleton organization;positive regulation of GTPase activity;macropinocytosis;positive thymic T cell selection;negative thymic T cell selection;alpha-beta T cell prolif…	cytosol;cytoskeleton;endomembrane system;membrane;extracellular exosome;cytoplasm;intracellular	x								x		x	1		1				x	1				x				x					x
DPP3	Dipeptidyl peptidase 3 OS=Homo sapiens GN=DPP3 PE=1 SV=2 - [DPP3_HUMAN]	NO	x	0	0	x	2	0	x	146	NO	x	dipeptidyl-peptidase activity;protein binding;metallopeptidase activity;zinc ion binding;aminopeptidase activity;peptidase activity;hydrolase activity;metal ion binding	proteolysis	nucleoplasm;cytoplasm;plasma membrane;extracellular exosome	x								x		x							x					x	1	1		x					x
DRG2	Developmentally-regulated GTP-binding protein 2 OS=Homo sapiens GN=DRG2 PE=4 SV=1 - [J3QR71_HUMAN]	NO	x	0	0	x	1	0	x	36.3	NO	x	GTP binding;protein binding;nucleotide binding	signal transduction	cytoplasm;mitochondrion;membrane	x								x		x							x					x				x			1		x
DSC1	Desmocollin-1 OS=Homo sapiens GN=DSC1 PE=1 SV=2 - [DSC1_HUMAN]	NO	x	0	0	x	3	0	x	1.01	NO	x	calcium ion binding;metal ion binding	cell adhesion;homophilic cell adhesion via plasma membrane adhesion molecules	plasma membrane;membrane;gap junction;integral component of membrane;desmosome;extracellular exosome;cell junction	x								x		x					1	1	x					x			1	x					x
DST	Dystonin OS=Homo sapiens GN=DST PE=1 SV=4 - [DYST_HUMAN]	NO	x	0	0	x	1	0	x	5.41	NO	x	cytoskeletal protein binding;actin binding;integrin binding;calcium ion binding;protein binding;protein C-terminus binding;protein homodimerization activity;microtubule plus-end binding;metal ion binding;ornithine decarboxylase activator activity	cytoskeleton organization;microtubule cytoskeleton organization;cell cycle arrest;cell adhesion;integrin-mediated signaling pathway;response to wounding;maintenance of cell polarity;extracellular matrix organization;hemidesmosome assembly;intermediate filament cytoskeleton organization;cell motility;putrescine biosynthetic process from ornithine;polyamine biosynthetic process	cytoskeleton;basement membrane;nucleus;nuclear envelope;cytoplasm;endoplasmic reticulum membrane;cytosol;intermediate filament;focal adhesion;cell cortex;basal plasma membrane;actin cytoskeleton;microtubule cytoskeleton;integral component of membrane;cytoplasmic membrane-bounded vesicle;Z disc;hemidesmosome;axon;cell leading edge;H zone;microtubule plus-end;intermediate filament cytoskeleton;extr…	x								x		x							x					x			1	x					x
DTYMK	Thymidylate kinase OS=Homo sapiens GN=DTYMK PE=1 SV=4 - [KTHY_HUMAN]	NO	x	0	0	x	1	0	x	72.3	NO	x	kinase activity;thymidylate kinase activity;ATP binding;uridylate kinase activity;nucleoside phosphate kinase activity;nucleotide binding;transferase activity	phosphorylation;dUDP biosynthetic process;dTDP biosynthetic process;dTTP biosynthetic process;nucleotide phosphorylation;nucleotide biosynthetic process;response to estrogen;myoblast differentiation;response to cadmium ion;cellular response to growth factor stimulus;cell cycle;cell proliferation;nucleobase-containing small molecule interconversion;small molecule metabolic process;nucleoside monop…	cytoplasm;cytosol;mitochondrion;mitochondrial intermembrane space;mitochondrial matrix	x								x	1	x							x					x				x					x
DUSP23	Dual specificity protein phosphatase 23 OS=Homo sapiens GN=DUSP23 PE=1 SV=1 - [DUS23_HUMAN]	NO	x	0	0	x	1	0	x	70.1	NO	x	protein tyrosine phosphatase activity;protein binding;protein tyrosine/serine/threonine phosphatase activity;phosphoprotein phosphatase activity;hydrolase activity;phosphatase activity	peptidyl-tyrosine dephosphorylation;protein dephosphorylation;dephosphorylation	nucleus;cytosol;extracellular exosome;cytoplasm	x								x	1	x							x					x				x					x
DUSP3	Dual specificity protein phosphatase 3 OS=Homo sapiens GN=DUSP3 PE=1 SV=1 - [DUS3_HUMAN]	NO	x	0	0	x	1	0	x	507	YES	x	protein tyrosine phosphatase activity;protein tyrosine/serine/threonine phosphatase activity;hydrolase activity;phosphatase activity;protein kinase binding;MAP kinase phosphatase activity;phosphoprotein phosphatase activity	peptidyl-tyrosine dephosphorylation;protein dephosphorylation;dephosphorylation;inactivation of MAPK activity;toll-like receptor signaling pathway;MyD88-dependent toll-like receptor signaling pathway;MyD88-independent toll-like receptor signaling pathway;toll-like receptor 2 signaling pathway;toll-like receptor 3 signaling pathway;toll-like receptor 4 signaling pathway;toll-like receptor 5 signal…	immunological synapse;nucleus;nucleoplasm;cytoplasm;cytosol;extracellular exosome	x								x	1	x							x					x				x					x
DYNC1I2	Cytoplasmic dynein 1 intermediate chain 2 OS=Homo sapiens GN=DYNC1I2 PE=2 SV=1 - [E7EMU4_HUMAN]	NO	x	0	0	x	1	0	x	216	YES	x	microtubule motor activity;protein binding;motor activity	microtubule-based movement;G2/M transition of mitotic cell cycle;mitotic cell cycle;transport;organelle organization;metabolic process;viral process;antigen processing and presentation of exogenous peptide antigen via MHC class II	cytoplasmic dynein complex;cytoplasm;centrosome;cytosol;microtubule;vesicle;cytoskeleton;dynein complex	x								x	1	x							x					x				x					x
DYNC1LI2	Cytoplasmic dynein 1 light intermediate chain 2 OS=Homo sapiens GN=DYNC1LI2 PE=4 SV=1 - [J3KRI4_HUMAN]	NO	x	0	0	x	1	0	x	121	NO	x	microtubule motor activity;ATP binding;nucleotide binding;motor activity	microtubule cytoskeleton organization;microtubule-based movement;metabolic process;centrosome localization;transport;antigen processing and presentation of exogenous peptide antigen via MHC class II	cytoplasmic dynein complex;centrosome;cytosol;microtubule;membrane;cytoplasm;cytoskeleton;dynein complex	x								x	1	x							x					x				x					x
DYNLRB1	Dynein light chain roadblock-type 1 OS=Homo sapiens GN=DYNLRB1 PE=1 SV=3 - [DLRB1_HUMAN]	NO	x	0	0	x	1	0	x	202	YES	x	microtubule motor activity;protein binding;motor activity	transport;organelle organization;microtubule-based movement;visual behavior;metabolic process	cytoplasm;centrosome;cytoplasmic dynein complex;microtubule;membrane;primary cilium;ciliary tip;cytoskeleton;dynein complex	x								x		x							x	1				x				x					x
DYNLRB2	Dynein light chain roadblock-type 2 OS=Homo sapiens GN=DYNLRB2 PE=1 SV=1 - [DLRB2_HUMAN]	NO	x	0	0	x	1	0	x	69	NO	x	microtubule motor activity;motor activity	transport;organelle organization;microtubule-based movement;metabolic process	cytoplasmic dynein complex;microtubule;extracellular exosome;primary cilium;ciliary tip;cytoplasm;cytoskeleton;dynein complex	x								x		x							x	1				x				x					x
EEF1B2	Elongation factor 1-beta OS=Homo sapiens GN=EEF1B2 PE=1 SV=3 - [EF1B_HUMAN]	NO	x	0	0	x	2	0	x	182	NO	x	translation elongation factor activity;protein binding	translation;translational elongation;gene expression;cellular protein metabolic process	eukaryotic translation elongation factor 1 complex;cytoplasm;cytosol;endoplasmic reticulum	x								x		x							x					x				x		1		1	x
EFTUD1	Elongation factor Tu GTP-binding domain-containing protein 1 OS=Homo sapiens GN=EFTUD1 PE=1 SV=2 - [ETUD1_HUMAN]	NO	x	0	0	x	2	0	x	28.3	NO	x	GTPase activity;GTP binding;nucleotide binding;ribosome binding	metabolic process;mature ribosome assembly;translation;ribosome biogenesis	intracellular	x								x	1	x							x					x				x				1	x
EIF2B1	Translation initiation factor eIF-2B subunit alpha OS=Homo sapiens GN=EIF2B1 PE=1 SV=1 - [EI2BA_HUMAN]	NO	x	0	0	x	1	0	x	137	NO	x	protein binding;GTP binding;GDP binding;enzyme regulator activity;translation initiation factor activity;guanyl-nucleotide exchange factor activity	regulation of translational initiation;cellular metabolic process;translation;translational initiation;response to heat;response to glucose;gene expression;oligodendrocyte development;negative regulation of translational initiation in response to stress;response to peptide hormone;positive regulation of GTPase activity;cellular protein metabolic process;cellular response to stimulus;regulation of…	cytoplasm;cytosol;eukaryotic translation initiation factor 2B complex;plasma membrane;membrane	x								x	1	x							x					x				x					x
EIF2B2	Translation initiation factor eIF-2B subunit beta OS=Homo sapiens GN=EIF2B2 PE=1 SV=3 - [EI2BB_HUMAN]	NO	x	0	0	x	3	0	x	56.5	NO	x	protein binding;ATP binding;GTP binding;translation initiation factor activity;guanyl-nucleotide exchange factor activity	ovarian follicle development;translation;translational initiation;regulation of translational initiation;central nervous system development;response to heat;response to glucose;gene expression;oligodendrocyte development;myelination;response to peptide hormone;positive regulation of GTPase activity;cellular protein metabolic process;cellular response to stimulus;cellular metabolic process	cytoplasm;cytosol;eukaryotic translation initiation factor 2B complex	x								x		x	1						x					x				x	1		1		x
EIF2S1	Eukaryotic translation initiation factor 2 subunit 1 OS=Homo sapiens GN=EIF2S1 PE=1 SV=3 - [IF2A_HUMAN]	NO	x	0	0	x	2	0	x	219	YES	x	nucleic acid binding;RNA binding;translation initiation factor activity;protein binding;ribosome binding;poly(A) RNA binding	translation;translational initiation;regulation of translational initiation in response to stress;protein autophosphorylation;positive regulation of defense response to virus by host;gene expression;endoplasmic reticulum unfolded protein response;PERK-mediated unfolded protein response;cellular protein metabolic process;transmembrane transport;activation of mitophagy in response to mitochondrial …	nucleus;cytoplasm;eukaryotic translation initiation factor 2 complex;cytoplasmic stress granule;ribosome;eukaryotic 48S preinitiation complex;multi-eIF complex;cytosol;polysome;membrane;extracellular exosome;eukaryotic translation initiation factor 2B complex	x								x	1	x							x		1			x				x					x
EIF2S3	Eukaryotic translation initiation factor 2 subunit 3 OS=Homo sapiens GN=EIF2S3 PE=1 SV=3 - [IF2G_HUMAN]	NO	x	0	0	x	1	0	x	111	NO	x	translation initiation factor activity;GTPase activity;protein binding;GTP binding;translation factor activity, RNA binding;nucleotide binding	formation of translation preinitiation complex;translation;translational initiation;gene expression;cellular protein metabolic process;transmembrane transport;metabolic process	cytoplasm;cytosol;extracellular exosome	x								x	1	x							x					x				x					x
EIF2S3L	Putative eukaryotic translation initiation factor 2 subunit 3-like protein OS=Homo sapiens GN=EIF2S3L - [IF2GL_HUMAN]	NO	x	0	0	x	1	0	x	65.6	NO	x	translation initiation factor activity;GTPase activity;GTP binding;nucleotide binding	translational initiation;translation		x								x	1	x							x					x				x					x
EIF3D	Eukaryotic translation initiation factor 3 subunit D OS=Homo sapiens GN=EIF3D PE=1 SV=1 - [EIF3D_HUMAN]	NO	x	0	0	x	2	0	x	131	NO	x	translation initiation factor activity;protein binding;poly(A) RNA binding	formation of translation preinitiation complex;translation;translational initiation;regulation of translational initiation;formation of cytoplasmic translation initiation complex;gene expression;cellular protein metabolic process	cytoplasm;eukaryotic translation initiation factor 3 complex;eukaryotic 43S preinitiation complex;eukaryotic 48S preinitiation complex;cytosol;membrane;eukaryotic translation initiation factor 3 complex, eIF3m	x								x		x							x					x	1	1		x					x
EIF3EIP	Eukaryotic translation initiation factor 3 subunit L OS=Homo sapiens GN=EIF3EIP PE=4 SV=1 - [B0QY89_HUMAN]	NO	x	0	0	x	2	0	x	143	NO	x				x								x		x							x					x	1	1		x					x
EIF3J	Eukaryotic translation initiation factor 3 subunit J OS=Homo sapiens GN=EIF3J PE=1 SV=2 - [EIF3J_HUMAN]	NO	x	0	0	x	3	0	x	78.8	NO	x	translation initiation factor activity;protein binding	formation of translation preinitiation complex;translation;translational initiation;regulation of translational initiation;cytoplasmic translation;gene expression;cellular protein metabolic process	cytoplasm;eukaryotic translation initiation factor 3 complex;eukaryotic 43S preinitiation complex;eukaryotic 48S preinitiation complex;cytosol	x								x		x			1				x	1		1		x				x					x
EIF3L	Eukaryotic translation initiation factor 3 subunit L OS=Homo sapiens GN=EIF3L PE=1 SV=1 - [EIF3L_HUMAN]	NO	x	0	0	x	2	0	x	143	NO	x	translation initiation factor activity;protein binding;poly(A) RNA binding	translational initiation;formation of translation preinitiation complex;regulation of translational initiation;translation	eukaryotic translation initiation factor 3 complex;cytoplasm;eukaryotic 43S preinitiation complex;eukaryotic 48S preinitiation complex;fibrillar center;nucleoplasm;membrane;nucleolus	x								x		x							x					x	1	1		x					x
EIF3M	Eukaryotic translation initiation factor 3 subunit M OS=Homo sapiens GN=EIF3M PE=1 SV=1 - [EIF3M_HUMAN]	NO	x	0	0	x	1	0	x	58.7	NO	x	protein binding;translation initiation factor binding;translation initiation factor activity	cytoplasmic translational initiation;formation of translation preinitiation complex;translational initiation;regulation of translational initiation;translation	eukaryotic translation initiation factor 3 complex;eukaryotic 43S preinitiation complex;eukaryotic 48S preinitiation complex;eukaryotic translation initiation factor 3 complex, eIF3m;cytoplasm	x								x		x		1					x					x				x					x
EIF4E1B	Eukaryotic translation initiation factor 4E type 1B OS=Homo sapiens GN=EIF4E1B PE=2 SV=1 - [D6RHE2_HUMAN]	NO	x	0	0	x	1	0	x	1.59	NO	x	translation initiation factor activity;RNA binding	translational initiation;regulation of translation;translation	cytoplasm;mRNA cap binding complex	x								x		x							x			1		x				x					x
EML5	Echinoderm microtubule-associated protein-like 5 OS=Homo sapiens GN=EML5 PE=2 SV=3 - [EMAL5_HUMAN]	NO	x	0	0	x	3	0	x	0.07	NO	x	molecular_function;catalytic activity	biological_process;metabolic process	cytoplasm;microtubule;extracellular exosome;cytoskeleton	x								x		x	1						x	1		1		x				x					x
EPB41L3	Band 4.1-like protein 3 OS=Homo sapiens GN=EPB41L3 PE=4 SV=1 - [J3KT37_HUMAN]	NO	x	0	0	x	3	0	x	92.7	NO	x	actin binding;structural molecule activity;cytoskeletal protein binding;protein binding;structural constituent of cytoskeleton	regulation of cell growth;cytoskeletal anchoring at plasma membrane;cortical actin cytoskeleton organization;cytoskeleton organization;protein localization to paranode region of axon;apoptotic process;biological_process;regulation of cell shape;cortical cytoskeleton organization;paranodal junction assembly;myelin maintenance;neuron projection morphogenesis;protein localization to juxtaparanode re…	cytoplasm;cytoskeleton;plasma membrane;cell-cell junction;extrinsic component of membrane;paranode region of axon;juxtaparanode region of axon;neuronal postsynaptic density;axolemma;membrane;cell junction	x								x		x	1		1				x			1		x				x					x
EPG5	Ectopic P granules protein 5 homolog OS=Homo sapiens GN=EPG5 PE=2 SV=2 - [EPG5_HUMAN]	NO	x	0	0	x	2	0	x	NA	NO	x		autophagy;autophagosome maturation;endocytic recycling	cytoplasm	x								x		x	1						x	1				x				x					x
EPS8L1	Epidermal growth factor receptor kinase substrate 8-like protein 1 OS=Homo sapiens GN=EPS8L1 PE=1 SV=3 - [ES8L1_HUMAN]	NO	x	0	0	x	1	0	x	1.41	NO	x	actin binding;protein binding;T cell receptor binding;Rho guanyl-nucleotide exchange factor activity;Rac guanyl-nucleotide exchange factor activity;kinase activity	Rho protein signal transduction;regulation of Rho protein signal transduction;positive regulation of GTPase activity;positive regulation of ruffle assembly;phosphorylation	cytoplasm;ruffle membrane;protein complex;extracellular exosome	x								x	1	x							x					x				x					x
EPS8L2	Epidermal growth factor receptor kinase substrate 8-like protein 2 OS=Homo sapiens GN=EPS8L2 PE=1 SV=2 - [ES8L2_HUMAN]	NO	x	0	0	x	1	0	x	14.2	NO	x	actin binding;Rho guanyl-nucleotide exchange factor activity;Rac guanyl-nucleotide exchange factor activity	Rho protein signal transduction;regulation of Rho protein signal transduction;positive regulation of GTPase activity;positive regulation of ruffle assembly	cytoplasm;plasma membrane;vesicle;ruffle membrane;protein complex;extracellular exosome	x								x	1	x							x					x				x					x
ERP44	Endoplasmic reticulum resident protein 44 OS=Homo sapiens GN=ERP44 PE=1 SV=1 - [ERP44_HUMAN]	NO	x	0	0	x	1	0	x	184	NO	x	protein disulfide isomerase activity;protein binding	protein folding;response to unfolded protein;glycoprotein metabolic process;response to endoplasmic reticulum stress;cell redox homeostasis	endoplasmic reticulum lumen;endoplasmic reticulum membrane;endoplasmic reticulum-Golgi intermediate compartment;cell surface;extracellular exosome;endoplasmic reticulum	x								x		x							x			1		x				x					x
ESNA1	Estrogen nuclear receptor coactivator 1 OS=Homo sapiens GN=ESNA1 PE=2 SV=1 - [Q5JVL2_HUMAN]	NO	x	0	0	x	1	0	x	1.08	NO	x				x								x	1	x							x					x				x					x
ESRP2	Epithelial splicing regulatory protein 2 OS=Homo sapiens GN=ESRP2 PE=1 SV=1 - [ESRP2_HUMAN]	NO	x	0	0	x	2	0	x	6.25	NO	x	nucleotide binding;nucleic acid binding;mRNA binding;poly(A) RNA binding;RNA binding	mRNA processing;RNA splicing;regulation of RNA splicing	nucleus;nucleoplasm	x								x		x							x					x	1	1		x					x
ETFA	Electron transfer flavoprotein subunit alpha, mitochondrial OS=Homo sapiens GN=ETFA PE=4 SV=1 - [H0YNX6_HUMAN]	NO	x	0	0	x	1	0	x	425	YES	x	electron carrier activity;flavin adenine dinucleotide binding;fatty-acyl-CoA binding;acyl-CoA dehydrogenase activity;oxidoreductase activity;oxidoreductase activity, acting on the CH-CH group of donors, with a flavin as acceptor	respiratory electron transport chain;fatty acid beta-oxidation using acyl-CoA dehydrogenase;cellular metabolic process;small molecule metabolic process;lipid homeostasis;oxidation-reduction process	mitochondrion;mitochondrial matrix;extracellular exosome	x								x		x							x	1				x				x					x
EXOSC9	Exosome complex component RRP45 OS=Homo sapiens GN=EXOSC9 PE=1 SV=3 - [EXOS9_HUMAN]	NO	x	0	0	x	1	0	x	2.31	NO	x	3'-5'-exoribonuclease activity;RNA binding;protein binding;AU-rich element binding;poly(A) RNA binding	nuclear-transcribed mRNA catabolic process, deadenylation-dependent decay;nuclear-transcribed mRNA catabolic process;rRNA processing;immune response;gene expression;positive regulation of cell growth;exonucleolytic nuclear-transcribed mRNA catabolic process involved in deadenylation-dependent decay;nuclear mRNA surveillance;nuclear polyadenylation-dependent rRNA catabolic process;RNA phosphodiest…	nucleolus;intermediate filament cytoskeleton;nucleus;nuclear exosome (RNase complex);exosome (RNase complex);nuclear chromosome;nucleoplasm;cytoplasm;cytosol;extracellular exosome	x								x		x							x					x				x				1	x
EYA3	EYA3 protein OS=Homo sapiens GN=EYA3 PE=2 SV=1 - [Q8IVX7_HUMAN]	NO	x	0	0	x	1	0	x	NA	NO	x	chromatin binding;protein tyrosine phosphatase activity;protein binding;protein tyrosine/serine/threonine phosphatase activity;metal ion binding;phosphoprotein phosphatase activity;hydrolase activity	double-strand break repair;transcription, DNA-templated;regulation of transcription, DNA-templated;multicellular organismal development;visual perception;anatomical structure morphogenesis;response to ionizing radiation;histone dephosphorylation;peptidyl-tyrosine dephosphorylation;positive regulation of DNA repair;DNA repair;protein dephosphorylation;cellular response to DNA damage stimulus;chrom…	nucleus;nucleoplasm;transcription factor complex;cytoplasm;centrosome	x								x	1	x							x					x				x					x
FAM105B	Protein FAM105B OS=Homo sapiens GN=FAM105B PE=1 SV=3 - [F105B_HUMAN]	NO	x	0	0	x	3	0	x	2.9	NO	x	ubiquitin-specific protease activity;protein binding;cysteine-type peptidase activity;peptidase activity;hydrolase activity	sprouting angiogenesis;negative regulation of NF-kappaB transcription factor activity;innate immune response;negative regulation of inflammatory response;canonical Wnt signaling pathway;nucleotide-binding oligomerization domain containing 2 signaling pathway;protein linear deubiquitination;angiogenesis;immune system process;proteolysis;Wnt signaling pathway	cytoplasm;LUBAC complex	x								x		x		1					x				1	x				x				1	x
FAM129A	Protein Niban OS=Homo sapiens GN=FAM129A PE=1 SV=1 - [NIBAN_HUMAN]	NO	x	0	0	x	3	0	x	364	YES	x	molecular_function;protein binding	negative regulation of protein phosphorylation;positive regulation of protein phosphorylation;response to endoplasmic reticulum stress;positive regulation of translation;regulation of translation	cytoplasm;plasma membrane;membrane;extracellular exosome	x								x	1	x							x		1			x				x		1			x
FAM25A	Protein FAM25A OS=Homo sapiens GN=FAM25A PE=2 SV=1 - [FM25A_HUMAN]	NO	x	0	0	x	2	0	x	NA	NO	x				x								x		x					1	1	x					x				x					x
FAM25D	Protein FAM25D/E OS=Homo sapiens GN=FAM25D PE=2 SV=2 - [F25DE_HUMAN]	NO	x	0	0	x	2	0	x	NA	NO	x				x								x		x					1	1	x					x				x					x
FAM65C	Protein FAM65C OS=Homo sapiens GN=FAM65C - [FA65C_HUMAN]	NO	x	0	0	x	3	0	x	NA	NO	x				x								x		x	1		1				x	1				x				x					x
FANCG	Fanconi anemia group G protein OS=Homo sapiens GN=FANCG PE=1 SV=1 - [FANCG_HUMAN]	NO	x	0	0	x	1	0	x	NA	NO	x	damaged DNA binding;protein binding	ovarian follicle development;cellular response to DNA damage stimulus;spermatid development;response to radiation;cell cycle checkpoint;DNA repair;mitochondrion organization	nucleolus;cytoplasm;plasma membrane;nucleoplasm;mitochondrion;Fanconi anaemia nuclear complex;nucleus	x								x		x						1	x					x				x					x
FASN	Fatty acid synthase OS=Homo sapiens GN=FASN PE=1 SV=3 - [FAS_HUMAN]	NO	x	0	0	x	2	0	x	144	NO	x	zinc ion binding;oxidoreductase activity;fatty acid synthase activity;[acyl-carrier-protein] S-acetyltransferase activity;[acyl-carrier-protein] S-malonyltransferase activity;3-oxoacyl-[acyl-carrier-protein] synthase activity;3-oxoacyl-[acyl-carrier-protein] reductase (NADPH) activity;3-hydroxypalmitoyl-[acyl-carrier-protein] dehydratase activity;enoyl-[acyl-carrier-protein] reductase (NADPH, B-s…	oxidation-reduction process;osteoblast differentiation;acetyl-CoA metabolic process;energy reserve metabolic process;fatty acid metabolic process;fatty acid biosynthetic process;vitamin metabolic process;water-soluble vitamin metabolic process;pantothenate metabolic process;triglyceride biosynthetic process;mammary gland development;positive regulation of cellular metabolic process;long-chain fat…	cytoplasm;mitochondrion;Golgi apparatus;cytosol;plasma membrane;membrane;melanosome;glycogen granule;extracellular exosome	x								x		x							x					x	1	1		x					x
FBXL13	F-box/LRR-repeat protein 13 OS=Homo sapiens GN=FBXL13 PE=2 SV=2 - [E7ERH8_HUMAN]	NO	x	0	0	x	1	0	x	NA	NO	x				x								x		x	1						x					x				x					x
FCHSD2	FCH and double SH3 domains protein 2 OS=Homo sapiens GN=FCHSD2 PE=4 SV=1 - [H0YG35_HUMAN]	NO	x	0	0	x	1	0	x	NA	NO	x	protein binding			x								x		x	1						x					x				x					x
FERMT1	Fermitin family homolog 1 OS=Homo sapiens GN=FERMT1 PE=1 SV=1 - [FERM1_HUMAN]	NO	x	0	0	x	3	0	x	49.5	NO	x		cell adhesion;keratinocyte proliferation;keratinocyte migration;establishment of epithelial cell polarity	cytosol;focal adhesion;cell junction;filamentous actin;ruffle membrane;cytoplasm;cytoskeleton;plasma membrane;membrane;cell projection	x								x		x							x					x				x		1	1	1	x
FERMT2	Fermitin family homolog 2 OS=Homo sapiens GN=FERMT2 PE=4 SV=1 - [H0YJ34_HUMAN]	NO	x	0	0	x	1	0	x	58.6	NO	x	protein binding;phosphatidylinositol-3,4,5-trisphosphate binding;lipid binding	cell-matrix adhesion;transforming growth factor beta receptor signaling pathway;integrin-mediated signaling pathway;regulation of cell shape;Wnt signaling pathway;integrin activation;cell junction assembly;substrate adhesion-dependent cell spreading;focal adhesion assembly;protein localization to membrane;cell adhesion	stress fiber;nucleus;nucleoplasm;cytoplasm;cytosol;focal adhesion;cell cortex;cell surface;extrinsic component of cytoplasmic side of plasma membrane;lamellipodium membrane;I band;filamentous actin;cytoskeleton;plasma membrane;membrane;cell junction;cell projection	x								x	1	x							x					x				x					x
FGD4	FYVE, RhoGEF and PH domain containing 4, isoform CRA_c OS=Homo sapiens GN=FGD4 PE=2 SV=1 - [G3XA97_HUMAN]	NO	x	0	0	x	1	0	x	6.12	NO	x	Rho guanyl-nucleotide exchange factor activity;metal ion binding;actin binding;guanyl-nucleotide exchange factor activity;small GTPase binding	regulation of Rho protein signal transduction;positive regulation of GTPase activity;cytoskeleton organization;small GTPase mediated signal transduction;regulation of cell shape;lamellipodium assembly;microspike assembly;actin cytoskeleton organization;positive regulation of apoptotic process;regulation of GTPase activity;filopodium assembly;neurotrophin TRK receptor signaling pathway;regulation …	actin cytoskeleton;ruffle;cytoplasm;Golgi apparatus;cytosol;lamellipodium;filopodium;cytoskeleton;cell projection	x								x		x							x					x				x		1			x
FH	Fumarate hydratase, mitochondrial OS=Homo sapiens GN=FH PE=1 SV=3 - [FUMH_HUMAN]	NO	x	0	0	x	1	0	x	520	YES	x	fumarate hydratase activity;protein binding;catalytic activity;lyase activity	tricarboxylic acid cycle;fumarate metabolic process;malate metabolic process;cellular metabolic process;small molecule metabolic process;homeostasis of number of cells within a tissue;protein tetramerization	cytoplasm;mitochondrion;mitochondrial matrix;cytosol;tricarboxylic acid cycle enzyme complex;extracellular exosome	x								x	1	x							x					x				x					x
FHDC1	FH2 domain-containing protein 1 OS=Homo sapiens GN=FHDC1 PE=1 SV=2 - [FHDC1_HUMAN]	NO	x	0	0	x	2	0	x	NA	NO	x				x								x		x							x	1		1		x				x					x
FILIP1	Filamin-A-interacting protein 1 OS=Homo sapiens GN=FILIP1 PE=2 SV=1 - [FLIP1_HUMAN]	NO	x	0	0	x	1	0	x	7.94	NO	x			cytoplasm;cytoskeleton	x								x		x							x	1				x				x					x
FKBP9	Peptidyl-prolyl cis-trans isomerase FKBP9 OS=Homo sapiens GN=FKBP9 PE=1 SV=2 - [FKBP9_HUMAN]	NO	x	0	0	x	1	0	x	28.4	NO	x	calcium ion binding;peptidyl-prolyl cis-trans isomerase activity;FK506 binding;isomerase activity;metal ion binding	protein folding;protein peptidyl-prolyl isomerization;chaperone-mediated protein folding	cytoplasm;endoplasmic reticulum;endoplasmic reticulum membrane	x								x		x							x				1	x				x					x
FMR1	FMR1 protein OS=Homo sapiens GN=FMR1 PE=2 SV=1 - [Q8IXW7_HUMAN]	NO	x	0	0	x	1	0	x	8.27	NO	x	RNA binding;nucleic acid binding;mRNA binding;protein binding;microtubule binding;poly(A) RNA binding	negative regulation of translation;central nervous system development;negative regulation of translational initiation;mRNA transport;transport	nucleus;polysome;membrane;nucleoplasm;nucleolus;cytoplasm;mRNA cap binding complex;cytoplasmic stress granule;dendrite;cytoplasmic ribonucleoprotein granule;polysomal ribosome	x								x		x							x					x				x		1			x
FNBP1L	Formin-binding protein 1-like OS=Homo sapiens GN=FNBP1L PE=1 SV=2 - [FBP1L_HUMAN]	NO	x	0	0	x	1	0	x	7.98	NO	x	protein binding;lipid binding	endocytosis;membrane budding;autophagy;membrane invagination;vesicle organization;vesicle transport along actin filament;cilium assembly;positive regulation of filopodium assembly;clathrin-mediated endocytosis;membrane tubulation	cytoplasm;cytoskeleton;plasma membrane;cell cortex;cytoplasmic membrane-bounded vesicle;extracellular exosome;membrane;cytoplasmic vesicle	x								x		x	1						x					x				x					x
FNTA	Protein farnesyltransferase/geranylgeranyltransferase type-1 subunit alpha OS=Homo sapiens GN=FNTA - [FNTA_HUMAN]	NO	x	0	0	x	3	0	x	63.1	NO	x	protein farnesyltransferase activity;protein geranylgeranyltransferase activity;Rab geranylgeranyltransferase activity;protein binding;microtubule binding;acetylcholine receptor regulator activity;receptor tyrosine kinase binding;alpha-tubulin binding;CAAX-protein geranylgeranyltransferase activity;prenyltransferase activity;protein prenyltransferase activity;transferase activity	apoptotic process;cellular component disassembly involved in execution phase of apoptosis;transforming growth factor beta receptor signaling pathway;phototransduction, visible light;regulation of receptor activity;programmed cell death;rhodopsin mediated signaling pathway;protein farnesylation;protein geranylgeranylation;regulation of rhodopsin mediated signaling pathway;neurotransmitter receptor…	cytoplasm;cytosol;microtubule associated complex;CAAX-protein geranylgeranyltransferase complex;protein farnesyltransferase complex	x								x		x							x		1		1	x				x			1		x
FRYL	Protein furry homolog-like OS=Homo sapiens GN=FRYL PE=1 SV=2 - [FRYL_HUMAN]	NO	x	0	0	x	1	0	x	2.07	NO	x		cell morphogenesis;transcription, DNA-templated;regulation of transcription, DNA-templated;neuron projection development;actin filament reorganization	cell cortex;site of polarized growth	x								x		x						1	x					x				x					x
FTSJD1	FtsJ methyltransferase domain-containing protein 1 OS=Homo sapiens GN=FTSJD1 PE=2 SV=2 - [FTSJ1_HUMAN]	NO	x	0	0	x	1	0	x	NA	NO	x				x								x		x					1		x					x				x					x
FUS	RNA-binding protein FUS OS=Homo sapiens GN=FUS - [FUS_HUMAN]	NO	x	0	0	x	2	0	x	193	NO	x	nucleotide binding;nucleic acid binding;zinc ion binding;estrogen receptor binding;myosin V binding;ionotropic glutamate receptor binding;retinoid X receptor binding;thyroid hormone receptor binding;DNA binding;transcription coactivator activity;RNA binding;protein binding;identical protein binding;poly(A) RNA binding;metal ion binding	cellular response to calcium ion;mRNA splicing, via spliceosome;RNA splicing;gene expression;regulation of nucleic acid-templated transcription	nucleoplasm;cytoplasm;polysome;dendrite;neuronal cell body;dendritic spine;perikaryon;dendritic spine head;perinuclear region of cytoplasm;nucleus	x								x	1	x							x					x				x				1	x
FYN	FYN oncogene related to SRC, FGR, YES OS=Homo sapiens GN=FYN PE=4 SV=1 - [Q5R3A8_HUMAN]	NO	x	0	0	x	1	0	x	5.09	NO	x	non-membrane spanning protein tyrosine kinase activity;molecular_function;G-protein coupled receptor binding;glycoprotein binding;protein tyrosine kinase activity;protein binding;ATP binding;tubulin binding;T cell receptor binding;CD4 receptor binding;CD8 receptor binding;phosphatidylinositol 3-kinase binding;ion channel binding;metal ion binding;ephrin receptor binding;peptide hormone receptor b…	transmembrane receptor protein tyrosine kinase signaling pathway;cell migration;cell differentiation;peptidyl-tyrosine autophosphorylation;T cell activation;regulation of cell proliferation;regulation of apoptotic process;innate immune response;cellular response to peptide hormone stimulus;biological_process;neuron migration;stimulatory C-type lectin receptor signaling pathway;adaptive immune res…	extrinsic component of cytoplasmic side of plasma membrane;cellular_component;cytosol;nucleus;mitochondrion;endosome;actin filament;plasma membrane;postsynaptic density;membrane raft;cytoplasm;membrane;intracellular membrane-bounded organelle;cell periphery	x								x	1	x							x					x				x					x
G3BP2	Isoform B of Ras GTPase-activating protein-binding protein 2 OS=Homo sapiens GN=G3BP2 - [G3BP2_HUMAN]	NO	x	0	0	x	3	0	x	29.9	NO	x	nucleotide binding;nucleic acid binding;protein binding;receptor signaling complex scaffold activity;poly(A) RNA binding;RNA binding	transport;cytoplasmic sequestering of NF-kappaB;Ras protein signal transduction;mRNA transport	intracellular;cytoplasm	x								x		x	1		1	1			x					x				x					x
GALNS	N-acetylgalactosamine-6-sulfatase OS=Homo sapiens GN=GALNS PE=1 SV=1 - [GALNS_HUMAN]	NO	x	0	0	x	2	0	x	12.9	NO	x	catalytic activity;sulfuric ester hydrolase activity;N-acetylgalactosamine-4-sulfatase activity;N-acetylgalactosamine-6-sulfatase activity;metal ion binding;hydrolase activity	metabolic process;carbohydrate metabolic process;glycosaminoglycan metabolic process;keratan sulfate metabolic process;keratan sulfate catabolic process;small molecule metabolic process	lysosomal lumen;extracellular exosome;lysosome	x								x		x	1						x			1		x				x					x
GALT	Galactose-1-phosphate uridylyltransferase OS=Homo sapiens GN=GALT PE=1 SV=3 - [GALT_HUMAN]	NO	x	0	0	x	1	0	x	45.2	NO	x	UDP-glucose:hexose-1-phosphate uridylyltransferase activity;zinc ion binding;catalytic activity;transferase activity;protein binding;nucleotidyltransferase activity;metal ion binding;gluconokinase activity	galactose metabolic process;carbohydrate metabolic process;UDP-glucose catabolic process;galactose catabolic process;small molecule metabolic process;phosphorylation;metabolic process	Golgi apparatus;cytosol	x								x	1	x							x					x				x					x
GAPVD1	GTPase-activating protein and VPS9 domain-containing protein 1 OS=Homo sapiens GN=GAPVD1 PE=2 SV=1 - [C9IZ08_HUMAN]	NO	x	0	0	x	2	0	x	4.34	NO	x	guanyl-nucleotide exchange factor activity;GTPase activator activity;GTPase activating protein binding	signal transduction;regulation of GTPase activity;endocytosis;positive regulation of GTPase activity;regulation of protein transport	endosome;cytosol;membrane	x								x		x							x		1			x				x				1	x
GAR1	H/ACA ribonucleoprotein complex subunit 1 OS=Homo sapiens GN=GAR1 PE=1 SV=1 - [GAR1_HUMAN]	NO	x	0	0	x	1	0	x	25.4	NO	x	cation channel activity;poly(A) RNA binding;RNA binding	pseudouridine synthesis;rRNA processing;cation transport;cation transmembrane transport;ribosome biogenesis	nucleus;nucleolus;Cajal body;box H/ACA snoRNP complex;nuclear chromosome, telomeric region;ribonucleoprotein complex	x								x		x							x					x			1	x					x
GARS	Glycine--tRNA ligase OS=Homo sapiens GN=GARS PE=1 SV=3 - [SYG_HUMAN]	NO	x	0	0	x	1	0	x	113	NO	x	glycine-tRNA ligase activity;ATP binding;protein dimerization activity;nucleotide binding;aminoacyl-tRNA ligase activity;ligase activity	glycyl-tRNA aminoacylation;tRNA aminoacylation for protein translation;gene expression;diadenosine tetraphosphate biosynthetic process;translation	nucleoplasm;cytoplasm;mitochondrial matrix;cytosol;secretory granule;axon;extracellular exosome;mitochondrion;cell projection	x								x	1	x							x					x				x					x
GCLM	Glutamate--cysteine ligase regulatory subunit OS=Homo sapiens GN=GCLM PE=1 SV=1 - [GSH0_HUMAN]	NO	x	0	0	x	1	0	x	18.5	NO	x	enzyme regulator activity;glutamate-cysteine ligase catalytic subunit binding;protein heterodimerization activity;glutamate-cysteine ligase activity;ligase activity	sulfur amino acid metabolic process;cysteine metabolic process;glutamate metabolic process;glutathione biosynthetic process;xenobiotic metabolic process;response to oxidative stress;apoptotic mitochondrial changes;cellular nitrogen compound metabolic process;positive regulation of glutamate-cysteine ligase activity;response to drug;negative regulation of neuron apoptotic process;small molecule me…	cytosol;glutamate-cysteine ligase complex	x								x		x							x					x				x			1		x
GEMIN4	Gem-associated protein 4 OS=Homo sapiens GN=GEMIN4 PE=4 SV=1 - [I3L399_HUMAN]	NO	x	0	0	x	1	0	x	0.7	NO	x	protein binding	spliceosomal snRNP assembly;rRNA processing;gene expression;ncRNA metabolic process;mRNA processing;RNA splicing	nucleoplasm;nucleolus;cytoplasm;cytosol;membrane;small nuclear ribonucleoprotein complex;SMN complex;SMN-Sm protein complex;extracellular exosome;Gemini of coiled bodies;nucleus	x								x		x							x			1		x				x					x
GET4	Golgi to ER traffic protein 4 homolog OS=Homo sapiens GN=GET4 PE=1 SV=1 - [GET4_HUMAN]	NO	x	0	0	x	1	0	x	2.19	NO	x	protein binding;chaperone binding	transport;cytoplasmic sequestering of protein;tail-anchored membrane protein insertion into ER membrane;maintenance of unfolded protein involved in ERAD pathway	cytoplasm;cytosol;BAT3 complex	x								x		x							x					x				x				1	x
GGA1	ADP-ribosylation factor-binding protein GGA1 OS=Homo sapiens GN=GGA1 PE=1 SV=1 - [GGA1_HUMAN]	NO	x	0	0	x	2	0	x	17.1	NO	x	molecular_function;protein binding	intracellular protein transport;vesicle-mediated transport;positive regulation of protein catabolic process;toxin transport;transport;protein transport	intracellular;nucleoplasm;Golgi apparatus;endosome membrane;membrane;clathrin adaptor complex;intracellular membrane-bounded organelle;endosome	x								x	1	x	1						x					x				x					x
GGCT	Gamma-glutamylcyclotransferase OS=Homo sapiens GN=GGCT PE=1 SV=1 - [GGCT_HUMAN]	NO	x	0	0	x	3	0	x	135	NO	x	gamma-glutamylcyclotransferase activity;protein homodimerization activity;transferase activity;transferase activity, transferring acyl groups	glutathione biosynthetic process;release of cytochrome c from mitochondria;xenobiotic metabolic process;small molecule metabolic process;glutathione derivative biosynthetic process	cytosol;extracellular exosome	x								x		x							x					x	1	1		x			1		x
GGPS1	Geranylgeranyl pyrophosphate synthase OS=Homo sapiens GN=GGPS1 PE=1 SV=1 - [GGPPS_HUMAN]	NO	x	0	0	x	2	0	x	38.4	NO	x	dimethylallyltranstransferase activity;farnesyltranstransferase activity;geranyltranstransferase activity;protein binding;metal ion binding;transferase activity	cholesterol biosynthetic process;isoprenoid metabolic process;geranyl diphosphate biosynthetic process;geranylgeranyl diphosphate biosynthetic process;small molecule metabolic process;farnesyl diphosphate biosynthetic process;isoprenoid biosynthetic process	cytosol;cytoplasm	x								x	1	x							x					x				x				1	x
GIGYF2	PERQ amino acid-rich with GYF domain-containing protein 2 OS=Homo sapiens GN=GIGYF2 - [PERQ2_HUMAN]	NO	x	0	0	x	1	0	x	1.13	NO	x	poly(A) RNA binding	feeding behavior;adult locomotory behavior;post-embryonic development;negative regulation of translation;spinal cord motor neuron differentiation;mitotic G1 DNA damage checkpoint;multicellular organism growth;cellular protein metabolic process;insulin-like growth factor receptor signaling pathway;homeostasis of number of cells within a tissue;musculoskeletal movement;neuromuscular process control…	cytoplasm;membrane	x								x		x						1	x					x				x					x
GINS1	DNA replication complex GINS protein PSF1 OS=Homo sapiens GN=GINS1 PE=1 SV=1 - [PSF1_HUMAN]	NO	x	0	0	x	3	0	x	0.1	NO	x		mitotic cell cycle;inner cell mass cell proliferation;DNA strand elongation involved in DNA replication;DNA replication;mitotic S phase	nucleus;nucleoplasm;cytoplasm	x								x		x				1			x		1		1	x				x					x
GIPC1	PDZ domain-containing protein GIPC1 OS=Homo sapiens GN=GIPC1 PE=1 SV=2 - [GIPC1_HUMAN]	NO	x	0	0	x	1	0	x	47.3	NO	x	actin binding;myosin binding;PDZ domain binding;protein homodimerization activity;receptor binding;protein binding	protein targeting;synaptic transmission;glutamate secretion;positive regulation of transforming growth factor beta receptor signaling pathway;regulation of protein stability;negative regulation of proteasomal ubiquitin-dependent protein catabolic process;endothelial cell migration;regulation of synaptic plasticity;G-protein coupled receptor signaling pathway;positive regulation of cytokinesis	cytoplasm;cytosol;brush border;synaptic vesicle;vesicle membrane;membrane;endocytic vesicle;dendritic spine;dendritic shaft;cell cortex;cytoplasmic membrane-bounded vesicle;extracellular exosome	x								x	1	x							x					x				x					x
GLMN	Glomulin OS=Homo sapiens GN=GLMN PE=1 SV=2 - [GLMN_HUMAN]	NO	x	0	0	x	1	0	x	1.08	NO	x	hepatocyte growth factor receptor binding;protein binding;ubiquitin protein ligase binding;ubiquitin-protein transferase inhibitor activity	vasculogenesis;neural tube closure;negative regulation of protein ubiquitination;regulation of proteasomal ubiquitin-dependent protein catabolic process;regulation of gene expression, epigenetic;negative regulation of T cell proliferation;positive regulation of phosphorylation;muscle cell differentiation;positive regulation of interleukin-2 biosynthetic process;positive regulation of cytokine sec…	intracellular;cullin-RING ubiquitin ligase complex;Cul2-RING ubiquitin ligase complex;Cul3-RING ubiquitin ligase complex;Cul4A-RING E3 ubiquitin ligase complex	x								x	1	x							x					x				x					x
GLO1	Lactoylglutathione lyase OS=Homo sapiens GN=GLO1 - [LGUL_HUMAN]	NO	x	0	0	x	2	0	x	440	YES	x	lactoylglutathione lyase activity;lyase activity;metal ion binding;zinc ion binding	carbohydrate metabolic process;regulation of transcription from RNA polymerase II promoter;glutathione metabolic process;methylglyoxal metabolic process;osteoclast differentiation;negative regulation of apoptotic process	cytoplasm;extracellular exosome	x								x		x							x					x	1	1		x					x
GMPPB	Mannose-1-phosphate guanyltransferase beta OS=Homo sapiens GN=GMPPB - [GMPPB_HUMAN]	NO	x	0	0	x	1	0	x	157	NO	x	transferase activity;nucleotidyltransferase activity;mannose-1-phosphate guanylyltransferase activity;protein binding;GTP binding;nucleotide binding	biosynthetic process;dolichol-linked oligosaccharide biosynthetic process;GDP-mannose biosynthetic process;protein N-linked glycosylation via asparagine;post-translational protein modification;cellular protein metabolic process	mitochondrion;cytoplasm;extracellular exosome	x								x		x							x					x				x				1	x
GMPS	GMP synthase [glutamine-hydrolyzing] OS=Homo sapiens GN=GMPS PE=1 SV=1 - [GUAA_HUMAN]	NO	x	0	0	x	1	0	x	105	NO	x	GMP synthase activity;GMP synthase (glutamine-hydrolyzing) activity;ATP binding;pyrophosphatase activity;nucleotide binding;ligase activity	purine nucleobase metabolic process;GMP biosynthetic process;glutamine metabolic process;purine nucleobase biosynthetic process;purine ribonucleoside monophosphate biosynthetic process;small molecule metabolic process;nucleobase-containing small molecule metabolic process;purine nucleotide biosynthetic process	cytoplasm;cytosol	x								x	1	x							x					x				x					x
GNPDA2	Glucosamine-6-phosphate isomerase 2 OS=Homo sapiens GN=GNPDA2 PE=1 SV=1 - [GNPI2_HUMAN]	NO	x	0	0	x	1	0	x	195	NO	x	glucosamine-6-phosphate deaminase activity;protein binding;hydrolase activity	carbohydrate metabolic process;N-acetylglucosamine metabolic process	nucleus;cytoplasm	x								x		x							x					x				x			1		x
GOLGA3	Golgin subfamily A member 3 OS=Homo sapiens GN=GOLGA3 PE=1 SV=2 - [GOGA3_HUMAN]	NO	x	0	0	x	1	0	x	79.2	NO	x	transporter activity;protein binding	intra-Golgi vesicle-mediated transport	Golgi membrane;nucleus;nucleoplasm;nucleolus;Golgi apparatus;cytosol;membrane;Golgi transport complex;Golgi cisterna membrane;extrinsic component of Golgi membrane;cytoplasm	x								x		x					1		x					x				x					x
GPCPD1	Glycerophosphocholine phosphodiesterase GPCPD1 OS=Homo sapiens GN=GPCPD1 PE=1 SV=2 - [GPCP1_HUMAN]	NO	x	0	0	x	2	0	x	20.8	NO	x	phosphoric diester hydrolase activity;glycerophosphocholine phosphodiesterase activity;starch binding;hydrolase activity;carbohydrate binding	lipid metabolic process;phospholipid metabolic process;skeletal muscle tissue development;small molecule metabolic process;glycerophospholipid biosynthetic process	cytosol;cytoplasm	x								x		x		1		1			x					x				x					x
GPHN	Gephyrin OS=Homo sapiens GN=GPHN PE=1 SV=1 - [GEPH_HUMAN]	NO	x	0	0	x	1	0	x	19.8	NO	x	molybdopterin adenylyltransferase activity;molybdopterin molybdotransferase activity;ATP binding;metal ion binding;nucleotide binding;catalytic activity;transferase activity	Mo-molybdopterin cofactor biosynthetic process;molybdenum incorporation into molybdenum-molybdopterin complex;glycine receptor clustering;molybdopterin cofactor biosynthetic process;vitamin metabolic process;water-soluble vitamin metabolic process;establishment of synaptic specificity at neuromuscular junction;small molecule metabolic process;metabolic process	cytoplasm;cytoskeleton;plasma membrane;cell junction;postsynaptic membrane;intracellular;membrane;synapse	x								x		x							x					x	1			x					x
GPI	Glucose-6-phosphate isomerase OS=Homo sapiens GN=GPI PE=1 SV=4 - [G6PI_HUMAN]	NO	x	0	0	x	2	0	x	572	YES	x	glucose-6-phosphate isomerase activity;isomerase activity;cytokine activity;growth factor activity;intramolecular transferase activity;ubiquitin protein ligase binding;monosaccharide binding	gluconeogenesis;glycolytic process;angiogenesis;carbohydrate metabolic process;glucose metabolic process;transcription initiation from RNA polymerase II promoter;humoral immune response;hemostasis;learning or memory;gene expression;methylglyoxal biosynthetic process;negative regulation of cysteine-type endopeptidase activity involved in apoptotic process;negative regulation of neuron apoptotic pr…	nucleoplasm;cytoplasm;plasma membrane;extracellular space;cytosol;membrane;neuron projection;extracellular exosome;extracellular region	x								x		x							x					x	1	1		x					x
GRAMD3	GRAM domain-containing protein 3 OS=Homo sapiens GN=GRAMD3 - [GRAM3_HUMAN]	NO	x	0	0	x	1	0	x	NA	YES	x	protein binding		cytoplasmic microtubule	x								x		x							x					x			1	x					x
GSR	Glutathione reductase, mitochondrial OS=Homo sapiens GN=GSR PE=1 SV=2 - [GSHR_HUMAN]	NO	x	0	0	x	1	0	x	410	YES	x	glutathione-disulfide reductase activity;electron carrier activity;flavin adenine dinucleotide binding;NADP binding;oxidoreductase activity;oxidoreductase activity, acting on a sulfur group of donors, NAD(P) as acceptor	response to reactive oxygen species;transcription initiation from RNA polymerase II promoter;glutathione metabolic process;gene expression;nucleobase-containing small molecule interconversion;small molecule metabolic process;cell redox homeostasis;nucleobase-containing small molecule metabolic process;oxidation-reduction process;cellular response to stress	mitochondrial matrix;cytosol;external side of plasma membrane;extracellular exosome;cytoplasm;mitochondrion	x								x	1	x							x					x				x					x
GSTP1	Glutathione S-transferase P OS=Homo sapiens GN=GSTP1 PE=1 SV=2 - [GSTP1_HUMAN]	NO	x	0	0	x	2	0	x	1190	YES	x	glutathione transferase activity;transferase activity;protein binding;JUN kinase binding;kinase regulator activity;S-nitrosoglutathione binding;dinitrosyl-iron complex binding;nitric oxide binding	metabolic process;response to reactive oxygen species;negative regulation of acute inflammatory response;negative regulation of protein kinase activity;glutathione metabolic process;xenobiotic metabolic process;central nervous system development;negative regulation of biosynthetic process;negative regulation of tumor necrosis factor-mediated signaling pathway;negative regulation of interleukin-1 …	vesicle;extracellular space;intracellular;nucleus;cytoplasm;mitochondrion;cytosol;plasma membrane;extracellular exosome;TRAF2-GSTP1 complex	x								x	1	x					1		x					x				x					x
GSTT1	Glutathione S-transferase theta 1, isoform CRA_f OS=Homo sapiens GN=GSTT1 PE=2 SV=1 - [G3XAK0_HUMAN]	NO	x	0	0	x	2	0	x	301	YES	x	transferase activity;glutathione transferase activity;glutathione peroxidase activity	metabolic process;glutathione metabolic process;xenobiotic metabolic process;small molecule metabolic process;oxidation-reduction process;glutathione derivative biosynthetic process	cytosol;extracellular exosome;cytoplasm	x								x	1	x							x					x				x			1		x
GTF2F2	General transcription factor IIF subunit 2 OS=Homo sapiens GN=GTF2F2 PE=1 SV=2 - [T2FB_HUMAN]	NO	x	0	0	x	2	0	x	28.6	NO	x	nucleotide binding;DNA binding;catalytic activity;helicase activity;ATP binding;hydrolase activity;transcription factor activity, core RNA polymerase II binding;protein binding	transcription, DNA-templated;regulation of transcription, DNA-templated;transcription from RNA polymerase II promoter;transcription initiation from RNA polymerase II promoter;positive regulation of transcription elongation from RNA polymerase II promoter;positive regulation of RNA polymerase II transcriptional preinitiation complex assembly;positive regulation of transcription from RNA polymerase…	nucleus;transcription factor TFIIF complex;holo TFIIH complex;nucleoplasm;microtubule cytoskeleton	x								x		x							x		1		1	x				x					x
GTPBP3	tRNA modification GTPase GTPBP3, mitochondrial OS=Homo sapiens GN=GTPBP3 - [GTPB3_HUMAN]	NO	x	0	0	x	1	0	x	1.82	NO	x	GTP binding;GTPase activity;protein binding;nucleotide binding	tRNA modification;tRNA processing	nucleus;mitochondrion;intracellular	x								x		x							x	1				x				x					x
GUCA1C	Guanylyl cyclase-activating protein 3 OS=Homo sapiens GN=GUCA1C PE=1 SV=3 - [GUC1C_HUMAN]	NO	x	0	0	x	2	0	x	NA	NO	x	calcium ion binding;metal ion binding;calcium sensitive guanylate cyclase activator activity	signal transduction;visual perception;phototransduction, visible light;rhodopsin mediated signaling pathway;regulation of rhodopsin mediated signaling pathway;positive regulation of guanylate cyclase activity	photoreceptor disc membrane	x								x		x	1						x			1		x				x					x
GZMM	Granzyme M OS=Homo sapiens GN=GZMM PE=1 SV=2 - [GRAM_HUMAN]	NO	x	0	0	x	1	0	x	NA	NO	x	serine-type endopeptidase activity;peptidase activity;serine-type peptidase activity;hydrolase activity;protein binding;endopeptidase activity	proteolysis;apoptotic process;cell death;cytolysis;innate immune response;immune system process	extracellular region;membrane	x								x		x			1				x					x				x					x
H2AFV	Histone H2A OS=Homo sapiens GN=H2AFV PE=2 SV=1 - [C9J0D1_HUMAN]	NO	x	0	0	x	3	0	x	171	NO	x	DNA binding;protein heterodimerization activity;molecular_function	biological_process	nucleosome;nucleus;chromosome;extracellular exosome	x								x		x					1	1	x					x			1	x					x
H2AFX	Histone H2A.x OS=Homo sapiens GN=H2AFX PE=1 SV=2 - [H2AX_HUMAN]	NO	x	0	0	x	3	0	x	248	YES	x	DNA binding;damaged DNA binding;protein binding;enzyme binding;histone binding;protein heterodimerization activity	DNA damage checkpoint;double-strand break repair via homologous recombination;DNA repair;double-strand break repair;nucleosome assembly;cellular response to DNA damage stimulus;spermatogenesis;response to ionizing radiation;viral process;cerebral cortex development;positive regulation of DNA repair;meiotic cell cycle;cellular response to gamma radiation;cellular senescence;DNA recombination;cell …	nucleosome;nuclear chromatin;condensed nuclear chromosome;male germ cell nucleus;XY body;nucleus;nucleoplasm;replication fork;site of double-strand break;extracellular exosome;chromosome, telomeric region;chromatin;chromosome	x								x		x					1	1	x					x			1	x					x
H2AFZ	Histone H2A.Z OS=Homo sapiens GN=H2AFZ PE=1 SV=2 - [H2AZ_HUMAN]	NO	x	0	0	x	3	0	x	171	NO	x	RNA polymerase II core promoter proximal region sequence-specific DNA binding;RNA polymerase II core promoter sequence-specific DNA binding;RNA polymerase II distal enhancer sequence-specific DNA binding;protein binding;chromatin DNA binding;nucleosomal DNA binding;protein heterodimerization activity;DNA binding	positive regulation of transcription from RNA polymerase II promoter;cellular response to estradiol stimulus	nucleosome;nucleus;nuclear euchromatin;nuclear heterochromatin;extracellular exosome;chromosome	x								x		x					1	1	x					x			1	x					x
H2BFS	Histone H2B type F-S OS=Homo sapiens GN=H2BFS PE=1 SV=2 - [H2BFS_HUMAN]	NO	x	0	0	x	2	0	x	226	YES	x	DNA binding;protein heterodimerization activity	innate immune response in mucosa;antibacterial humoral response;substantia nigra development;defense response to Gram-positive bacterium;defense response to bacterium	nucleosome;extracellular space;nucleus;chromosome	x								x		x			1				x	1				x				x					x
H3F3A	Histone H3.3 OS=Homo sapiens GN=H3F3A PE=1 SV=2 - [H33_HUMAN]	NO	x	0	0	x	2	0	x	497	YES	x	DNA binding;protein heterodimerization activity;RNA polymerase II core promoter sequence-specific DNA binding;RNA polymerase II distal enhancer sequence-specific DNA binding;protein binding;nucleosomal DNA binding;histone binding	brain development;response to hormone;chromatin silencing at rDNA;nucleosome assembly;DNA replication-independent nucleosome assembly;small GTPase mediated signal transduction;blood coagulation;gene expression;positive regulation of cell growth;DNA methylation on cytosine;regulation of gene expression, epigenetic;negative regulation of gene expression, epigenetic;cellular response to stress	nucleosome;nucleus;chromosome;nuclear chromosome;nuclear nucleosome;extracellular region;nucleoplasm;protein complex;extracellular exosome	x								x		x				1			x			1		x				x					x
H3F3B	Histone H3 OS=Homo sapiens GN=H3F3B PE=3 SV=1 - [K7EK07_HUMAN]	NO	x	0	0	x	2	0	x	497	YES	x				x								x		x				1			x			1		x				x					x
H3F3C	Histone H3.3C OS=Homo sapiens GN=H3F3C PE=1 SV=3 - [H3C_HUMAN]	NO	x	0	0	x	2	0	x	75.3	NO	x	protein binding;nucleosomal DNA binding;protein heterodimerization activity;DNA binding	positive regulation of cell growth	nucleosome;nuclear euchromatin;nucleus;chromosome	x								x		x				1			x			1		x				x					x
HAL	HAL protein OS=Homo sapiens GN=HAL PE=2 SV=1 - [Q4VB95_HUMAN]	NO	x	0	0	x	1	0	x	0.34	NO	x	catalytic activity;histidine ammonia-lyase activity;lyase activity;ammonia-lyase activity	biosynthetic process;histidine catabolic process;histidine catabolic process to glutamate and formamide;histidine catabolic process to glutamate and formate;cellular nitrogen compound metabolic process;small molecule metabolic process;metabolic process;histidine metabolic process	cytosol;cytoplasm	x								x		x					1		x					x				x					x
HARS2	Histidyl-tRNA synthetase-like, isoform CRA_a OS=Homo sapiens GN=HARS2 PE=2 SV=1 - [B4DDY8_HUMAN]	NO	x	0	0	x	2	0	x	38.3	NO	x	histidine-tRNA ligase activity;protein binding;ATP binding;protein homodimerization activity;poly(A) RNA binding;nucleotide binding;aminoacyl-tRNA ligase activity;ligase activity	histidyl-tRNA aminoacylation;translation;tRNA aminoacylation for protein translation;gene expression	cytoplasm;mitochondrion;mitochondrial matrix	x								x		x			1				x	1				x				x					x
HAUS8	HAUS augmin-like complex subunit 8 OS=Homo sapiens GN=HAUS8 PE=1 SV=3 - [HAUS8_HUMAN]	NO	x	0	0	x	3	0	x	0.6	NO	x	molecular_function;microtubule binding	mitotic nuclear division;spindle assembly;centrosome organization;cell division;cell cycle	spindle pole;cytoplasm;centrosome;nuclear microtubule;HAUS complex;microtubule organizing center;spindle;cytoskeleton;microtubule	x								x		x					1	1	x					x			1	x					x
HBA1	Hemoglobin subunit alpha OS=Homo sapiens GN=HBA1 PE=1 SV=2 - [HBA_HUMAN]	NO	x	0	0	x	2	0	x	11975	YES	x				x								x		x					1		x					x			1	x					x
HBB	Hemoglobin subunit beta OS=Homo sapiens GN=HBB PE=1 SV=2 - [HBB_HUMAN]	NO	x	0	0	x	2	0	x	9889	YES	x	oxygen transporter activity;iron ion binding;protein binding;oxygen binding;heme binding;peroxidase activity;haptoglobin binding;metal ion binding	receptor-mediated endocytosis;positive regulation of cell death;oxygen transport;bicarbonate transport;response to hydrogen peroxide;hydrogen peroxide catabolic process;small molecule metabolic process;protein heterooligomerization;oxidation-reduction process;transport	extracellular region;cytosol;hemoglobin complex;membrane;cytosolic small ribosomal subunit;haptoglobin-hemoglobin complex;extracellular exosome;endocytic vesicle lumen;blood microparticle	x								x		x						1	x					x			1	x					x
HBD	Hemoglobin subunit delta OS=Homo sapiens GN=HBD PE=2 SV=1 - [C9JRG0_HUMAN]	NO	x	0	0	x	2	0	x	4195	YES	x	oxygen transporter activity;iron ion binding;oxygen binding;heme binding;metal ion binding;molecular_function;protein binding;hemoglobin binding;peroxidase activity;haptoglobin binding	transport;oxygen transport;biological_process;receptor-mediated endocytosis;blood coagulation;regulation of blood pressure;positive regulation of cell death;bicarbonate transport;nitric oxide transport;response to hydrogen peroxide;hydrogen peroxide catabolic process;small molecule metabolic process;positive regulation of nitric oxide biosynthetic process;regulation of blood vessel size;protein h…	hemoglobin complex;cellular_component;extracellular region;cytosol;haptoglobin-hemoglobin complex;extracellular exosome;endocytic vesicle lumen;blood microparticle	x								x		x						1	x					x			1	x					x
hCG_2044799	HCG2044799 OS=Homo sapiens GN=hCG_2044799 PE=4 SV=1 - [H3BQZ7_HUMAN]	NO	x	0	0	x	1	0	x	113	NO	x	oxygen transporter activity;iron ion binding;oxygen binding;heme binding;metal ion binding;protein binding	oxygen transport;transport;blood coagulation	hemoglobin complex;cytosol;blood microparticle	x								x		x							x				1	x				x					x
HDDC2	HD domain-containing protein 2 OS=Homo sapiens GN=HDDC2 PE=1 SV=1 - [HDDC2_HUMAN]	NO	x	0	0	x	3	0	x	43.9	NO	x	protein binding		mitochondrion;extracellular exosome	x								x		x							x					x	1			x	1		1		x
HEATR3	HEAT repeat-containing protein 3 OS=Homo sapiens GN=HEATR3 PE=1 SV=2 - [HEAT3_HUMAN]	NO	x	0	0	x	1	0	x	1.7	NO	x				x								x	1	x							x					x				x					x
HERC4	Probable E3 ubiquitin-protein ligase HERC4 OS=Homo sapiens GN=HERC4 - [HERC4_HUMAN]	NO	x	0	0	x	1	0	x	50.3	NO	x	ubiquitin-protein transferase activity;ligase activity	metabolic process;protein ubiquitination;protein ubiquitination involved in ubiquitin-dependent protein catabolic process;spermatogenesis;cell differentiation	cytoplasm;cytosol	x								x	1	x							x					x				x					x
HEXIM1	Protein HEXIM1 OS=Homo sapiens GN=HEXIM1 PE=1 SV=1 - [HEXI1_HUMAN]	NO	x	0	0	x	3	0	x	7.15	NO	x	cyclin-dependent protein serine/threonine kinase inhibitor activity;protein binding;snRNA binding	negative regulation of transcription from RNA polymerase II promoter;transcription, DNA-templated;heart development;negative regulation of cyclin-dependent protein serine/threonine kinase activity;negative regulation of transcription, DNA-templated;positive regulation of signal transduction by p53 class mediator;regulation of transcription, DNA-templated	nucleus;nucleoplasm;cytoplasm	x								x		x				1			x					x				x	1		1		x
HIF1AN	Hypoxia-inducible factor 1-alpha inhibitor OS=Homo sapiens GN=HIF1AN PE=1 SV=2 - [HIF1N_HUMAN]	NO	x	0	0	x	3	0	x	15.4	NO	x	Notch binding;iron ion binding;protein binding;zinc ion binding;oxidoreductase activity, acting on paired donors, with incorporation or reduction of molecular oxygen, 2-oxoglutarate as one donor, and incorporation of one atom each of oxygen into both donors;oxygen sensor activity;carboxylic acid binding;peptidyl-histidine dioxygenase activity;peptidyl-asparagine 3-dioxygenase activity;protein hom…	transcription, DNA-templated;peptidyl-histidine hydroxylation;peptidyl-aspartic acid hydroxylation;peptidyl-asparagine hydroxylation;positive regulation of myoblast differentiation;negative regulation of Notch signaling pathway;oxidation-reduction process;regulation of transcription from RNA polymerase II promoter in response to hypoxia;negative regulation of transcription from RNA polymerase II …	cytosol;cytoplasm;nucleoplasm;perinuclear region of cytoplasm;nucleus	x								x		x		1		1			x				1	x				x					x
HIST1H2AA	Histone H2A type 1-A OS=Homo sapiens GN=HIST1H2AA PE=1 SV=3 - [H2A1A_HUMAN]	NO	x	0	0	x	3	0	x	287	YES	x	DNA binding;protein heterodimerization activity		nucleosome;nucleus;extracellular exosome;nuclear chromosome, telomeric region;chromosome	x								x		x					1	1	x					x			1	x					x
HIST1H2BA	Histone H2B type 1-A OS=Homo sapiens GN=HIST1H2BA PE=1 SV=3 - [H2B1A_HUMAN]	NO	x	0	0	x	2	0	x	110	NO	x	molecular_function;DNA binding;protein heterodimerization activity	chromatin organization;nucleosome assembly;nucleosome disassembly;inflammatory response;plasminogen activation;spermatogenesis, exchange of chromosomal proteins;positive regulation of binding;mononuclear cell migration	nucleosome;nuclear nucleosome;nucleus;nucleoplasm;extrinsic component of plasma membrane;nuclear chromosome, telomeric region;chromosome	x								x		x			1				x	1				x				x					x
HIST1H2BB	Histone H2B type 1-B OS=Homo sapiens GN=HIST1H2BB PE=1 SV=2 - [H2B1B_HUMAN]	NO	x	0	0	x	3	0	x	242	YES	x	DNA binding;protein binding;protein heterodimerization activity	chromatin organization;nucleosome assembly	nucleosome;nucleus;nucleoplasm;nuclear chromosome, telomeric region;chromosome	x								x		x			1				x	1				x		1		x					x
HIST1H2BC	Histone H2B type 1-C/E/F/G/I OS=Homo sapiens GN=HIST1H2BC PE=1 SV=4 - [H2B1C_HUMAN]	NO	x	0	0	x	3	0	x	226	YES	x	DNA binding;protein heterodimerization activity;protein binding	innate immune response in mucosa;antibacterial humoral response;defense response to Gram-positive bacterium;chromatin organization;nucleosome assembly;defense response to bacterium	nucleosome;extracellular space;nucleus;chromosome;nuclear nucleosome;nucleoplasm;extracellular exosome	x								x		x			1				x	1				x		1		x					x
HIST1H2BD	Histone H2B type 1-D OS=Homo sapiens GN=HIST1H2BD PE=1 SV=2 - [H2B1D_HUMAN]	NO	x	0	0	x	3	0	x	226	YES	x	molecular_function;DNA binding;protein heterodimerization activity	chromatin organization;nucleosome assembly	nuclear nucleosome;nucleus;nucleoplasm;extracellular exosome;nucleosome;chromosome	x								x		x			1				x	1				x		1		x					x
HIST1H2BH	Histone H2B type 1-H OS=Homo sapiens GN=HIST1H2BH PE=1 SV=3 - [H2B1H_HUMAN]	NO	x	0	0	x	3	0	x	226	YES	x	DNA binding;protein heterodimerization activity	chromatin organization;nucleosome assembly	nucleosome;nucleus;nucleoplasm;extracellular exosome;chromosome	x								x		x			1				x	1				x		1		x					x
HIST1H2BJ	Histone H2B type 1-J OS=Homo sapiens GN=HIST1H2BJ PE=1 SV=3 - [H2B1J_HUMAN]	NO	x	0	0	x	3	0	x	242	YES	x	DNA binding;protein heterodimerization activity	nucleosome assembly;innate immune response in mucosa;chromatin organization;antibacterial humoral response;defense response to Gram-positive bacterium;defense response to bacterium	nuclear nucleosome;nucleosome;extracellular space;nucleus;nucleoplasm;chromosome	x								x		x			1				x	1				x		1		x					x
HIST1H2BK	Histone H2B type 1-K OS=Homo sapiens GN=HIST1H2BK PE=1 SV=3 - [H2B1K_HUMAN]	NO	x	0	0	x	3	0	x	226	YES	x	molecular_function;DNA binding;protein heterodimerization activity	innate immune response in mucosa;chromatin organization;nucleosome assembly;antibacterial humoral response;defense response to Gram-positive bacterium;defense response to bacterium	nuclear nucleosome;extracellular space;nucleus;nucleoplasm;nucleosome;chromosome	x								x		x			1				x	1				x		1		x					x
HIST1H2BL	Histone H2B type 1-L OS=Homo sapiens GN=HIST1H2BL PE=1 SV=3 - [H2B1L_HUMAN]	NO	x	0	0	x	3	0	x	224	YES	x	DNA binding;protein heterodimerization activity	chromatin organization;nucleosome assembly	nucleosome;nuclear nucleosome;nucleus;nucleoplasm;extracellular exosome;chromosome	x								x		x			1				x	1				x		1		x					x
HIST1H2BM	Histone H2B type 1-M OS=Homo sapiens GN=HIST1H2BM PE=1 SV=3 - [H2B1M_HUMAN]	NO	x	0	0	x	3	0	x	226	YES	x	DNA binding;protein heterodimerization activity	chromatin organization;nucleosome assembly	nucleosome;nucleus;chromosome;nucleoplasm;extracellular exosome	x								x		x			1				x	1				x		1		x					x
HIST1H2BN	Histone H2B type 1-N OS=Homo sapiens GN=HIST1H2BN PE=1 SV=3 - [H2B1N_HUMAN]	NO	x	0	0	x	3	0	x	226	YES	x	DNA binding;protein heterodimerization activity	jasmonic acid metabolic process;chromatin organization;nucleosome assembly	nucleosome;nuclear nucleosome;nucleus;nucleoplasm;extracellular exosome;chromosome	x								x		x			1				x	1				x		1		x					x
HIST1H2BO	Histone H2B type 1-O OS=Homo sapiens GN=HIST1H2BO PE=1 SV=3 - [H2B1O_HUMAN]	NO	x	0	0	x	3	0	x	242	YES	x	DNA binding;protein heterodimerization activity;arogenate dehydratase activity;prephenate dehydratase activity	chromatin organization;nucleosome assembly;L-phenylalanine biosynthetic process from chorismate via L-arogenate	nucleosome;nucleus;nucleoplasm;chromosome;plastid	x								x		x			1				x	1				x		1		x					x
HIST1H3A	Histone H3.1 OS=Homo sapiens GN=HIST1H3A PE=1 SV=2 - [H31_HUMAN]	NO	x	0	0	x	3	0	x	170	NO	x	DNA binding;protein binding;histone binding;protein heterodimerization activity	chromatin silencing at rDNA;positive regulation of defense response to virus by host;chromatin organization;nucleosome assembly;DNA replication-dependent nucleosome assembly;small GTPase mediated signal transduction;blood coagulation;gene expression;DNA methylation on cytosine;regulation of gene expression, epigenetic;negative regulation of gene expression, epigenetic;protein heterotetramerizatio…	nuclear chromosome;nucleosome;nuclear nucleosome;extracellular region;nucleus;nucleoplasm;membrane;protein complex;extracellular exosome;chromosome	x								x	1	x				1			x			1		x				x					x
HIST2H2AB	Histone H2A type 2-B OS=Homo sapiens GN=HIST2H2AB PE=1 SV=3 - [H2A2B_HUMAN]	NO	x	0	0	x	3	0	x	357	YES	x	molecular_function;DNA binding;protein heterodimerization activity	biological_process	nucleosome;nucleus;extracellular exosome;chromosome	x								x		x					1	1	x					x			1	x					x
HIST2H2BE	Histone H2B type 2-E OS=Homo sapiens GN=HIST2H2BE PE=1 SV=3 - [H2B2E_HUMAN]	NO	x	0	0	x	3	0	x	242	YES	x	DNA binding;protein heterodimerization activity	innate immune response in mucosa;chromatin organization;nucleosome assembly;antibacterial humoral response;defense response to Gram-positive bacterium;defense response to bacterium	nucleosome;nuclear nucleosome;extracellular space;nucleus;nucleoplasm;extracellular exosome;chromosome	x								x		x			1				x	1				x		1		x					x
HIST2H2BF	Histone H2B OS=Homo sapiens GN=HIST2H2BF PE=2 SV=1 - [B4DR52_HUMAN]	NO	x	0	0	x	3	0	x	209	YES	x	molecular_function;DNA binding;protein heterodimerization activity	chromatin organization;nucleosome assembly	nuclear nucleosome;nucleus;nucleoplasm;extracellular exosome;nucleosome;chromosome	x								x		x			1				x	1				x		1		x					x
HIST2H3A	Histone H3.2 OS=Homo sapiens GN=HIST2H3A PE=1 SV=3 - [H32_HUMAN]	NO	x	0	0	x	3	0	x	259	YES	x	DNA binding;protein binding;histone binding;protein heterodimerization activity	chromatin silencing at rDNA;nucleosome assembly;small GTPase mediated signal transduction;blood coagulation;gene expression;DNA methylation on cytosine;regulation of gene expression, epigenetic;negative regulation of gene expression, epigenetic;cellular response to stress	nucleosome;extracellular region;nucleus;nucleoplasm;extracellular exosome;chromosome	x								x	1	x				1			x			1		x				x					x
HIST2H3PS2	Histone H3 OS=Homo sapiens GN=HIST2H3PS2 PE=1 SV=1 - [Q5TEC6_HUMAN]	NO	x	0	0	x	3	0	x	no entry	NO	x	DNA binding;protein heterodimerization activity		nucleosome;nucleus;chromosome	x								x	1	x				1			x			1		x				x					x
HIST3H2BB	Histone H2B type 3-B OS=Homo sapiens GN=HIST3H2BB PE=1 SV=3 - [H2B3B_HUMAN]	NO	x	0	0	x	3	0	x	230	YES	x	molecular_function;DNA binding;protein heterodimerization activity	chromatin organization;nucleosome assembly	nuclear nucleosome;nucleus;nucleoplasm;nucleosome;chromosome	x								x		x			1				x	1				x		1		x					x
HIST3H3	Histone H3.1t OS=Homo sapiens GN=HIST3H3 PE=1 SV=3 - [H31T_HUMAN]	NO	x	0	0	x	3	0	x	154	NO	x	DNA binding;protein binding;histone binding;protein heterodimerization activity	telomere maintenance;nucleosome assembly;negative regulation of protein oligomerization;protein heterotetramerization;cell cycle checkpoint;cellular response to stress	nucleosome;nuclear nucleosome;nucleus;nucleoplasm;extracellular exosome;nuclear chromosome, telomeric region;chromosome	x								x	1	x				1			x			1		x				x					x
HMG3M	Putative high mobility group protein B3-like protein OS=Homo sapiens PE=5 SV=1 - [HMG3M_HUMAN]	NO	x	0	0	x	3	0	x	no entry	NO	x				x								x		x			1				x	1		1		x				x					x
HMGCS2	Hydroxymethylglutaryl-CoA synthase, mitochondrial OS=Homo sapiens GN=HMGCS2 PE=1 SV=1 - [HMCS2_HUMAN]	NO	x	0	0	x	3	0	x	436	YES	x	hydroxymethylglutaryl-CoA synthase activity;catalytic activity;transferase activity	kidney development;liver development;cholesterol biosynthetic process;brain development;midgut development;response to nutrient;isoprenoid biosynthetic process;response to temperature stimulus;response to metal ion;lung development;cellular response to insulin stimulus;multicellular organismal response to stress;response to testosterone;response to glucagon;response to triglyceride;response to mo…	mitochondrion;mitochondrial inner membrane;mitochondrial matrix	x								x		x							x			1		x				x		1		1	x
HNMT	Histamine N-methyltransferase OS=Homo sapiens GN=HNMT PE=1 SV=1 - [HNMT_HUMAN]	NO	x	0	0	x	2	0	x	151	NO	x	methyltransferase activity;transferase activity;histamine N-methyltransferase activity;N-methyltransferase activity	methylation;response to tumor cell;hyperosmotic response;brain development;respiratory gaseous exchange;response to amine;response to immobilization stress;response to cocaine;response to glucocorticoid;response to interleukin-1;positive regulation of protein targeting to mitochondrion	nucleoplasm;cytoplasm;neuron projection;extracellular exosome	x								x		x							x					x		1		x			1		x
HNRNPA0	Heterogeneous nuclear ribonucleoprotein A0 OS=Homo sapiens GN=HNRNPA0 PE=1 SV=1 - [ROA0_HUMAN]	NO	x	0	0	x	1	0	x	250	YES	x	nucleotide binding;RNA binding;AU-rich element binding;protein kinase binding;poly(A) RNA binding;nucleic acid binding	mRNA splicing, via spliceosome;mRNA processing;inflammatory response;RNA splicing;gene expression;response to lipopolysaccharide;3'-UTR-mediated mRNA stabilization	nucleus;nucleoplasm;ribonucleoprotein complex	x								x		x			1				x					x				x					x
HNRNPUL2	Heterogeneous nuclear ribonucleoprotein U-like protein 2 OS=Homo sapiens GN=HNRNPUL2 PE=1 SV=1 - [HNRL2_HUMAN]	NO	x	0	0	x	1	0	x	116	NO	x	poly(A) RNA binding	biological_process	nucleus;membrane	x								x		x							x				1	x				x					x
HNRPLL	Heterogeneous nuclear ribonucleoprotein L-like OS=Homo sapiens GN=HNRPLL PE=1 SV=1 - [HNRLL_HUMAN]	NO	x	0	0	x	2	0	x	23.2	NO	x				x								x		x	1						x					x				x			1		x
HPS3	Hermansky-Pudlak syndrome 3 protein OS=Homo sapiens GN=HPS3 PE=4 SV=1 - [H7C5G2_HUMAN]	NO	x	0	0	x	3	0	x	NA	YES	x		organelle organization;pigmentation	BLOC-2 complex;cytoplasm	x								x		x			1				x	1		1		x				x					x
HSF1	Heat shock factor protein 1 OS=Homo sapiens GN=HSF1 PE=1 SV=1 - [HSF1_HUMAN]	NO	x	0	0	x	1	0	x	1.47	NO	x	transcription factor activity, sequence-specific DNA binding;sequence-specific DNA binding;DNA binding;RNA polymerase II core promoter proximal region sequence-specific DNA binding;transcriptional repressor activity, RNA polymerase II core promoter proximal region sequence-specific binding;RNA polymerase II intronic transcription regulatory region sequence-specific DNA binding;chromatin binding;p…	transcription, DNA-templated;regulation of transcription, DNA-templated;response to heat;negative regulation of transcription from RNA polymerase II promoter;embryonic placenta development;protein phosphorylation;defense response;female meiotic division;spermatogenesis;negative regulation of cell proliferation;mRNA transcription;response to lipopolysaccharide;negative regulation of tumor necrosis…	nucleus;nucleoplasm;cytoplasm;cytosol;protein complex;pronucleus	x								x		x				1			x					x				x					x
HSPB1	Heat shock protein beta-1 OS=Homo sapiens GN=HSPB1 PE=1 SV=2 - [HSPB1_HUMAN]	NO	x	0	0	x	1	0	x	3817	YES	x	protein kinase C binding;protein binding;protein kinase C inhibitor activity;protein kinase binding;identical protein binding;ubiquitin binding;poly(A) RNA binding	retina homeostasis;regulation of translational initiation;negative regulation of protein kinase activity;movement of cell or subcellular component;response to unfolded protein;response to virus;gene expression;positive regulation of interleukin-1 beta production;intracellular signal transduction;cellular response to vascular endothelial growth factor stimulus;positive regulation of endothelial ce…	proteasome complex;extracellular space;nucleus;cytoplasm;spindle;cytosol;cytoskeleton;plasma membrane;focal adhesion;Z disc;extracellular exosome;intracellular;contractile fiber	x								x		x					1		x					x				x					x
HTR6	5-hydroxytryptamine receptor 6 OS=Homo sapiens GN=HTR6 PE=1 SV=1 - [5HT6R_HUMAN]	NO	x	0	0	x	1	0	x	NA	NO	x	histamine receptor activity;serotonin receptor activity;protein binding;signal transducer activity;G-protein coupled receptor activity	G-protein coupled receptor signaling pathway, coupled to cyclic nucleotide second messenger;serotonin receptor signaling pathway;synaptic transmission;cerebral cortex cell migration;positive regulation of TOR signaling;signal transduction;G-protein coupled receptor signaling pathway	plasma membrane;integral component of plasma membrane;cilium;membrane;integral component of membrane	x								x		x			1				x					x				x					x
HUWE1	E3 ubiquitin-protein ligase HUWE1 OS=Homo sapiens GN=HUWE1 PE=4 SV=1 - [H0Y5W0_HUMAN]	NO	x	0	0	x	1	0	x	36.2	NO	x	ubiquitin-protein transferase activity;ligase activity;DNA binding;protein binding;poly(A) RNA binding	metabolic process;protein ubiquitination;protein ubiquitination involved in ubiquitin-dependent protein catabolic process;protein polyubiquitination;base-excision repair;protein monoubiquitination;histone ubiquitination;cell differentiation;positive regulation of protein targeting to mitochondrion;DNA repair;cellular response to DNA damage stimulus	nucleoplasm;cytoplasm;nucleus;membrane;extracellular exosome	x								x		x							x					x	1			x					x
IARS2	Isoleucine--tRNA ligase, mitochondrial OS=Homo sapiens GN=IARS2 PE=1 SV=2 - [SYIM_HUMAN]	NO	x	0	0	x	1	0	x	144	NO	x	aminoacyl-tRNA editing activity;isoleucine-tRNA ligase activity;ATP binding;nucleotide binding;catalytic activity;aminoacyl-tRNA ligase activity;ligase activity	tRNA aminoacylation for protein translation;isoleucyl-tRNA aminoacylation;regulation of translational fidelity;gene expression;mitochondrial translation;translation	cytoplasm;mitochondrion;mitochondrial matrix;cytosol	x								x		x							x					x				x				1	x
IDI2	Isopentenyl-diphosphate Delta-isomerase 2 OS=Homo sapiens GN=IDI2 PE=1 SV=1 - [IDI2_HUMAN]	NO	x	0	0	x	3	0	x	NA	NO	x	isopentenyl-diphosphate delta-isomerase activity;hydrolase activity;metal ion binding;isomerase activity	cholesterol biosynthetic process;isoprenoid biosynthetic process;small molecule metabolic process;isopentenyl diphosphate metabolic process;dimethylallyl diphosphate biosynthetic process;lipid metabolic process;steroid biosynthetic process;steroid metabolic process;cholesterol metabolic process;sterol biosynthetic process	peroxisome;cytosol	x								x		x			1				x	1		1		x				x					x
IGBP1	Immunoglobulin-binding protein 1 OS=Homo sapiens GN=IGBP1 PE=1 SV=1 - [IGBP1_HUMAN]	NO	x	0	0	x	3	0	x	24.6	NO	x	protein binding;protein phosphatase type 2A regulator activity;protein domain specific binding;mitogen-activated protein kinase kinase binding;protein complex binding;protein phosphatase 2A binding	negative regulation of transcription from RNA polymerase II promoter;signal transduction;negative regulation of stress-activated MAPK cascade;regulation of protein phosphatase type 2A activity;response to tumor necrosis factor;positive regulation of dephosphorylation;negative regulation of protein dephosphorylation;B cell activation;negative regulation of cysteine-type endopeptidase activity invo…	cytoplasm;cytosol;microtubule	x								x		x							x		1		1	x				x			1		x
IGHA1	Ig alpha-1 chain C region OS=Homo sapiens GN=IGHA1 PE=1 SV=2 - [IGHA1_HUMAN]	NO	x	0	0	x	1	0	x	no entry	NO	x	antigen binding;immunoglobulin receptor binding	retina homeostasis;glomerular filtration;receptor-mediated endocytosis;immune response;protein-chromophore linkage;antibacterial humoral response;positive regulation of respiratory burst	extracellular region;extracellular space;extracellular exosome;monomeric IgA immunoglobulin complex;secretory IgA immunoglobulin complex;secretory dimeric IgA immunoglobulin complex;blood microparticle	x								x		x							x					x			1	x					x
IGHA2	Ig alpha-2 chain C region OS=Homo sapiens GN=IGHA2 PE=1 SV=3 - [IGHA2_HUMAN]	NO	x	0	0	x	1	0	x	no entry	NO	x	antigen binding;immunoglobulin receptor binding	retina homeostasis;glomerular filtration;receptor-mediated endocytosis;immune response;antibacterial humoral response;positive regulation of respiratory burst	extracellular region;extracellular space;extracellular exosome;monomeric IgA immunoglobulin complex;secretory IgA immunoglobulin complex;secretory dimeric IgA immunoglobulin complex;blood microparticle	x								x		x							x					x			1	x					x
IL18R1	Interleukin-18 receptor 1 OS=Homo sapiens GN=IL18R1 PE=1 SV=1 - [IL18R_HUMAN]	NO	x	0	0	x	1	0	x	6.67	NO	x	receptor activity;interleukin-1 receptor activity;protein binding;interleukin-18 receptor activity	immune response;signal transduction;natural killer cell activation;positive regulation of interferon-gamma production;interleukin-18-mediated signaling pathway;positive regulation of NF-kappaB import into nucleus;T-helper 1 cell differentiation;cytokine-mediated signaling pathway	plasma membrane;integral component of membrane;membrane	x								x		x	1						x					x				x					x
ILKAP	Integrin-linked kinase-associated serine/threonine phosphatase 2C OS=Homo sapiens GN=ILKAP PE=1 SV=1 - [ILKAP_HUMAN]	NO	x	0	0	x	2	0	x	14.4	NO	x	protein serine/threonine phosphatase activity;cation binding;kinase activity;catalytic activity;phosphoprotein phosphatase activity;hydrolase activity;protein binding;metal ion binding	protein dephosphorylation;integrin-mediated signaling pathway;phosphorylation	cytoplasm	x								x	1	x							x					x				x				1	x
INADL	InaD-like protein OS=Homo sapiens GN=INADL PE=1 SV=3 - [INADL_HUMAN]	NO	x	0	0	x	2	0	x	NA	NO	x	protein binding	cell junction assembly;intracellular signal transduction;cell-cell junction organization;bicellular tight junction assembly	plasma membrane;bicellular tight junction;apical plasma membrane;perinuclear region of cytoplasm;extracellular exosome;cytoplasm;membrane;cell junction;apical part of cell	x								x		x			1				x			1		x				x					x
INPP4B	Type II inositol 3,4-bisphosphate 4-phosphatase OS=Homo sapiens GN=INPP4B PE=2 SV=1 - [D6RJC3_HUMAN]	NO	x	0	0	x	3	0	x	3.14	NO	x	protein binding;lipid binding;phosphatidylinositol-3,4-bisphosphate 4-phosphatase activity;phosphatidylinositol trisphosphate phosphatase activity;phosphatidylinositol-4,5-bisphosphate 4-phosphatase activity;hydrolase activity;phosphatidylinositol bisphosphate phosphatase activity	protein dephosphorylation;phospholipid metabolic process;phosphatidylinositol biosynthetic process;cellular calcium ion homeostasis;signal transduction;phosphatidylinositol-3-phosphate biosynthetic process;inositol phosphate metabolic process;small molecule metabolic process;negative regulation of osteoclast differentiation;regulation of nucleocytoplasmic transport;regulation of bone remodeling;r…	cytosol	x								x	1	x							x					x				x		1		1	x
INPP5B	Type II inositol 1,4,5-trisphosphate 5-phosphatase OS=Homo sapiens GN=INPP5B - [I5P2_HUMAN]	NO	x	0	0	x	2	0	x	NA	YES	x	phosphatidylinositol-4,5-bisphosphate 5-phosphatase activity;protein binding;metal ion binding;inositol-1,4,5-trisphosphate 5-phosphatase activity;hydrolase activity	in utero embryonic development;protein dephosphorylation;small GTPase mediated signal transduction;spermatogenesis;sperm motility;inositol phosphate metabolic process;small molecule metabolic process;phosphatidylinositol dephosphorylation;regulation of small GTPase mediated signal transduction;regulation of protein processing;signal transduction	cytoplasm;endoplasmic reticulum-Golgi intermediate compartment;Golgi apparatus;cytosol;plasma membrane;membrane;integral component of membrane;phagocytic vesicle membrane;early endosome membrane;endosome;cytoplasmic vesicle	x								x		x				1			x				1	x				x					x
IPO13	Importin-13 OS=Homo sapiens GN=IPO13 PE=1 SV=3 - [IPO13_HUMAN]	NO	x	0	0	x	1	0	x	0.23	NO	x	Ran GTPase binding;protein binding	intracellular protein transport;protein import into nucleus;transport;protein transport	intracellular;nucleus;cytoplasm	x								x		x				1			x					x				x					x
IQCB1	IQ calmodulin-binding motif-containing protein 1 OS=Homo sapiens GN=IQCB1 PE=2 SV=1 - [C9JVC4_HUMAN]	NO	x	0	0	x	1	0	x	NA	NO	x	calmodulin binding;protein binding;enzyme binding	cilium assembly;organelle organization;photoreceptor cell maintenance;maintenance of organ identity	photoreceptor outer segment;nucleoplasm;centrosome;cytosol;microtubule cytoskeleton;photoreceptor connecting cilium;intercellular bridge;extracellular exosome;cytoplasm;microtubule organizing center;cytoskeleton	x								x		x					1		x					x				x					x
IRAK4	Interleukin-1 receptor-associated kinase 4 OS=Homo sapiens GN=IRAK4 PE=1 SV=1 - [IRAK4_HUMAN]	NO	x	0	0	x	1	0	x	16.2	NO	x	kinase activity;protein serine/threonine kinase activity;nucleotide binding;magnesium ion binding;protein kinase activity;interleukin-1 receptor binding;protein binding;ATP binding;transferase activity	phosphorylation;protein phosphorylation;cytokine-mediated signaling pathway;intracellular signal transduction;cytokine production;signal transduction;JNK cascade;positive regulation of smooth muscle cell proliferation;toll-like receptor signaling pathway;neutrophil mediated immunity;MyD88-dependent toll-like receptor signaling pathway;toll-like receptor 2 signaling pathway;toll-like receptor 4 si…	nucleus;cytoplasm;plasma membrane;extracellular space;intracellular;cytosol;endosome membrane	x								x		x							x		1			x				x					x
IREB2	Iron-responsive element-binding protein 2 OS=Homo sapiens GN=IREB2 PE=1 SV=3 - [IREB2_HUMAN]	NO	x	0	0	x	1	0	x	0.49	NO	x	iron-responsive element binding;translation repressor activity;RNA binding;protein binding;metal ion binding;4 iron, 4 sulfur cluster binding;iron-sulfur cluster binding	iron ion transport;cellular iron ion homeostasis;metabolic process;negative regulation of translation;protoporphyrinogen IX biosynthetic process;post-embryonic development;osteoclast differentiation;erythrocyte homeostasis;intestinal absorption;regulation of translation;regulation of gene expression;iron ion homeostasis	cytoplasm;mitochondrion;cytosol	x								x	1	x							x					x				x					x
ISOC1	Isochorismatase domain-containing protein 1 OS=Homo sapiens GN=ISOC1 PE=1 SV=3 - [ISOC1_HUMAN]	NO	x	0	0	x	1	0	x	141	NO	x	molecular_function;catalytic activity;protein binding	biological_process;metabolic process	peroxisome;extracellular exosome	x								x	1	x							x					x				x					x
ISPD	Isoprenoid synthase domain-containing protein OS=Homo sapiens GN=ISPD - [ISPD_HUMAN]	NO	x	0	0	x	1	0	x	NA	NO	x	2-C-methyl-D-erythritol 4-phosphate cytidylyltransferase activity;catalytic activity;transferase activity;nucleotidyltransferase activity	axon guidance;isoprenoid biosynthetic process;protein O-linked mannosylation;protein glycosylation		x								x		x					1		x					x				x					x
ISYNA1	Inositol-3-phosphate synthase 1 OS=Homo sapiens GN=ISYNA1 PE=1 SV=1 - [INO1_HUMAN]	NO	x	0	0	x	1	0	x	22.2	NO	x	inositol-3-phosphate synthase activity;protein binding;isomerase activity	inositol biosynthetic process;phospholipid biosynthetic process;inositol phosphate metabolic process;small molecule metabolic process;lipid metabolic process	cytosol;cytoplasm	x								x	1	x							x					x				x					x
IVL	Involucrin OS=Homo sapiens GN=IVL PE=1 SV=2 - [INVO_HUMAN]	NO	x	0	0	x	1	0	x	NA	YES	x	structural molecule activity;protein binding, bridging	response to UV-B;peptide cross-linking;isopeptide cross-linking via N6-(L-isoglutamyl)-L-lysine;keratinocyte differentiation;keratinization	cornified envelope;cytoplasm;extracellular exosome	x								x	1	x							x					x				x					x
KARS	Lysine--tRNA ligase OS=Homo sapiens GN=KARS PE=1 SV=3 - [SYK_HUMAN]	NO	x	0	0	x	3	0	x	214	YES	x	tRNA binding;lysine-tRNA ligase activity;protein binding;ATP binding;amino acid binding;metal ion binding;nucleotide binding;nucleic acid binding;aminoacyl-tRNA ligase activity;ligase activity	tRNA aminoacylation for protein translation;lysyl-tRNA aminoacylation;tRNA processing;gene expression;diadenosine tetraphosphate biosynthetic process;viral process;translation	extracellular region;nucleus;cytoplasm;mitochondrion;mitochondrial matrix;cytosol;plasma membrane;microtubule cytoskeleton;aminoacyl-tRNA synthetase multienzyme complex;membrane	x								x	1	x							x					x	1	1		x					x
KATNAL2	Katanin p60 ATPase-containing subunit A-like 2 OS=Homo sapiens GN=KATNAL2 - [KATL2_HUMAN]	NO	x	0	0	x	2	0	x	9.28	NO	x	ATP binding;microtubule binding;microtubule-severing ATPase activity;nucleotide binding;hydrolase activity	metabolic process;cytoplasmic microtubule organization;microtubule severing	cytoplasm;microtubule;cytoskeleton	x								x		x					1	1	x					x				x					x
KBTBD3	Kelch repeat and BTB (POZ) domain containing 3, isoform CRA_a OS=Homo sapiens GN=KBTBD3 PE=2 SV=1 - [G3V161_HUMAN]	NO	x	0	0	x	1	0	x	NA	NO	x				x								x		x			1				x					x				x					x
KBTBD5	Kelch repeat and BTB domain-containing protein 5 OS=Homo sapiens GN=KBTBD5 - [KBTB5_HUMAN]	NO	x	0	0	x	1	0	x	NA	NO	x				x								x		x					1		x					x				x					x
KCNH1	Potassium voltage-gated channel subfamily H member 1 OS=Homo sapiens GN=KCNH1 - [KCNH1_HUMAN]	NO	x	0	0	x	1	0	x	NA	NO	x	phosphorelay sensor kinase activity;delayed rectifier potassium channel activity;protein binding;calmodulin binding;protein kinase binding;ion channel binding;protein heterodimerization activity;14-3-3 protein binding;ion channel activity;voltage-gated ion channel activity;voltage-gated potassium channel activity;potassium channel activity	phosphorelay signal transduction system;startle response;potassium ion transport;synaptic transmission;myoblast fusion;signal transduction by protein phosphorylation;regulation of ion transmembrane transport;regulation of cell proliferation;regulation of membrane potential;cellular response to calcium ion;potassium ion transmembrane transport;transport;ion transport;ion transmembrane transport;tr…	nuclear inner membrane;nucleoplasm;cytoplasm;plasma membrane;integral component of plasma membrane;voltage-gated potassium channel complex;cell surface;dendrite;axolemma;early endosome membrane;presynaptic membrane;neuronal cell body;perinuclear region of cytoplasm;nucleus;endosome;membrane;integral component of membrane;axon;synapse	x								x		x							x	1				x				x					x
KCNH5	Potassium voltage-gated channel subfamily H member 5 OS=Homo sapiens GN=KCNH5 - [KCNH5_HUMAN]	NO	x	0	0	x	1	0	x	0.65	NO	x	phosphorelay sensor kinase activity;ion channel activity;voltage-gated potassium channel activity;calmodulin binding;ion channel binding;protein heterodimerization activity;voltage-gated ion channel activity;potassium channel activity	phosphorelay signal transduction system;ion transport;potassium ion transport;signal transduction by protein phosphorylation;regulation of membrane potential;transmembrane transport;potassium ion transmembrane transport;synaptic transmission;regulation of G2/M transition of mitotic cell cycle;regulation of ion transmembrane transport;transport	intracellular;integral component of plasma membrane;voltage-gated potassium channel complex;membrane;plasma membrane;cell surface;integral component of membrane	x								x		x							x	1				x				x					x
KIAA0020	Pumilio domain-containing protein KIAA0020 OS=Homo sapiens GN=KIAA0020 PE=1 SV=3 - [K0020_HUMAN]	NO	x	0	0	x	1	0	x	3.19	NO	x	DNA binding;mRNA binding;poly(A) RNA binding;RNA binding	regulation of translation	nucleolus;endoplasmic reticulum;nucleus	x								x		x	1						x					x				x					x
KIAA1609	TLD domain-containing protein KIAA1609 OS=Homo sapiens GN=KIAA1609 PE=1 SV=2 - [K1609_HUMAN]	NO	x	0	0	x	1	0	x	21.6	NO	x				x								x		x							x				1	x				x					x
KIF11	Kinesin-like protein KIF11 OS=Homo sapiens GN=KIF11 PE=1 SV=2 - [KIF11_HUMAN]	NO	x	0	0	x	1	0	x	0.15	NO	x	microtubule motor activity;ATP binding;microtubule binding;ATP-dependent microtubule motor activity, plus-end-directed;protein kinase binding;protein complex binding;nucleotide binding	microtubule-based movement;spindle organization;mitotic spindle organization;chromosome segregation;mitotic nuclear division;mitotic centrosome separation;blood coagulation;metabolic process;antigen processing and presentation of exogenous peptide antigen via MHC class II;regulation of mitotic centrosome separation;cell division;mitotic spindle assembly;cell cycle	cytoplasm;spindle;cytosol;kinesin complex;microtubule;membrane;spindle pole;spindle microtubule;cytoskeleton	x								x		x					1		x					x				x					x
KIF13B	Kinesin-like protein KIF13B OS=Homo sapiens GN=KIF13B PE=2 SV=1 - [F8VPJ2_HUMAN]	NO	x	0	0	x	2	0	x	49.9	NO	x	microtubule motor activity;ATPase activity;ATP binding;microtubule binding;nucleotide binding;protein binding;protein kinase binding;14-3-3 protein binding	microtubule-based movement;metabolic process;protein targeting;signal transduction;T cell activation;regulation of axonogenesis	trans-Golgi network;kinesin complex;plasma membrane;endosome membrane;membrane raft;microtubule;cytoplasm;axon;cytoskeleton;cell projection	x								x		x							x					x				x		1	1		x
KIF6	Kinesin-like protein KIF6 OS=Homo sapiens GN=KIF6 PE=2 SV=1 - [F6S0W8_HUMAN]	NO	x	0	0	x	1	0	x	NA	NO	x	microtubule motor activity;ATP binding;microtubule binding;ATPase activity;nucleotide binding;protein binding	microtubule-based movement;metabolic process	kinesin complex;microtubule;male germ cell nucleus;cytoplasm;cytoskeleton	x								x		x							x					x			1	x					x
KPNA6	Importin subunit alpha-7 OS=Homo sapiens GN=KPNA6 PE=1 SV=1 - [IMA7_HUMAN]	NO	x	0	0	x	1	0	x	29	NO	x	protein transporter activity;protein binding	protein import into nucleus;NLS-bearing protein import into nucleus;positive regulation of transcription from RNA polymerase II promoter;maternal process involved in female pregnancy;transport;protein transport	nucleus;cytoplasm;membrane	x								x	1	x							x					x				x					x
KPRP	Keratinocyte proline-rich protein OS=Homo sapiens GN=KPRP PE=1 SV=1 - [KPRP_HUMAN]	NO	x	0	0	x	3	0	x	NA	NO	x			cytoplasm;extracellular exosome	x								x		x					1	1	x					x			1	x					x
KRT121P	Keratin-81-like protein KRT121P OS=Homo sapiens GN=KRT121P PE=5 SV=4 - [K121P_HUMAN]	NO	x	0	0	x	1	0	x	13.3	NO	x				x								x		x							x					x			1	x					x
KRT23	Keratin, type I cytoskeletal 23 OS=Homo sapiens GN=KRT23 PE=4 SV=1 - [J3QR55_HUMAN]	NO	x	0	0	x	1	0	x	2.43	NO	x	structural molecule activity		intermediate filament	x								x		x					1		x					x				x					x
KRT33A	Keratin, type I cuticular Ha3-I OS=Homo sapiens GN=KRT33A PE=2 SV=2 - [KT33A_HUMAN]	NO	x	0	0	x	2	0	x	13.9	NO	x	structural molecule activity		extracellular space;intermediate filament	x								x	1	x							x					x			1	x					x
LAGE3	L antigen family member 3 OS=Homo sapiens GN=LAGE3 PE=1 SV=2 - [LAGE3_HUMAN]	NO	x	0	0	x	2	0	x	96.8	NO	x	molecular_function;protein binding	tRNA processing;biological_process	cellular_component;nucleus	x								x		x							x					x				x	1		1		x
LAMC3	Laminin subunit gamma-3 OS=Homo sapiens GN=LAMC3 PE=1 SV=3 - [LAMC3_HUMAN]	NO	x	0	0	x	2	0	x	3.53	NO	x	structural molecule activity	cell morphogenesis involved in differentiation;cell adhesion;visual perception;astrocyte development;extracellular matrix organization;retina development in camera-type eye	extracellular region;proteinaceous extracellular matrix;basement membrane;membrane	x								x		x	1						x			1		x				x					x
LANCL2	LanC-like protein 2 OS=Homo sapiens GN=LANCL2 PE=1 SV=1 - [LANC2_HUMAN]	NO	x	0	0	x	3	0	x	53.7	NO	x	catalytic activity;protein binding;ATP binding;GTP binding;phosphatidylinositol-5-phosphate binding;phosphatidylinositol-3-phosphate binding;phosphatidylinositol-4-phosphate binding	metabolic process;positive regulation of abscisic acid-activated signaling pathway;negative regulation of transcription, DNA-templated	nucleus;cytoplasm;cytosol;plasma membrane;cortical actin cytoskeleton;membrane	x								x	1	x							x		1			x				x				1	x
LASP1	LIM and SH3 domain protein 1 OS=Homo sapiens GN=LASP1 - [LASP1_HUMAN]	NO	x	0	0	x	1	0	x	842	YES	x	zinc ion binding;ion transmembrane transporter activity;metal ion binding;actin filament binding;SH3/SH2 adaptor activity;protein binding;actin binding	ion transport;ion transmembrane transport;positive regulation of signal transduction;transport	cytoplasm;cortical actin cytoskeleton;focal adhesion;extracellular exosome;cytoskeleton;cell cortex	x								x	1	x							x					x				x					x
LCK	Tyrosine-protein kinase Lck OS=Homo sapiens GN=LCK - [LCK_HUMAN]	NO	x	0	0	x	1	0	x	0.98	NO	x	non-membrane spanning protein tyrosine kinase activity;ATP binding;nucleotide binding;protein kinase activity;protein tyrosine kinase activity;kinase activity;transferase activity;glycoprotein binding;antigen binding;protein serine/threonine phosphatase activity;protein binding;protein C-terminus binding;protein kinase binding;protein phosphatase binding;protein complex binding;SH2 domain binding…	transmembrane receptor protein tyrosine kinase signaling pathway;peptidyl-tyrosine autophosphorylation;regulation of cell proliferation;innate immune response;B cell receptor signaling pathway;cellular response to peptide hormone stimulus;protein phosphorylation;phosphorylation;protein dephosphorylation;cellular zinc ion homeostasis;activation of cysteine-type endopeptidase activity involved in a…	extrinsic component of cytoplasmic side of plasma membrane;pericentriolar material;immunological synapse;cytosol;plasma membrane;cell-cell junction;endocytic vesicle;membrane raft;extracellular exosome;cytoplasm;membrane	x								x	1	x							x					x				x					x
LDHAL6A	L-lactate dehydrogenase A-like 6A OS=Homo sapiens GN=LDHAL6A PE=2 SV=1 - [LDH6A_HUMAN]	NO	x	0	0	x	1	0	x	32.1	NO	x	catalytic activity;L-lactate dehydrogenase activity;oxidoreductase activity;oxidoreductase activity, acting on the CH-OH group of donors, NAD or NADP as acceptor	carbohydrate metabolic process;carboxylic acid metabolic process;oxidation-reduction process	cytoplasm;extracellular exosome	x								x		x			1				x					x				x					x
LGALS7	Galectin-7 OS=Homo sapiens GN=LGALS7 PE=1 SV=2 - [LEG7_HUMAN]	NO	x	0	0	x	1	0	x	NA	NO	x	carbohydrate binding	apoptotic process;heterophilic cell-cell adhesion via plasma membrane cell adhesion molecules	extracellular space;nucleus;cytoplasm;extracellular exosome;extracellular region	x								x		x					1		x					x				x					x
LIN7A	Protein lin-7 homolog A OS=Homo sapiens GN=LIN7A PE=1 SV=2 - [LIN7A_HUMAN]	NO	x	0	0	x	1	0	x	20.6	NO	x	protein binding;L27 domain binding	neurotransmitter secretion;asymmetric protein localization;maintenance of epithelial cell apical/basal polarity;protein localization to basolateral plasma membrane;protein complex assembly;exocytosis;synaptic transmission;protein transport;synaptic vesicle transport;inner ear development;transport	cell-cell junction;basolateral plasma membrane;synapse;MPP7-DLG1-LIN7 complex;plasma membrane;bicellular tight junction;postsynaptic density;neuron projection;postsynaptic membrane;extracellular exosome;membrane;cell junction	x								x		x	1						x					x				x					x
LIN7B	Protein lin-7 homolog B OS=Homo sapiens GN=LIN7B - [LIN7B_HUMAN]	NO	x	0	0	x	3	0	x	NA	NO	x	L27 domain binding;protein domain specific binding;PDZ domain binding	exocytosis;neurotransmitter secretion;asymmetric protein localization;maintenance of epithelial cell apical/basal polarity;protein localization to basolateral plasma membrane;small GTPase mediated signal transduction;synaptic transmission;protein transport;transport	cell-cell junction;basolateral plasma membrane;synapse;MPP7-DLG1-LIN7 complex;intracellular;plasma membrane;bicellular tight junction;postsynaptic density;neuron projection;postsynaptic membrane;membrane;cell junction	x								x		x	1						x	1		1		x				x					x
LIPT2	Putative lipoyltransferase 2, mitochondrial OS=Homo sapiens GN=LIPT2 PE=4 SV=1 - [H0YD50_HUMAN]	NO	x	0	0	x	1	0	x	NA	NO	x	lipoyl(octanoyl) transferase activity;octanoyltransferase activity;ligase activity;transferase activity;transferase activity, transferring acyl groups	protein lipoylation;lipoate biosynthetic process;cellular protein modification process	mitochondrion;cytoplasm	x								x		x							x			1		x				x					x
LLGL2	Isoform A of Lethal(2) giant larvae protein homolog 2 OS=Homo sapiens GN=LLGL2 - [L2GL2_HUMAN]	NO	x	0	0	x	1	0	x	38.6	NO	x	protein binding;PDZ domain binding	exocytosis;cell cycle;regulation of establishment or maintenance of cell polarity;cell division	nucleoplasm;cytoplasm;intracellular membrane-bounded organelle	x								x		x							x					x				x				1	x
LMO7	LIM domain only protein 7 OS=Homo sapiens GN=LMO7 - [LMO7_HUMAN]	NO	x	0	0	x	1	0	x	5.19	NO	x	zinc ion binding;ubiquitin-protein transferase activity;metal ion binding	regulation of signaling;regulation of cell adhesion;protein ubiquitination	ubiquitin ligase complex;nucleus;cytoplasm;focal adhesion	x								x		x							x			1		x				x					x
LOC100653515	Protein LOC100653515 OS=Homo sapiens GN=LOC100653515 PE=2 SV=1 - [Q96MC4_HUMAN]	NO	x	0	0	x	1	0	x	0.17	NO	x	metalloendopeptidase inhibitor activity	negative regulation of endopeptidase activity		x								x		x						1	x					x				x					x
LONP1	Lon protease homolog OS=Homo sapiens GN=LONP1 PE=2 SV=1 - [F5GZ27_HUMAN]	NO	x	0	0	x	3	0	x	122	NO	x	nucleotide binding;ATP-dependent peptidase activity;serine-type endopeptidase activity;ATP binding;peptidase activity;serine-type peptidase activity;hydrolase activity;single-stranded DNA binding;sequence-specific DNA binding;DNA binding;ATPase activity;single-stranded RNA binding;protein binding;ADP binding;G-quadruplex DNA binding;DNA polymerase binding;mitochondrial light strand promoter anti-…	proteolysis;misfolded or incompletely synthesized protein catabolic process;protein catabolic process;cellular response to oxidative stress;chaperone-mediated protein complex assembly;oxidation-dependent protein catabolic process;regulation of mitochondrial DNA replication;mitochondrial genome maintenance;response to hypoxia;mitochondrion organization;aging;response to hormone;response to aluminu…	cytoplasm;mitochondrion;mitochondrial matrix;membrane;mitochondrial nucleoid	x								x		x		1		1			x		1			x				x					x
LRP1B	Low-density lipoprotein receptor-related protein 1B OS=Homo sapiens GN=LRP1B PE=4 SV=1 - [H0Y7T7_HUMAN]	NO	x	0	0	x	1	0	x	NA	NO	x	calcium ion binding;low-density lipoprotein receptor activity	receptor-mediated endocytosis;protein transport;endocytosis	integral component of membrane;membrane;receptor complex	x								x		x							x	1				x				x					x
LRRC16A	Leucine-rich repeat-containing protein 16A OS=Homo sapiens GN=LRRC16A - [LR16A_HUMAN]	NO	x	0	0	x	1	0	x	9.47	NO	x	protein complex binding	positive regulation of cell migration;barbed-end actin filament uncapping;positive regulation of lamellipodium organization;negative regulation of barbed-end actin filament capping;actin filament organization;blood coagulation;cell migration;lamellipodium assembly;positive regulation of actin filament polymerization;ruffle organization;urate metabolic process;positive regulation of stress fiber a…	lamellipodium;nucleus;cytoplasm;cytosol;filamentous actin;extracellular exosome;cell projection	x								x		x						1	x					x				x					x
LRRC47	Leucine-rich repeat-containing protein 47 OS=Homo sapiens GN=LRRC47 PE=1 SV=1 - [LRC47_HUMAN]	NO	x	0	0	x	2	0	x	152	NO	x	RNA binding;phenylalanine-tRNA ligase activity;protein binding;poly(A) RNA binding	metabolic process		x								x	1	x							x					x				x				1	x
LRRD1	Leucine-rich repeat and death domain-containing protein 1 OS=Homo sapiens GN=LRRD1 PE=2 SV=2 - [LRRD1_HUMAN]	NO	x	0	0	x	1	0	x	NA	NO	x		signal transduction		x								x		x					1		x					x				x					x
LSM12	Protein LSM12 homolog OS=Homo sapiens GN=LSM12 - [LSM12_HUMAN]	NO	x	0	0	x	1	0	x	36.9	NO	x				x								x		x							x					x				x				1	x
LSM4	U6 snRNA-associated Sm-like protein LSm4 OS=Homo sapiens GN=LSM4 PE=1 SV=1 - [LSM4_HUMAN]	NO	x	0	0	x	1	0	x	205	YES	x	protein binding;U6 snRNA binding;poly(A) RNA binding;RNA binding	RNA processing;spliceosomal complex assembly;nuclear-transcribed mRNA catabolic process, deadenylation-dependent decay;spliceosomal snRNP assembly;nuclear-transcribed mRNA catabolic process;positive regulation of defense response to virus by host;RNA splicing;gene expression;cytoplasmic mRNA processing body assembly;exonucleolytic nuclear-transcribed mRNA catabolic process involved in deadenylati…	cytoplasmic mRNA processing body;spliceosomal complex;U6 snRNP;cytosol;spliceosomal tri-snRNP complex;nucleus;ribonucleoprotein complex	x								x		x							x					x		1		x					x
LSM5	U6 snRNA-associated Sm-like protein LSm5 OS=Homo sapiens GN=LSM5 PE=1 SV=3 - [LSM5_HUMAN]	NO	x	0	0	x	3	0	x	NA	NO	x	RNA binding;protein binding	nuclear-transcribed mRNA catabolic process, deadenylation-dependent decay;mRNA splicing, via spliceosome;nuclear-transcribed mRNA catabolic process;mRNA processing;gene expression;exonucleolytic nuclear-transcribed mRNA catabolic process involved in deadenylation-dependent decay;RNA splicing	nucleus;spliceosomal complex;U6 snRNP;cytosol;U4/U6 x U5 tri-snRNP complex;Lsm1-7-Pat1 complex;ribonucleoprotein complex	x								x		x			1				x	1		1		x				x					x
LYPLA1	Acyl-protein thioesterase 1 OS=Homo sapiens GN=LYPLA1 PE=2 SV=1 - [E5RGR0_HUMAN]	NO	x	0	0	x	1	0	x	44.2	NO	x	hydrolase activity;lysophospholipase activity;palmitoyl-(protein) hydrolase activity;lipase activity;protein binding	metabolic process;protein depalmitoylation;fatty acid metabolic process;negative regulation of Golgi to plasma membrane protein transport;small molecule metabolic process;nitric oxide metabolic process;regulation of nitric-oxide synthase activity;lipid metabolic process	mitochondrion;cytosol;extracellular exosome;cytoplasm	x								x	1	x							x					x				x					x
LYPLA2	Acyl-protein thioesterase 2 OS=Homo sapiens GN=LYPLA2 PE=1 SV=1 - [LYPA2_HUMAN]	NO	x	0	0	x	3	0	x	181	NO	x	hydrolase activity	metabolic process;fatty acid metabolic process;lipid metabolic process	cytoplasm;extracellular exosome	x								x	1	x							x					x				x		1		1	x
LYST	Lysosomal-trafficking regulator OS=Homo sapiens GN=LYST - [LYST_HUMAN]	NO	x	0	0	x	2	0	x	0.03	NO	x	protein binding;phospholipid binding	neutrophil mediated immunity;T cell mediated immunity;phospholipid metabolic process;microtubule-based process;lysosome organization;blood coagulation;leukocyte chemotaxis;melanosome organization;endosome to lysosome transport via multivesicular body sorting pathway;positive regulation of natural killer cell activation;secretion of lysosomal enzymes;mast cell secretory granule organization;natura…	cytosol;endomembrane system;microtubule cytoskeleton;extrinsic component of membrane;cytoplasm	x								x		x			1				x			1		x				x					x
LZIC	Protein LZIC OS=Homo sapiens GN=LZIC PE=4 SV=1 - [K7ES95_HUMAN]	NO	x	0	0	x	3	0	x	115	NO	x	beta-catenin binding	response to ionizing radiation		x								x		x	1		1				x	1				x				x					x
LZTFL1	Leucine zipper transcription factor-like 1, isoform CRA_b OS=Homo sapiens GN=LZTFL1 PE=2 SV=1 - [B3KSI9_HUMAN]	NO	x	0	0	x	2	0	x	47.6	NO	x	protein binding;protein complex binding;identical protein binding	organelle organization;negative regulation of protein localization to cilium;negative regulation of protein localization to ciliary membrane	cytosol;cytoplasm	x								x	1	x							x					x				x	1				x
MAGI1	Connector enhancer of kinase suppressor of ras 3 OS=Homo sapiens GN=MAGI1 PE=4 SV=1 - [Q5T4Y7_HUMAN]	NO	x	0	0	x	1	0	x	5.17	NO	x	protein complex scaffold;protein binding;ATP binding;protein C-terminus binding;alpha-actinin binding;nucleotide binding	protein complex assembly;cell adhesion;cell surface receptor signaling pathway;neuron death	bicellular tight junction;nucleoplasm;cytoplasm;plasma membrane;cell-cell junction;cell junction;cell projection;membrane	x								x		x	1						x					x				x					x
MAP4K4	Mitogen-activated protein kinase kinase kinase kinase 4 OS=Homo sapiens GN=MAP4K4 - [M4K4_HUMAN]	NO	x	0	0	x	1	0	x	0.3	NO	x	ATP binding;nucleotide binding;protein kinase activity;kinase activity;creatine kinase activity;protein serine/threonine kinase activity;protein binding;transferase activity	MAPK cascade;regulation of mitotic cell cycle;stress-activated protein kinase signaling cascade;activation of protein kinase activity;neuron projection morphogenesis;protein phosphorylation;phosphorylation;intracellular signal transduction;negative regulation of apoptotic process;regulation of JNK cascade	intracellular;cytoplasm	x								x		x	1						x					x				x					x
MAP9	Microtubule-associated protein 9 OS=Homo sapiens GN=MAP9 - [MAP9_HUMAN]	NO	x	0	0	x	1	0	x	NA	NO	x		cytokinesis;regulation of mitotic nuclear division;spindle assembly;mitotic spindle assembly;cell cycle;mitotic nuclear division;cell division	astral microtubule;mitotic spindle midzone;cytoplasm;aster;spindle;cytoskeleton;microtubule;microtubule cytoskeleton;mitotic spindle	x								x		x							x					x			1	x					x
MAPK3	Mitogen-activated protein kinase 3 OS=Homo sapiens GN=MAPK3 - [MK03_HUMAN]	NO	x	0	0	x	2	0	x	162	NO	x	MAP kinase activity;ATP binding;protein kinase activity;kinase activity;nucleotide binding;phosphotyrosine binding;protein serine/threonine kinase activity;transferase activity;scaffold protein binding;protein binding;phosphatase binding	MAPK cascade;protein phosphorylation;phosphorylation;MAPK import into nucleus;transcription, DNA-templated;protein complex assembly;cellular response to DNA damage stimulus;response to toxic substance;organ morphogenesis;peptidyl-serine phosphorylation;sensory perception of pain;arachidonic acid metabolic process;lipopolysaccharide-mediated signaling pathway;response to lipopolysaccharide;intrace…	nucleoplasm;microtubule cytoskeleton;nucleus;cytoplasm;pseudopodium;protein complex;intracellular;cytosol;nuclear envelope;mitochondrion;early endosome;late endosome;Golgi apparatus;cytoskeleton;caveola;focal adhesion;extracellular exosome	x								x	1	x		1					x					x				x					x
MARS	Methionine--tRNA ligase, cytoplasmic OS=Homo sapiens GN=MARS PE=1 SV=2 - [SYMC_HUMAN]	NO	x	0	0	x	3	0	x	89.6	NO	x	aminoacyl-tRNA ligase activity;ATP binding;nucleotide binding;tRNA binding;methionine-tRNA ligase activity;RNA binding;ligase activity	methionyl-tRNA aminoacylation;tRNA aminoacylation for protein translation;gene expression;translation	cytosol;cytoplasm;mitochondrion;membrane;extracellular exosome	x								x		x		1			1	1	x					x				x					x
MCF2L	Guanine nucleotide exchange factor DBS OS=Homo sapiens GN=MCF2L PE=4 SV=1 - [H7C2S1_HUMAN]	NO	x	0	0	x	1	0	x	NA	NO	x	Rho guanyl-nucleotide exchange factor activity;guanyl-nucleotide exchange factor activity;1-phosphatidylinositol binding	regulation of Rho protein signal transduction;intracellular signal transduction;positive regulation of GTPase activity;small GTPase mediated signal transduction;Rho protein signal transduction;positive regulation of apoptotic process;positive regulation of transcription from RNA polymerase II promoter;neurotrophin TRK receptor signaling pathway;regulation of small GTPase mediated signal transduct…	intracellular;extracellular space;cytosol;plasma membrane;lamellipodium;cytoplasm;membrane	x								x		x							x		1			x				x					x
MCM4	DNA replication licensing factor MCM4 OS=Homo sapiens GN=MCM4 PE=1 SV=5 - [MCM4_HUMAN]	NO	x	0	0	x	2	0	x	17.2	NO	x	single-stranded DNA binding;protein binding;ATP binding;ATP-dependent DNA helicase activity;nucleotide binding;DNA binding;DNA helicase activity;helicase activity;hydrolase activity;nucleoside-triphosphatase activity	G1/S transition of mitotic cell cycle;mitotic cell cycle;DNA replication;DNA unwinding involved in DNA replication;DNA replication initiation;DNA strand elongation involved in DNA replication;cell cycle;cell cycle checkpoint;mitotic S phase;DNA duplex unwinding;metabolic process	nucleus;nucleoplasm;membrane;MCM complex;nuclear chromosome, telomeric region	x								x		x					1	1	x					x				x					x
MCMBP	Mini-chromosome maintenance complex-binding protein OS=Homo sapiens GN=MCMBP - [MCMBP_HUMAN]	NO	x	0	0	x	2	0	x	15.7	NO	x	chromatin binding;protein binding	DNA-dependent DNA replication;sister chromatid cohesion;mitotic nuclear division;cell division;DNA replication;cell cycle	nucleus;nucleoplasm;cytoplasm;plasma membrane;MCM complex	x								x		x							x				1	x		1		x					x
MDH1B	Putative malate dehydrogenase 1B OS=Homo sapiens GN=MDH1B - [MDH1B_HUMAN]	NO	x	0	0	x	3	0	x	NA	NO	x	malate dehydrogenase activity;oxidoreductase activity, acting on the CH-OH group of donors, NAD or NADP as acceptor;catalytic activity;oxidoreductase activity	carbohydrate metabolic process;malate metabolic process;oxidation-reduction process;tricarboxylic acid cycle		x								x		x			1				x	1		1		x				x					x
MDN1	Midasin OS=Homo sapiens GN=MDN1 PE=1 SV=2 - [MDN1_HUMAN]	NO	x	0	0	x	1	0	x	0.15	NO	x	protein binding;ATP binding;ATPase activity;unfolded protein binding;nucleotide binding	protein complex assembly;metabolic process	nucleus;nucleolus;cytoplasm;membrane;intermediate filament cytoskeleton	x								x		x	1						x					x				x					x
ME1	NADP-dependent malic enzyme OS=Homo sapiens GN=ME1 PE=1 SV=1 - [MAOX_HUMAN]	NO	x	0	0	x	1	0	x	59	NO	x	malic enzyme activity;malate dehydrogenase (decarboxylating) (NAD+) activity;malate dehydrogenase (decarboxylating) (NADP+) activity;oxaloacetate decarboxylase activity;electron carrier activity;manganese ion binding;ADP binding;NADP binding;NAD binding;oxidoreductase activity;metal ion binding;calcium ion binding	carbohydrate metabolic process;malate metabolic process;NADP biosynthetic process;response to hormone;response to carbohydrate;cellular lipid metabolic process;small molecule metabolic process;protein tetramerization;oxidation-reduction process;regulation of NADP metabolic process;cell adhesion;homophilic cell adhesion via plasma membrane adhesion molecules	mitochondrion;cytosol;cytoplasm;plasma membrane;membrane	x								x		x							x					x				x				1	x
METTL1	tRNA (guanine-N(7)-)-methyltransferase OS=Homo sapiens GN=METTL1 PE=1 SV=1 - [TRMB_HUMAN]	NO	x	0	0	x	1	0	x	NA	NO	x	tRNA binding;protein binding;tRNA (guanine-N7-)-methyltransferase activity;RNA binding;methyltransferase activity;transferase activity	tRNA modification;tRNA methylation;RNA (guanine-N7)-methylation;tRNA processing;methylation	nucleus;nucleoplasm;nucleolus;cytoplasm;tRNA methyltransferase complex	x								x		x							x					x				x			1		x
MGEA5	Bifunctional protein NCOAT OS=Homo sapiens GN=MGEA5 PE=1 SV=2 - [NCOAT_HUMAN]	NO	x	0	0	x	2	0	x	26.5	NO	x	histone acetyltransferase activity;hyalurononglucosaminidase activity;beta-N-acetylglucosaminidase activity;hydrolase activity;hydrolase activity, acting on glycosyl bonds	N-acetylglucosamine metabolic process;glycoprotein catabolic process;protein deglycosylation;protein targeting to membrane;aging;positive regulation of calcium ion transport into cytosol;negative regulation of cardiac muscle adaptation;histone acetylation;positive regulation of cell killing;positive regulation of insulin secretion;positive regulation of protein complex disassembly;positive regula…	nucleus;mitochondrion;cytosol;membrane;cytoplasm	x								x	1	x							x					x				x			1		x
MINK1	Misshapen-like kinase 1 OS=Homo sapiens GN=MINK1 - [MINK1_HUMAN]	NO	x	0	0	x	1	0	x	0.31	NO	x	ATP binding;protein kinase activity;protein serine/threonine kinase activity;protein binding;nucleotide binding;kinase activity;transferase activity	protein phosphorylation;regulation of mitotic cell cycle;activation of protein kinase activity;regulation of apoptotic process;neuron projection morphogenesis;regulation of cell-matrix adhesion;response to stress;JNK cascade;synaptic transmission;multicellular organismal development;regulation of cell-cell adhesion;regulation of cell migration;actin cytoskeleton reorganization;intracellular signa…	cytoplasm;Golgi apparatus;cytosol;postsynaptic density;cell junction;axon;dendrite;postsynaptic membrane;extracellular exosome;plasma membrane;membrane;cell projection;synapse	x								x		x	1						x					x				x					x
MIPEP	Mitochondrial intermediate peptidase OS=Homo sapiens GN=MIPEP PE=1 SV=2 - [MIPEP_HUMAN]	NO	x	0	0	x	1	0	x	22.6	NO	x	metalloendopeptidase activity;metal ion binding;peptidase activity;metallopeptidase activity;hydrolase activity	protein processing involved in protein targeting to mitochondrion;proteolysis	mitochondrion;mitochondrial matrix	x								x		x							x					x			1	x					x
MLK4	Mitogen-activated protein kinase kinase kinase MLK4 OS=Homo sapiens GN=MLK4 - [M3KL4_HUMAN]	NO	x	0	0	x	2	0	x	NA	NO	x	MAP kinase kinase kinase activity;protein tyrosine kinase activity;ATP binding;protein homodimerization activity;nucleotide binding;protein kinase activity;protein serine/threonine kinase activity;kinase activity;transferase activity	activation of MAPKK activity;protein phosphorylation;activation of JUN kinase activity;peptidyl-tyrosine phosphorylation;protein autophosphorylation;phosphorylation	cellular_component;intracellular	x								x		x			1				x			1		x				x					x
MLL5	Histone-lysine N-methyltransferase MLL5 OS=Homo sapiens GN=MLL5 - [MLL5_HUMAN]	NO	x	0	0	x	3	0	x	NA	NO	x				x								x		x			1				x	1		1		x				x					x
MLLT4	Afadin OS=Homo sapiens GN=MLLT4 PE=1 SV=3 - [AFAD_HUMAN]	NO	x	0	0	x	3	0	x	11.7	NO	x	protein binding;protein C-terminus binding;Ras GTPase binding;cell adhesion molecule binding	signal transduction;cell adhesion;cell-cell signaling;cell junction assembly;adherens junction organization;positive regulation of GTPase activity;cell-cell junction organization;establishment of endothelial intestinal barrier	plasma membrane;cell junction;nucleoplasm;cytoplasm;cytosol;cell-cell junction;cell-cell adherens junction;apical part of cell;adherens junction	x								x		x		1					x					x				x		1		1	x
MSH5	MutS protein homolog 5 OS=Homo sapiens GN=MSH5 - [MSH5_HUMAN]	NO	x	0	0	x	3	0	x	NA	YES	x	ATP binding;DNA-dependent ATPase activity;mismatched DNA binding;DNA binding;protein binding;nucleotide binding	reciprocal meiotic recombination;homologous chromosome segregation;chiasma assembly;mismatch repair;meiotic cell cycle	nuclear chromosome;synaptonemal complex	x								x		x			1				x	1		1		x				x					x
MST4	Serine/threonine-protein kinase MST4 OS=Homo sapiens GN=MST4 - [MST4_HUMAN]	NO	x	0	0	x	3	0	x	35.8	NO	x	magnesium ion binding;protein kinase activity;protein serine/threonine kinase activity;protein binding;ATP binding;identical protein binding;protein homodimerization activity;nucleotide binding;kinase activity;transferase activity;metal ion binding	protein phosphorylation;apoptotic process;cellular component disassembly involved in execution phase of apoptosis;regulation of mitotic cell cycle;programmed cell death;signal transduction by protein phosphorylation;microvillus assembly;stress-activated protein kinase signaling cascade;activation of protein kinase activity;response to hydrogen peroxide;regulation of apoptotic process;protein auto…	Golgi membrane;nucleus;nucleoplasm;cytoplasm;Golgi apparatus;Golgi-associated vesicle;centrosome;cytosol;apical plasma membrane;perinuclear region of cytoplasm;extracellular exosome;cell periphery;membrane	x								x		x				1			x		1			x				x			1		x
MSTO1	Protein misato homolog 1 OS=Homo sapiens GN=MSTO1 - [MSTO1_HUMAN]	NO	x	0	0	x	3	0	x	NA	NO	x	molecular_function;GTPase activity	mitochondrion organization;metabolic process;mitochondrion distribution	cytoplasm;mitochondrial outer membrane;mitochondrion;membrane	x								x		x		1					x					x				x		1		1	x
MTA2	Metastasis-associated protein MTA2 OS=Homo sapiens GN=MTA2 PE=1 SV=1 - [MTA2_HUMAN]	NO	x	0	0	x	3	0	x	37	NO	x	transcription factor activity, transcription factor binding;DNA binding;chromatin binding;transcription factor activity, sequence-specific DNA binding;histone deacetylase activity;zinc ion binding;sequence-specific DNA binding;transcription regulatory region DNA binding;RNA polymerase II transcription factor binding;RNA polymerase II repressing transcription factor binding;protein binding;RNA pol…	negative regulation of transcription from RNA polymerase II promoter;DNA methylation;regulation of transcription, DNA-templated;regulation of fibroblast migration;histone deacetylation;negative regulation of transcription, DNA-templated;positive regulation of transcription from RNA polymerase II promoter;chromatin organization;chromatin assembly or disassembly;ATP-dependent chromatin remodeling	histone deacetylase complex;nucleus;nuclear chromatin;nucleoplasm;transcription factor complex;membrane;NuRD complex;protein complex	x								x		x							x		1			x		1		x				1	x
MTIF2	Translation initiation factor IF-2, mitochondrial OS=Homo sapiens GN=MTIF2 PE=2 SV=1 - [B5MCU1_HUMAN]	NO	x	0	0	x	2	0	x	14.6	NO	x	nucleotide binding;GTPase activity;GTP binding;translation initiation factor activity;translation factor activity, RNA binding;ribosomal small subunit binding;poly(A) RNA binding	metabolic process;regulation of translational initiation;organelle organization;mitochondrial translation;ribosome disassembly;mitochondrial translational initiation;translation;translational initiation	nucleoplasm;mitochondrion;intracellular	x								x		x			1				x			1		x				x					x
MTOR	Serine/threonine-protein kinase mTOR OS=Homo sapiens GN=MTOR PE=1 SV=1 - [MTOR_HUMAN]	NO	x	0	0	x	1	0	x	4.62	NO	x	phosphotransferase activity, alcohol group as acceptor;protein dimerization activity;ATP binding;drug binding;kinase activity;nucleotide binding;transferase activity;RNA polymerase III type 1 promoter DNA binding;RNA polymerase III type 2 promoter DNA binding;RNA polymerase III type 3 promoter DNA binding;TFIIIC-class transcription factor binding;protein serine/threonine kinase activity;protein b…	double-strand break repair via homologous recombination;phosphorylation;positive regulation of protein phosphorylation;positive regulation of endothelial cell proliferation;regulation of glycogen biosynthetic process;'de novo' pyrimidine nucleobase biosynthetic process;transcription initiation from RNA polymerase II promoter;protein phosphorylation;response to stress;cell cycle arrest;signal tran…	Golgi membrane;nucleoplasm;cytoplasm;mitochondrial outer membrane;lysosome;lysosomal membrane;endoplasmic reticulum membrane;cytosol;phosphatidylinositol 3-kinase complex;endomembrane system;membrane;dendrite;TORC1 complex;TORC2 complex;neuronal cell body;PML body;nucleus;mitochondrion;endoplasmic reticulum;Golgi apparatus;macromolecular complex	x								x		x			1				x					x				x					x
MUC5B	Mucin-5B OS=Homo sapiens GN=MUC5B PE=1 SV=3 - [MUC5B_HUMAN]	NO	x	0	0	x	1	0	x	9.11	NO	x	protein binding;extracellular matrix structural constituent	protein O-linked glycosylation;O-glycan processing;post-translational protein modification;cellular protein metabolic process;biological_process	Golgi lumen;extracellular space;extracellular exosome;extracellular region	x								x		x					1		x					x				x					x
MX1	Interferon-induced GTP-binding protein Mx1 OS=Homo sapiens GN=MX1 PE=1 SV=4 - [MX1_HUMAN]	NO	x	0	0	x	2	0	x	10.8	NO	x	GTPase activity;GTP binding;nucleotide binding;protein binding	metabolic process;apoptotic process;defense response;signal transduction;response to virus;cytokine-mediated signaling pathway;response to type I interferon;negative regulation of viral genome replication;innate immune response;defense response to virus;type I interferon signaling pathway;immune system process	cytoplasm;nuclear membrane;endoplasmic reticulum membrane;cytosol;perinuclear region of cytoplasm;nucleus;endoplasmic reticulum;membrane	x								x		x							x					x				x		1		1	x
MYBPC3	Myosin-binding protein C, cardiac-type OS=Homo sapiens GN=MYBPC3 PE=1 SV=4 - [MYPC3_HUMAN]	NO	x	0	0	x	1	0	x	NA	NO	x	ATPase activator activity;actin binding;protein binding;structural constituent of muscle;myosin binding;titin binding;myosin heavy chain binding;identical protein binding;metal ion binding	regulation of heart rate;heart morphogenesis;regulation of striated muscle contraction;cell adhesion;muscle filament sliding;myosin filament assembly;positive regulation of ATPase activity;regulation of muscle filament sliding;sarcomere organization;ventricular cardiac muscle tissue morphogenesis;cardiac muscle contraction;muscle contraction;regulation of heart contraction	cytosol;striated muscle myosin thick filament;C zone;sarcomere;A band;myofibril;myosin filament	x								x		x							x			1		x				x					x
MYH14	Myosin-14 OS=Homo sapiens GN=MYH14 - [MYH14_HUMAN]	NO	x	0	0	x	1	0	x	309	YES	x	motor activity;microfilament motor activity;calmodulin binding;ATP binding;actin-dependent ATPase activity;actin filament binding;nucleotide binding;actin binding	metabolic process;skeletal muscle contraction;small GTPase mediated signal transduction;axon guidance;skeletal muscle tissue development;sensory perception of sound;regulation of cell shape;neuronal action potential;actin filament-based movement;actomyosin structure organization;ephrin receptor signaling pathway;mitochondrion morphogenesis;vocalization behavior	myosin complex;stress fiber;cytosol;brush border;membrane;myosin II complex;axon;growth cone;actomyosin;myelin sheath;extracellular exosome;myosin II filament;cytoplasm	x								x		x					1		x					x				x					x
MYH15	Myosin-15 OS=Homo sapiens GN=MYH15 PE=1 SV=5 - [MYH15_HUMAN]	NO	x	0	0	x	3	0	x	0.12	NO	x	motor activity;actin binding;calmodulin binding;ATP binding;nucleotide binding	metabolic process	myofibril;myosin filament;cytoplasm;myosin complex	x								x		x	1		1				x	1				x				x					x
MYO18A	Unconventional myosin-XVIIIa OS=Homo sapiens GN=MYO18A - [MY18A_HUMAN]	NO	x	0	0	x	2	0	x	9.56	NO	x	DNA binding;motor activity;ATP binding;DNA-dependent ATPase activity;nucleotide binding;protein binding;ADP binding;poly(A) RNA binding;actin filament binding	DNA metabolic process;metabolic process;Golgi organization;cell migration;actomyosin structure organization;negative regulation of apoptotic process;Golgi vesicle budding;positive regulation of protein secretion;Golgi ribbon formation;asymmetric Golgi ribbon formation	myosin complex;Golgi membrane;endoplasmic reticulum-Golgi intermediate compartment;trans-Golgi network;membrane;actomyosin;cytoplasm;Golgi apparatus;cytoskeleton	x								x		x							x	1		1		x				x					x
MYO6	Unconventional myosin-VI OS=Homo sapiens GN=MYO6 - [MYO6_HUMAN]	NO	x	0	0	x	1	0	x	19.6	NO	x	motor activity;ATP binding;actin binding;protein binding;calmodulin binding;ADP binding;actin filament binding;minus-end directed microfilament motor activity;nucleotide binding	metabolic process;protein targeting;intracellular protein transport;endocytosis;synaptic transmission;synapse assembly;sensory perception of sound;locomotory behavior;glutamate secretion;dendrite development;actin filament-based movement;DNA damage response, signal transduction by p53 class mediator;inner ear morphogenesis;auditory receptor cell differentiation;response to drug;positive regulatio…	myosin complex;ruffle;nucleus;nucleoplasm;cytoplasm;lysosomal membrane;Golgi apparatus;cytosol;plasma membrane;microvillus;coated pit;cell cortex;membrane;cytoplasmic membrane-bounded vesicle;unconventional myosin complex;DNA-directed RNA polymerase II, holoenzyme;axon;clathrin-coated vesicle membrane;filamentous actin;nuclear membrane;ruffle membrane;neuronal cell body;apical part of cell;perinu…	x								x	1	x							x					x				x					x
NAA10	ARD1 homolog A, N-acetyltransferase (S. cerevisiae), isoform CRA_b OS=Homo sapiens GN=NAA10 PE=4 SV=1 - [A6NM98_HUMAN]	NO	x	0	0	x	2	0	x	45	NO	x	protein binding;N-acetyltransferase activity;peptide-serine-N-acetyltransferase activity;peptide-glutamate-N-acetyltransferase activity;peptide alpha-N-acetyltransferase activity;acetyltransferase activity;ribosome binding;transferase activity;transferase activity, transferring acyl groups	DNA packaging;N-terminal protein amino acid acetylation;internal protein amino acid acetylation;N-terminal peptidyl-serine acetylation;N-terminal peptidyl-glutamic acid acetylation	intracellular;nucleus;nucleolus;cytoplasm;membrane;cytosolic ribosome;NatA complex	x								x	1	x							x					x				x				1	x
NAA16	N-alpha-acetyltransferase 16, NatA auxiliary subunit OS=Homo sapiens GN=NAA16 PE=1 SV=2 - [NAA16_HUMAN]	NO	x	0	0	x	3	0	x	7.25	NO	x	protein binding;ribosome binding;peptide alpha-N-acetyltransferase activity;acetyltransferase activity	N-terminal protein amino acid acetylation;negative regulation of apoptotic process;positive regulation of transcription, DNA-templated;protein stabilization	nucleus;transcription factor complex;cytoplasm;NatA complex;extracellular exosome	x								x		x			1		1		x			1		x				x					x
NAA25	N-alpha-acetyltransferase 25, NatB auxiliary subunit OS=Homo sapiens GN=NAA25 - [NAA25_HUMAN]	NO	x	0	0	x	1	0	x	12.4	NO	x			nucleoplasm;cytoplasm;Golgi apparatus	x								x	1	x							x					x				x					x
NAA50	N-alpha-acetyltransferase 50 OS=Homo sapiens GN=NAA50 - [NAA50_HUMAN]	NO	x	0	0	x	1	0	x	73.8	NO	x	N-acetyltransferase activity;peptide alpha-N-acetyltransferase activity;protein binding;H4 histone acetyltransferase activity;peptidyl-lysine N-acetyltransferase activity, acting on acetyl phosphate as donor;transferase activity;transferase activity, transferring acyl groups	metabolic process;N-terminal protein amino acid acetylation;histone H4 acetylation;mitotic sister chromatid cohesion, centromeric	cytoplasm;extracellular exosome;NatA complex	x								x	1	x							x					x				x					x
NACAP1	Putative nascent polypeptide-associated complex subunit alpha-like protein OS=Homo sapiens GN=NACAP1 PE=5 SV=1 - [NACP1_HUMAN]	NO	x	0	0	x	2	0	x	no entry	NO	x				x								x		x	1						x			1		x				x					x
NARS	Asparagine--tRNA ligase, cytoplasmic OS=Homo sapiens GN=NARS PE=1 SV=1 - [SYNC_HUMAN]	NO	x	0	0	x	1	0	x	218	YES	x	nucleic acid binding;asparagine-tRNA ligase activity;ATP binding;nucleotide binding;aminoacyl-tRNA ligase activity;ligase activity;aspartate-tRNA ligase activity	tRNA aminoacylation for protein translation;asparaginyl-tRNA aminoacylation;gene expression;translation;aspartyl-tRNA aminoacylation	cytoplasm;mitochondrion;cytosol;extracellular exosome	x								x	1	x							x					x				x					x
NCOA7	Nuclear receptor coactivator 7 OS=Homo sapiens GN=NCOA7 - [NCOA7_HUMAN]	NO	x	0	0	x	1	0	x	1.08	NO	x	protein binding;ligand-dependent nuclear receptor transcription coactivator activity;nuclear hormone receptor binding	transcription, DNA-templated;positive regulation of transcription from RNA polymerase II promoter;regulation of transcription, DNA-templated	intracellular;nucleus	x								x	1	x							x					x				x					x
NEDD4	E3 ubiquitin-protein ligase OS=Homo sapiens GN=NEDD4 PE=4 SV=1 - [H0Y8X6_HUMAN]	NO	x	0	0	x	1	0	x	0.97	NO	x	ubiquitin-protein transferase activity;ligase activity;protein binding;sodium channel inhibitor activity;protein domain specific binding;beta-2 adrenergic receptor binding;ubiquitin binding;phosphoserine binding;phosphothreonine binding;ubiquitin protein ligase activity;RNA polymerase binding;proline-rich region binding	protein ubiquitination;metabolic process;adaptive immune response;outflow tract morphogenesis;endocardial cushion development;protein monoubiquitination;protein targeting to lysosome;lysosomal transport;neuromuscular junction development;negative regulation of sodium ion transport;negative regulation of transcription from RNA polymerase II promoter in response to UV-induced DNA damage;positive re…	ubiquitin ligase complex;chromatin;cytoplasm;Golgi apparatus;cytosol;plasma membrane;cell cortex;apicolateral plasma membrane;perinuclear region of cytoplasm;extracellular exosome;membrane	x								x	1	x							x					x				x					x
NES	Nestin OS=Homo sapiens GN=NES PE=1 SV=2 - [NEST_HUMAN]	NO	x	0	0	x	3	0	x	27	NO	x	structural molecule activity;molecular_function;intermediate filament binding	G2/M transition of mitotic cell cycle;central nervous system development;brain development;positive regulation of intermediate filament depolymerization;embryonic camera-type eye development;negative regulation of protein binding;negative regulation of catalytic activity;negative regulation of neuron apoptotic process;cell projection morphogenesis;stem cell proliferation;positive regulation of ne…	intermediate filament;cytoplasm;intermediate filament cytoskeleton;intracellular	x								x		x					1	1	x					x			1	x					x
NIN	Ninein OS=Homo sapiens GN=NIN - [NIN_HUMAN]	NO	x	0	0	x	1	0	x	4.5	NO	x	calcium ion binding;protein binding;GTP binding;nucleotide binding	microtubule anchoring at centrosome;centrosome localization;centrosome-templated microtubule nucleation	centrosome;spindle pole;nucleolus;centriole;microtubule;cytoplasm;microtubule organizing center;cytoskeleton	x								x		x	1						x					x				x					x
NINL	Ninein-like protein OS=Homo sapiens GN=NINL PE=1 SV=2 - [NINL_HUMAN]	NO	x	0	0	x	1	0	x	NA	NO	x	calcium ion binding;protein binding;metal ion binding	G2/M transition of mitotic cell cycle;mitotic cell cycle;organelle organization	cytosol;microtubule organizing center;microtubule;cytoplasm;cytoskeleton	x								x		x						1	x					x				x					x
NLRC3	Protein NLRC3 OS=Homo sapiens GN=NLRC3 - [NLRC3_HUMAN]	NO	x	0	0	x	2	0	x	no entry	NO	x	molecular_function;ATP binding;nucleotide binding	regulation of protein ubiquitination;response to lipopolysaccharide;I-kappaB kinase/NF-kappaB signaling;negative regulation of NF-kappaB transcription factor activity;negative regulation of interleukin-6 production;negative regulation of tumor necrosis factor production;T cell activation;negative regulation of I-kappaB kinase/NF-kappaB signaling	cytoplasm	x								x		x					1	1	x					x				x					x
NLRP2	NACHT, LRR and PYD domains-containing protein 2 OS=Homo sapiens GN=NLRP2 - [NALP2_HUMAN]	NO	x	0	0	x	1	0	x	NA	NO	x	protein binding;ATP binding;Pyrin domain binding;nucleotide binding	inflammatory response;positive regulation of cysteine-type endopeptidase activity involved in apoptotic process;innate immune response;positive regulation of interleukin-1 beta secretion;immune system process;apoptotic process	cytoplasm	x								x	1	x							x					x				x					x
NME7	Nucleoside diphosphate kinase 7 OS=Homo sapiens GN=NME7 - [NDK7_HUMAN]	NO	x	0	0	x	1	0	x	NA	NO	x	nucleoside diphosphate kinase activity;ATP binding;nucleotide binding;kinase activity;protein binding;metal ion binding;transferase activity	nucleoside diphosphate phosphorylation;GTP biosynthetic process;UTP biosynthetic process;CTP biosynthetic process;phosphorylation;epithelial cilium movement;determination of left/right symmetry;brain development;intraciliary transport;ciliary receptor clustering involved in smoothened signaling pathway;left/right pattern formation;nucleotide metabolic process	intracellular;centrosome;ciliary basal body	x								x	1	x							x					x				x					x
NMT1	Glycylpeptide N-tetradecanoyltransferase 1 OS=Homo sapiens GN=NMT1 PE=1 SV=2 - [NMT1_HUMAN]	NO	x	0	0	x	1	0	x	43.1	NO	x	glycylpeptide N-tetradecanoyltransferase activity;transferase activity;transferase activity, transferring acyl groups;myristoyltransferase activity	N-terminal protein myristoylation;in utero embryonic development;apoptotic process;phototransduction, visible light;programmed cell death;viral process;rhodopsin mediated signaling pathway;N-terminal peptidyl-glycine N-myristoylation;regulation of rhodopsin mediated signaling pathway;intrinsic apoptotic signaling pathway;positive regulation of protein insertion into mitochondrial membrane involve…	cytoplasm;plasma membrane;actin cytoskeleton;cell junction;cytosol;extrinsic component of membrane;membrane	x								x	1	x							x					x				x					x
NNMT	Nicotinamide N-methyltransferase OS=Homo sapiens GN=NNMT PE=1 SV=1 - [NNMT_HUMAN]	NO	x	0	0	x	1	0	x	66.5	NO	x	nicotinamide N-methyltransferase activity;methyltransferase activity;transferase activity	response to organonitrogen compound;organ regeneration;methylation;response to drug;xenobiotic metabolic process;small molecule metabolic process	cytosol;cytoplasm	x								x	1	x							x					x				x					x
NONO	Non-POU domain-containing octamer-binding protein OS=Homo sapiens GN=NONO - [NONO_HUMAN]	NO	x	0	0	x	2	0	x	416	YES	x	nucleotide binding;nucleic acid binding;RNA polymerase II distal enhancer sequence-specific DNA binding;core promoter binding;chromatin binding;protein binding;identical protein binding;poly(A) RNA binding;DNA binding;RNA binding	DNA repair;DNA recombination;transcription, DNA-templated;mRNA processing;circadian rhythm;RNA splicing;regulation of circadian rhythm;negative regulation of transcription, DNA-templated;negative regulation of oxidative stress-induced neuron intrinsic apoptotic signaling pathway;regulation of transcription, DNA-templated;cellular response to DNA damage stimulus;rhythmic process	nucleus;nucleoplasm;nucleolus;membrane;nuclear matrix;nuclear speck;paraspeckles;RNA polymerase II transcription factor complex	x								x		x					1	1	x					x				x					x
NRBP1	Nuclear receptor-binding protein OS=Homo sapiens GN=NRBP1 PE=1 SV=1 - [NRBP_HUMAN]	NO	x	0	0	x	3	0	x	16	NO	x	protein kinase activity;protein binding;ATP binding;protein homodimerization activity;identical protein binding	transcription initiation from RNA polymerase II promoter;protein phosphorylation;ER to Golgi vesicle-mediated transport;gene expression	membrane;nucleoplasm;cell cortex;endomembrane system;lamellipodium;perinuclear region of cytoplasm;cytoplasm;cell projection	x								x		x							x		1		1	x				x		1			x
NT5C2	Cytosolic purine 5'-nucleotidase OS=Homo sapiens GN=NT5C2 PE=1 SV=1 - [5NTC_HUMAN]	NO	x	0	0	x	1	0	x	19.8	NO	x	nucleotide binding;protein binding;5'-nucleotidase activity;metal ion binding;nucleoside phosphotransferase activity;catalytic activity;hydrolase activity	IMP metabolic process;adenosine metabolic process;purine nucleobase metabolic process;purine nucleotide catabolic process;protein dephosphorylation;phosphorylation;drug metabolic process;small molecule metabolic process;nucleobase-containing small molecule metabolic process;metabolic process;nucleotide metabolic process;dephosphorylation	cytosol;cytoplasm	x								x	1	x							x					x				x					x
NTMT1	N-terminal Xaa-Pro-Lys N-methyltransferase 1 OS=Homo sapiens GN=NTMT1 - [NTM1A_HUMAN]	NO	x	0	0	x	1	0	x	18.6	NO	x	N-terminal protein N-methyltransferase activity;methyltransferase activity;protein methyltransferase activity;transferase activity	N-terminal peptidyl-alanine methylation;N-terminal protein amino acid methylation;spindle organization;chromosome segregation;N-terminal peptidyl-alanine trimethylation;N-terminal peptidyl-proline dimethylation;N-terminal peptidyl-serine dimethylation;N-terminal peptidyl-serine trimethylation;methylation	nucleoplasm;cytoplasm;nucleus	x								x		x							x					x				x			1		x
NUBP2	Cytosolic Fe-S cluster assembly factor NUBP2 OS=Homo sapiens GN=NUBP2 PE=1 SV=1 - [NUBP2_HUMAN]	NO	x	0	0	x	1	0	x	39.4	NO	x	ATP binding;metal ion binding;iron-sulfur cluster binding;4 iron, 4 sulfur cluster binding;nucleotide binding;protein binding	iron-sulfur cluster assembly;small molecule metabolic process	nucleus;cytoplasm;microtubule organizing center;cytoskeleton;spindle pole centrosome	x								x		x			1				x					x				x					x
NUDCD1	NudC domain-containing protein 1 OS=Homo sapiens GN=NUDCD1 - [NUDC1_HUMAN]	NO	x	0	0	x	2	0	x	8.75	NO	x	protein binding	immune system process	nucleus;nucleoplasm;cytoplasm	x								x		x							x					x				x	1		1		x
NUDCD3	NudC domain-containing protein 3 OS=Homo sapiens GN=NUDCD3 PE=1 SV=3 - [NUDC3_HUMAN]	NO	x	0	0	x	3	0	x	19.2	NO	x	protein binding			x								x		x		1		1			x		1			x				x					x
NUMA1	Nuclear mitotic apparatus protein 1 OS=Homo sapiens GN=NUMA1 - [NUMA1_HUMAN]	NO	x	0	0	x	1	0	x	171	NO	x	structural molecule activity;protein binding;microtubule binding	G2/M transition of mitotic cell cycle;establishment of mitotic spindle orientation;mitotic cell cycle;nucleus organization;mitotic nuclear division;cell division;meiotic cell cycle;lung epithelial cell differentiation;cell cycle	Golgi membrane;nucleoplasm;cytoplasm;spindle pole;nucleus;chromosome;spindle;cytosol;spindle microtubule;nuclear matrix;dendrite;neuronal cell body;apical part of cell;extracellular exosome;cytoskeleton;microtubule	x								x		x							x					x		1		x					x
OLA1	Obg-like ATPase 1 OS=Homo sapiens GN=OLA1 PE=1 SV=2 - [OLA1_HUMAN]	NO	x	0	0	x	1	0	x	177	NO	x	ATP binding;GTP binding;ATPase activity;ribosome binding;ribosomal large subunit binding;nucleotide binding;hydrolase activity;protein binding;metal ion binding	metabolic process;ATP metabolic process	nucleolus;cytoplasm;centrosome;nucleus;membrane;extracellular exosome	x								x	1	x							x					x				x					x
OLFM3	Noelin-3 OS=Homo sapiens GN=OLFM3 - [NOE3_HUMAN]	NO	x	0	0	x	2	0	x	NA	NO	x	protein binding	eye photoreceptor cell development	extracellular space;Golgi apparatus;cell junction;AMPA glutamate receptor complex;synapse;extracellular region	x								x		x							x	1		1		x				x					x
OPLAH	5-oxoprolinase OS=Homo sapiens GN=OPLAH PE=1 SV=3 - [OPLA_HUMAN]	NO	x	0	0	x	1	0	x	no entry	NO	x	ATP binding;5-oxoprolinase (ATP-hydrolyzing) activity;nucleotide binding;catalytic activity;hydrolase activity	xenobiotic metabolic process;glutathione derivative biosynthetic process;glutathione biosynthetic process;small molecule metabolic process;metabolic process	cytosol	x								x	1	x							x					x				x					x
OPTN	Optineurin OS=Homo sapiens GN=OPTN - [OPTN_HUMAN]	NO	x	0	0	x	1	0	x	39.6	NO	x	K63-linked polyubiquitin binding;TFIIIA-class transcription factor binding;protein binding;protein C-terminus binding;Rab GTPase binding;protein binding, bridging;polyubiquitin binding;identical protein binding;ubiquitin binding	regulation of I-kappaB kinase/NF-kappaB signaling;protein targeting to Golgi;G2/M transition of mitotic cell cycle;mitotic cell cycle;negative regulation of receptor recycling;Golgi organization;signal transduction;cell death;positive regulation of cell proliferation;macroautophagy;wound healing;Golgi to plasma membrane protein transport;negative regulation of I-kappaB kinase/NF-kappaB signaling;…	nucleus;cytoplasmic membrane-bounded vesicle;Golgi membrane;nucleoplasm;cytoplasm;autophagosome;Golgi apparatus;trans-Golgi network;cytosol;perinuclear region of cytoplasm;recycling endosome;endosome;cytoplasmic vesicle	x								x	1	x							x					x				x					x
OTUD6B	OTU domain-containing protein 6B OS=Homo sapiens GN=OTUD6B PE=1 SV=1 - [OTU6B_HUMAN]	NO	x	0	0	x	3	0	x	31.6	NO	x	cysteine-type peptidase activity;peptidase activity;hydrolase activity	proteolysis		x								x		x					1	1	x					x			1	x					x
OXNAD1	Oxidoreductase NAD-binding domain-containing protein 1 OS=Homo sapiens GN=OXNAD1 PE=2 SV=1 - [C9JLB7_HUMAN]	NO	x	0	0	x	1	0	x	NA	NO	x	oxidoreductase activity;molecular_function	oxidation-reduction process;biological_process	cellular_component;mitochondrion	x								x		x							x	1				x				x					x
OXR1	Oxidation resistance protein 1 OS=Homo sapiens GN=OXR1 - [OXR1_HUMAN]	NO	x	0	0	x	3	0	x	3.93	NO	x	molecular_function;protein binding;oxidoreductase activity	response to oxidative stress;adult walking behavior;negative regulation of neuron apoptotic process;oxidation-reduction process;cellular response to hydroperoxide	cellular_component;nucleolus;mitochondrion	x								x		x		1					x		1			x				x		1			x
P4HB	Protein disulfide-isomerase OS=Homo sapiens GN=P4HB PE=1 SV=3 - [PDIA1_HUMAN]	NO	x	0	0	x	2	0	x	645	YES	x	isomerase activity;protein disulfide isomerase activity;enzyme binding;protein heterodimerization activity;dioxygenase activity;endopeptidase activity;protein binding;poly(A) RNA binding;procollagen-proline 4-dioxygenase activity;integrin binding	protein folding;cell redox homeostasis;metabolic process;oxidation-reduction process;response to reactive oxygen species;proteolysis;peptidyl-proline hydroxylation to 4-hydroxy-L-proline;extracellular matrix organization;response to endoplasmic reticulum stress;lipoprotein metabolic process;small molecule metabolic process;positive regulation of viral entry into host cell;cellular response to hyp…	endoplasmic reticulum;cell;endoplasmic reticulum chaperone complex;extracellular region;endoplasmic reticulum lumen;endoplasmic reticulum-Golgi intermediate compartment;focal adhesion;external side of plasma membrane;procollagen-proline 4-dioxygenase complex;melanosome;extracellular exosome;plasma membrane;membrane	x								x		x							x					x	1	1		x					x
PABPC1L	Polyadenylate-binding protein 1-like OS=Homo sapiens GN=PABPC1L PE=2 SV=1 - [PAP1L_HUMAN]	NO	x	0	0	x	1	0	x	27.2	NO	x	RNA binding;nucleotide binding;nucleic acid binding	oocyte maturation;mRNA polyadenylation	extracellular exosome	x								x		x						1	x					x				x					x
PABPC4	Polyadenylate-binding protein 4 OS=Homo sapiens GN=PABPC4 - [PABP4_HUMAN]	NO	x	0	0	x	2	0	x	93.5	NO	x	nucleotide binding;nucleic acid binding;RNA binding;protein binding;poly(A) binding;poly(U) RNA binding;poly(A) RNA binding	RNA processing;RNA catabolic process;translation;blood coagulation	cytoplasm;nucleus;cytoplasmic stress granule;ribonucleoprotein complex	x								x		x						1	x					x				x			1		x
PABPC5	Polyadenylate-binding protein 5 OS=Homo sapiens GN=PABPC5 PE=2 SV=1 - [PABP5_HUMAN]	NO	x	0	0	x	1	0	x	8.66	NO	x	nucleotide binding;RNA binding;nucleic acid binding		mitochondrial matrix;cytoplasm;mitochondrion	x								x		x						1	x					x				x					x
PACSIN2	Protein kinase C and casein kinase substrate in neurons protein 2 OS=Homo sapiens GN=PACSIN2 - [PACN2_HUMAN]	NO	x	0	0	x	1	0	x	209	YES	x	kinase activity;cytoskeletal protein binding;transporter activity;protein binding;identical protein binding;phosphatidic acid binding;lipid binding	phosphorylation;actin cytoskeleton organization;caveola assembly;membrane tubulation;regulation of endocytosis;protein localization to endosome;negative regulation of endocytosis;cell projection morphogenesis;caveolin-mediated endocytosis;endocytosis	endosome;membrane-bounded vesicle;nucleoplasm;cytoplasm;early endosome;cytosol;cytoskeleton;caveola;cell-cell junction;focal adhesion;extrinsic component of membrane;cytoplasmic vesicle membrane;ruffle membrane;intracellular membrane-bounded organelle;recycling endosome membrane;extracellular exosome;plasma membrane;membrane;cytoplasmic vesicle;cell projection	x								x	1	x							x					x				x					x
PAICS	Multifunctional protein ADE2 OS=Homo sapiens GN=PAICS - [PUR6_HUMAN]	NO	x	0	0	x	1	0	x	226	YES	x	phosphoribosylaminoimidazolesuccinocarboxamide synthase activity;ATP binding;phosphoribosylaminoimidazole carboxylase activity;protein binding;identical protein binding;nucleotide binding;catalytic activity;lyase activity;carboxy-lyase activity;ligase activity	'de novo' IMP biosynthetic process;purine nucleotide biosynthetic process;purine nucleobase metabolic process;purine nucleobase biosynthetic process;purine ribonucleoside monophosphate biosynthetic process;small molecule metabolic process;nucleobase-containing small molecule metabolic process;metabolic process	cytosol;membrane;extracellular exosome	x								x		x							x					x			1	x					x
PAIP1	Polyadenylate-binding protein-interacting protein 1 OS=Homo sapiens GN=PAIP1 - [PAIP1_HUMAN]	NO	x	0	0	x	1	0	x	25.3	NO	x	RNA binding;protein binding;translation activator activity	nuclear-transcribed mRNA catabolic process, deadenylation-dependent decay;nuclear-transcribed mRNA poly(A) tail shortening;translational initiation;gene expression;positive regulation of translation;mRNA stabilization;regulation of translation	cytoplasm;cytosol	x								x		x							x					x		1		x					x
PANK4	Pantothenate kinase 4 OS=Homo sapiens GN=PANK4 PE=1 SV=1 - [PANK4_HUMAN]	NO	x	0	0	x	1	0	x	87.7	NO	x	pantothenate kinase activity;ATP binding;nucleotide binding;kinase activity;transferase activity	coenzyme A biosynthetic process;phosphorylation	cytoplasm	x								x	1	x							x					x				x					x
PAPSS1	Bifunctional 3'-phosphoadenosine 5'-phosphosulfate synthase 1 OS=Homo sapiens GN=PAPSS1 PE=1 SV=2 - [PAPS1_HUMAN]	NO	x	0	0	x	1	0	x	15.2	NO	x	adenylylsulfate kinase activity;sulfate adenylyltransferase (ATP) activity;ATP binding;nucleotidyltransferase activity;nucleotide binding;catalytic activity;kinase activity;transferase activity	sulfate assimilation;phosphorylation;3'-phosphoadenosine 5'-phosphosulfate biosynthetic process;metabolic process;skeletal system development;carbohydrate metabolic process;xenobiotic metabolic process;glycosaminoglycan metabolic process;small molecule metabolic process;3'-phosphoadenosine 5'-phosphosulfate metabolic process	cytosol	x								x	1	x							x					x				x					x
PAPSS2	Bifunctional 3'-phosphoadenosine 5'-phosphosulfate synthase 2 OS=Homo sapiens GN=PAPSS2 PE=1 SV=2 - [PAPS2_HUMAN]	NO	x	0	0	x	3	0	x	120	NO	x	adenylylsulfate kinase activity;sulfate adenylyltransferase (ATP) activity;ATP binding;nucleotidyltransferase activity;nucleotide binding;catalytic activity;kinase activity;transferase activity	sulfate assimilation;skeletal system development;carbohydrate metabolic process;xenobiotic metabolic process;blood coagulation;phosphorylation;glycosaminoglycan metabolic process;small molecule metabolic process;3'-phosphoadenosine 5'-phosphosulfate metabolic process;3'-phosphoadenosine 5'-phosphosulfate biosynthetic process;bone development;metabolic process	cytosol	x								x	1	x							x				1	x				x		1			x
PARK7	Protein DJ-1 OS=Homo sapiens GN=PARK7 PE=1 SV=2 - [PARK7_HUMAN]	NO	x	0	0	x	2	0	x	1534	YES	x	transcription coactivator activity;mRNA binding;receptor binding;copper ion binding;protein binding;transcription factor binding;peptidase activity;superoxide dismutase copper chaperone activity;oxidoreductase activity, acting on peroxide as acceptor;glyoxalase III activity;enzyme binding;kinase binding;cytokine binding;tyrosine 3-monooxygenase activator activity;L-dopa decarboxylase activator ac…	negative regulation of protein phosphorylation;negative regulation of protein kinase activity;proteolysis;protein deglycosylation;autophagy;inflammatory response;mitochondrion organization;Ras protein signal transduction;single fertilization;adult locomotory behavior;detoxification of copper ion;positive regulation of gene expression;negative regulation of gene expression;enzyme active site forma…	chromatin;nucleus;cytoplasm;mitochondrion;mitochondrial intermembrane space;mitochondrial matrix;endoplasmic reticulum;cytosol;plasma membrane;PML body;axon;cell body;membrane raft;extracellular exosome;mitochondrial respiratory chain complex I;membrane;neuron projection	x								x	1	x							x					x				x				1	x
PARN	Poly(A)-specific ribonuclease PARN OS=Homo sapiens GN=PARN - [PARN_HUMAN]	NO	x	0	0	x	3	0	x	3.05	NO	x	nucleic acid binding;nucleotide binding;mRNA 3'-UTR binding;nuclease activity;poly(A)-specific ribonuclease activity;protein binding;protein kinase binding;poly(A) RNA binding;metal ion binding;RNA binding;exonuclease activity;hydrolase activity	nuclear-transcribed mRNA catabolic process, nonsense-mediated decay;nuclear-transcribed mRNA catabolic process, deadenylation-dependent decay;nuclear-transcribed mRNA poly(A) tail shortening;female gamete generation;RNA modification;gene expression;nucleic acid phosphodiester bond hydrolysis;RNA phosphodiester bond hydrolysis, exonucleolytic;mRNA catabolic process;response to light stimulus	nucleus;nucleolus;cytoplasm;cytosol	x								x		x							x					x				x	1	1		1	x
PBDC1	Protein PBDC1 OS=Homo sapiens GN=PBDC1 PE=1 SV=1 - [PBDC1_HUMAN]	NO	x	0	0	x	1	0	x	no entry	NO	x	molecular_function	biological_process	cellular_component	x								x		x							x					x				x				1	x
PBLD	MAWD binding protein, isoform CRA_a OS=Homo sapiens GN=PBLD PE=4 SV=1 - [C9JIM0_HUMAN]	NO	x	0	0	x	3	0	x	139	NO	x	catalytic activity;molecular_function;protein binding;isomerase activity	biosynthetic process;negative regulation of epithelial cell migration;negative regulation of epithelial to mesenchymal transition;maintenance of gastrointestinal epithelium;negative regulation of transforming growth factor beta receptor signaling pathway;negative regulation of epithelial cell proliferation;negative regulation of SMAD protein import into nucleus;negative regulation of pathway-rest…	cytoplasm;extracellular exosome	x								x		x				1			x		1		1	x				x					x
PCBP4	Poly(rC)-binding protein 4 OS=Homo sapiens GN=PCBP4 - [PCBP4_HUMAN]	NO	x	0	0	x	1	0	x	5.67	NO	x	RNA binding;nucleic acid binding;DNA binding;poly(A) RNA binding	DNA damage response, signal transduction by p53 class mediator resulting in cell cycle arrest;cell cycle arrest;intrinsic apoptotic signaling pathway in response to DNA damage	cytoplasm;ribonucleoprotein complex;cellular_component;intracellular	x								x		x							x	1				x				x					x
PCK2	Phosphoenolpyruvate carboxykinase [GTP], mitochondrial OS=Homo sapiens GN=PCK2 PE=1 SV=3 - [PCKGM_HUMAN]	NO	x	0	0	x	2	0	x	187	NO	x	phosphoenolpyruvate carboxykinase activity;GTP binding;purine nucleotide binding;phosphoenolpyruvate carboxykinase (GTP) activity;kinase activity;protein binding;metal ion binding;nucleotide binding;lyase activity;carboxy-lyase activity	gluconeogenesis;phosphorylation;carbohydrate metabolic process;glucose metabolic process;small molecule metabolic process	mitochondrion;mitochondrial matrix;extracellular exosome	x								x		x							x					x				x		1		1	x
PCLO	Protein piccolo OS=Homo sapiens GN=PCLO - [PCLO_HUMAN]	NO	x	0	0	x	1	0	x	0.22	NO	x	calcium ion binding;profilin binding;calcium-dependent phospholipid binding;metal ion binding	synapse assembly;cytoskeleton organization;synaptic vesicle exocytosis;regulation of exocytosis;cAMP-mediated signaling;insulin secretion	membrane;presynaptic active zone;cytoskeleton;postsynaptic density;cell junction;synapse;cytoskeleton of presynaptic active zone;extracellular exosome	x								x		x							x			1		x				x					x
PDCD6IP	Programmed cell death 6-interacting protein OS=Homo sapiens GN=PDCD6IP - [PDC6I_HUMAN]	NO	x	0	0	x	3	0	x	406	YES	x	protein binding;SH3 domain binding;proteinase activated receptor binding;protein homodimerization activity;calcium-dependent protein binding;protein dimerization activity	cell separation after cytokinesis;apoptotic process;regulation of centrosome duplication;protein transport;viral process;viral life cycle;viral budding via host ESCRT complex;ubiquitin-independent protein catabolic process via the multivesicular body sorting pathway;positive regulation of exosomal secretion;regulation of extracellular exosome assembly;positive regulation of extracellular exosome …	immunological synapse;cytoplasm;microtubule organizing center;cytosol;focal adhesion;membrane;melanosome;myelin sheath;extracellular exosome;endoplasmic reticulum exit site;extracellular vesicle;cytoskeleton	x								x	1	x					1	1	x					x				x					x
PDE12	2',5'-phosphodiesterase 12 OS=Homo sapiens GN=PDE12 PE=1 SV=2 - [PDE12_HUMAN]	NO	x	0	0	x	2	0	x	27.2	NO	x	poly(A)-specific ribonuclease activity;metal ion binding;nuclease activity;exonuclease activity;hydrolase activity	mRNA processing;RNA phosphodiester bond hydrolysis, exonucleolytic;nucleic acid phosphodiester bond hydrolysis	mitochondrial matrix;mitochondrion	x								x		x							x					x				x	1		1		x
PDXP	Pyridoxal phosphate phosphatase OS=Homo sapiens GN=PDXP PE=1 SV=2 - [PLPP_HUMAN]	NO	x	0	0	x	1	0	x	107	NO	x	magnesium ion binding;phosphoserine phosphatase activity;phosphoprotein phosphatase activity;protein binding;heat shock protein binding;pyridoxal phosphatase activity;hydrolase activity;phosphatase activity;metal ion binding	protein dephosphorylation;regulation of mitotic nuclear division;positive regulation of actin filament depolymerization;actin rod assembly;pyridoxal phosphate catabolic process;regulation of cytokinesis;cellular response to ATP;metabolic process	cytosol;lamellipodium membrane;extracellular exosome;plasma membrane;actin cytoskeleton;lamellipodium;midbody;cleavage furrow;ruffle membrane;contractile ring;cytoplasm;cytoskeleton;membrane;cell projection	x								x		x							x					x				x	1				x
PDZD11	PDZ domain-containing protein 11 OS=Homo sapiens GN=PDZD11 - [PDZ11_HUMAN]	NO	x	0	0	x	1	0	x	73	NO	x	protein binding;protein C-terminus binding	vitamin metabolic process;water-soluble vitamin metabolic process;biotin metabolic process;exocytosis;neurotransmitter secretion;asymmetric protein localization;pantothenate metabolic process;ion transmembrane transport;small molecule metabolic process;maintenance of epithelial cell apical/basal polarity;transmembrane transport;protein localization to basolateral plasma membrane	extracellular region;cytosol;cell-cell junction;basolateral plasma membrane;synapse;cytoplasm	x								x		x	1						x					x				x					x
PEBP1	Phosphatidylethanolamine-binding protein 1 OS=Homo sapiens GN=PEBP1 PE=1 SV=3 - [PEBP1_HUMAN]	NO	x	0	0	x	2	0	x	1315	YES	x	serine-type endopeptidase inhibitor activity;protein binding;ATP binding;phosphatidylethanolamine binding;enzyme binding;protein kinase binding;poly(A) RNA binding;nucleotide binding;lipid binding;peptidase inhibitor activity	negative regulation of endopeptidase activity;negative regulation of peptidase activity;axon guidance;Fc-epsilon receptor signaling pathway;innate immune response;activation of MAPKK activity;MAPK cascade;epidermal growth factor receptor signaling pathway;fibroblast growth factor receptor signaling pathway;insulin receptor signaling pathway;vascular endothelial growth factor receptor signaling pa…	nucleus;cytoplasm;extracellular exosome;cytosol	x								x		x							x					x	1	1		x					x
PFKL	6-phosphofructokinase, liver type OS=Homo sapiens GN=PFKL PE=1 SV=6 - [K6PL_HUMAN]	NO	x	0	0	x	1	0	x	287	YES	x	nucleotide binding;6-phosphofructokinase activity;ATP binding;kinase activity;transferase activity;protein binding;kinase binding;identical protein binding;metal ion binding;fructose binding;fructose-6-phosphate binding;catalytic activity;monosaccharide binding	fructose 6-phosphate metabolic process;glycolytic process;phosphorylation;carbohydrate phosphorylation;carbohydrate metabolic process;glucose metabolic process;response to glucose;fructose 1,6-bisphosphate metabolic process;small molecule metabolic process;negative regulation of insulin secretion;protein oligomerization;protein homotetramerization;canonical glycolysis;metabolic process	cytosol;6-phosphofructokinase complex;membrane;extracellular exosome;cytoplasm	x								x		x						1	x					x				x					x
PFKP	6-phosphofructokinase type C OS=Homo sapiens GN=PFKP PE=1 SV=2 - [K6PP_HUMAN]	NO	x	0	0	x	1	0	x	433	YES	x	6-phosphofructokinase activity;nucleotide binding;ATP binding;kinase activity;transferase activity;protein complex binding;metal ion binding;catalytic activity	fructose 6-phosphate metabolic process;glycolytic process;carbohydrate phosphorylation;phosphorylation;carbohydrate metabolic process;glucose metabolic process;small molecule metabolic process;canonical glycolysis;activation of mitophagy in response to mitochondrial depolarization;metabolic process	nucleus;cytosol;membrane;extracellular exosome;cytoplasm	x								x		x						1	x					x				x					x
PFN2	Isoform IIb of Profilin-2 OS=Homo sapiens GN=PFN2 - [PROF2_HUMAN]	NO	x	0	0	x	1	0	x	333	YES	x	actin binding;adenyl-nucleotide exchange factor activity;actin monomer binding;protein binding;phosphatidylinositol-4,5-bisphosphate binding	actin cytoskeleton organization;regulation of actin filament polymerization;negative regulation of epithelial cell migration;negative regulation of actin filament polymerization;positive regulation of actin filament polymerization;positive regulation of actin filament bundle assembly;positive regulation of ATPase activity;positive regulation of peptidyl-serine phosphorylation;protein stabilizatio…	cytoplasm;cytoskeleton;terminal bouton;extracellular exosome	x								x	1	x							x					x				x					x
PGAP1	GPI inositol-deacylase OS=Homo sapiens GN=PGAP1 PE=2 SV=1 - [B4DYY6_HUMAN]	NO	x	0	0	x	1	0	x	NA	NO	x	hydrolase activity, acting on ester bonds;nuclease activity;phosphoric ester hydrolase activity;hydrolase activity	GPI anchor metabolic process;intracellular protein transport;C-terminal protein lipidation;sensory perception of sound;embryonic pattern specification;anterior/posterior axis specification;myo-inositol transport;attachment of GPI anchor to protein;forebrain regionalization;post-translational protein modification;cellular protein metabolic process;nucleic acid phosphodiester bond hydrolysis;GPI an…	intracellular;endoplasmic reticulum;endoplasmic reticulum membrane;integral component of membrane;membrane	x								x		x							x	1				x				x					x
PGD	6-phosphogluconate dehydrogenase, decarboxylating OS=Homo sapiens GN=PGD PE=1 SV=3 - [6PGD_HUMAN]	NO	x	0	0	x	2	0	x	270	YES	x	phosphogluconate dehydrogenase (decarboxylating) activity;NADP binding;oxidoreductase activity	oxidation-reduction process;pentose-phosphate shunt;carbohydrate metabolic process;pentose-phosphate shunt, oxidative branch;pentose biosynthetic process;D-gluconate metabolic process;small molecule metabolic process	nucleus;cytosol;extracellular exosome;cytoplasm	x								x	1	x							x					x				x				1	x
PGGT1B	Geranylgeranyl transferase type-1 subunit beta OS=Homo sapiens GN=PGGT1B PE=1 SV=2 - [PGTB1_HUMAN]	NO	x	0	0	x	2	0	x	12.7	NO	x	protein geranylgeranyltransferase activity;CAAX-protein geranylgeranyltransferase activity;drug binding;zinc ion binding;isoprenoid binding;peptide binding;catalytic activity;prenyltransferase activity;transferase activity;metal ion binding	positive regulation of cell proliferation;protein geranylgeranylation;response to cytokine;positive regulation of cell cycle;negative regulation of nitric-oxide synthase biosynthetic process	CAAX-protein geranylgeranyltransferase complex	x								x		x							x		1		1	x				x					x
PGK2	Phosphoglycerate kinase 2 OS=Homo sapiens GN=PGK2 PE=1 SV=3 - [PGK2_HUMAN]	NO	x	0	0	x	1	0	x	172	NO	x	phosphoglycerate kinase activity;ATP binding;nucleotide binding;kinase activity;transferase activity	glycolytic process;phosphorylation;sperm motility;activation of mitophagy in response to mitochondrial depolarization	nucleus;cytoplasm;sperm fibrous sheath;extracellular exosome;cilium	x								x		x							x					x			1	x					x
PGLS	6-phosphogluconolactonase OS=Homo sapiens GN=PGLS PE=1 SV=2 - [6PGL_HUMAN]	NO	x	0	0	x	2	0	x	366	YES	x	6-phosphogluconolactonase activity;monosaccharide binding;hydrolase activity	carbohydrate metabolic process;pentose-phosphate shunt;pentose-phosphate shunt, oxidative branch;small molecule metabolic process	cytosol;extracellular exosome;cytoplasm	x								x		x							x					x	1	1		x					x
PGM1	Phosphoglucomutase-1 OS=Homo sapiens GN=PGM1 PE=1 SV=3 - [PGM1_HUMAN]	NO	x	0	0	x	2	0	x	303	YES	x	phosphoglucomutase activity;isomerase activity;intramolecular transferase activity, phosphotransferases;magnesium ion binding;metal ion binding	carbohydrate metabolic process;glycogen biosynthetic process;glycogen catabolic process;glucose metabolic process;gluconeogenesis;glycolytic process;response to radiation;galactose catabolic process;small molecule metabolic process;organic substance metabolic process	cytoplasm;cytosol;actin cytoskeleton;extracellular exosome	x								x	1	x							x					x				x				1	x
PHF20L1	PHD finger protein 20-like protein 1 OS=Homo sapiens GN=PHF20L1 - [P20L1_HUMAN]	NO	x	0	0	x	1	0	x	NA	YES	x	protein binding;zinc ion binding;metal ion binding			x								x		x			1				x					x				x					x
PHKB	Phosphorylase b kinase regulatory subunit beta OS=Homo sapiens GN=PHKB - [KPBB_HUMAN]	NO	x	0	0	x	2	0	x	14.3	NO	x	calmodulin binding;kinase activity;transferase activity;protein binding;phosphorylase kinase activity;catalytic activity	glycogen metabolic process;phosphorylation;carbohydrate metabolic process;glycogen catabolic process;glucose metabolic process;generation of precursor metabolites and energy;protein phosphorylation;small molecule metabolic process	cytosol;plasma membrane;phosphorylase kinase complex;membrane	x								x		x			1				x	1				x				x					x
PHLPP1	PH domain leucine-rich repeat-containing protein phosphatase 1 OS=Homo sapiens GN=PHLPP1 PE=1 SV=3 - [PHLP1_HUMAN]	NO	x	0	0	x	1	0	x	NA	NO	x	phosphoprotein phosphatase activity;protein binding;metal ion binding;catalytic activity;hydrolase activity	protein dephosphorylation;apoptotic process;epidermal growth factor receptor signaling pathway;fibroblast growth factor receptor signaling pathway;entrainment of circadian clock;Fc-epsilon receptor signaling pathway;regulation of apoptotic process;regulation of MAPK cascade;innate immune response;regulation of JNK cascade;neurotrophin TRK receptor signaling pathway;phosphatidylinositol-mediated s…	nucleus;cytosol;plasma membrane;cytoplasm;membrane	x								x		x	1						x					x				x					x
PIN1	Peptidyl-prolyl cis-trans isomerase NIMA-interacting 1 OS=Homo sapiens GN=PIN1 PE=4 SV=1 - [K7EN45_HUMAN]	NO	x	0	0	x	1	0	x	588	YES	x	peptidyl-prolyl cis-trans isomerase activity;isomerase activity;protein binding;mitogen-activated protein kinase kinase binding;GTPase activating protein binding;phosphoserine binding;phosphothreonine binding	protein peptidyl-prolyl isomerization;metabolic process;positive regulation of protein phosphorylation;cell cycle;regulation of mitotic nuclear division;cytokine-mediated signaling pathway;negative regulation of transforming growth factor beta receptor signaling pathway;regulation of cytokinesis;negative regulation of type I interferon production;positive regulation of protein dephosphorylation;n…	nucleus;nucleoplasm;mitochondrion;cytosol;nuclear speck;midbody;neuron projection;cytoplasm	x								x	1	x							x					x				x					x
PIP4K2C	Phosphatidylinositol 5-phosphate 4-kinase type-2 gamma OS=Homo sapiens GN=PIP4K2C - [PI42C_HUMAN]	NO	x	0	0	x	1	0	x	20.8	NO	x	phosphatidylinositol phosphate kinase activity;ATP binding;1-phosphatidylinositol-4-phosphate 5-kinase activity;1-phosphatidylinositol-5-phosphate 4-kinase activity;identical protein binding;nucleotide binding;kinase activity;transferase activity	phosphatidylinositol phosphorylation;phosphatidylinositol metabolic process;regulation of autophagy;positive regulation of autophagosome assembly;phosphorylation	autophagosome;endoplasmic reticulum;membrane;extracellular exosome;cytoplasm	x								x	1	x							x					x				x					x
PIWIL2	Piwi-like protein 2 OS=Homo sapiens GN=PIWIL2 - [PIWL2_HUMAN]	NO	x	0	0	x	3	0	x	NA	NO	x	nucleic acid binding;mRNA binding;piRNA binding;RNA binding	RNA 5'-end processing;multicellular organismal development;spermatogenesis;gene expression;germ-line stem cell maintenance;gene silencing by RNA;piRNA metabolic process;DNA methylation involved in gamete generation;positive regulation of translation;oogenesis;meiotic cell cycle;positive regulation of meiosis I;positive regulation of histone H3-K14 acetylation;positive regulation of histone H3-K9 …	cytoplasm;polysome;perinucleolar chromocenter;chromatoid body;P granule;pi-body;dense body	x								x		x	1						x	1		1		x				x					x
PKLR	Isoform L-type of Pyruvate kinase isozymes R/L OS=Homo sapiens GN=PKLR - [KPYR_HUMAN]	NO	x	0	0	x	1	0	x	30.4	NO	x	magnesium ion binding;pyruvate kinase activity;ATP binding;potassium ion binding;nucleotide binding;catalytic activity;kinase activity;transferase activity;metal ion binding	response to hypoxia;carbohydrate metabolic process;glucose metabolic process;energy reserve metabolic process;ATP biosynthetic process;response to nutrient;response to heat;response to glucose;response to lithium ion;endocrine pancreas development;positive regulation of cellular metabolic process;cellular response to insulin stimulus;response to ATP;pyruvate biosynthetic process;small molecule me…	cytosol;extracellular exosome	x								x		x						1	x					x				x					x
PKN1	Serine/threonine-protein kinase N1 OS=Homo sapiens GN=PKN1 - [PKN1_HUMAN]	NO	x	0	0	x	1	0	x	2.83	NO	x	chromatin binding;protein kinase activity;protein serine/threonine kinase activity;protein kinase C activity;protein kinase C binding;protein binding;ATP binding;GTP-Rho binding;ligand-dependent nuclear receptor transcription coactivator activity;histone kinase activity (H3-T11 specific);histone binding;histone deacetylase binding;Rac GTPase binding;androgen receptor binding;nucleotide binding;ki…	B cell homeostasis;B cell apoptotic process;regulation of germinal center formation;regulation of immunoglobulin production;renal system process;transcription, DNA-templated;regulation of transcription from RNA polymerase II promoter;protein phosphorylation;negative regulation of protein kinase activity;hyperosmotic response;signal transduction;activation of JUN kinase activity;small GTPase media…	nucleus;nucleoplasm;cytoplasm;endosome;cytosol;plasma membrane;cytoplasmic membrane-bounded vesicle;midbody;cleavage furrow;protein complex;membrane	x								x	1	x							x					x				x					x
PLCD1	1-phosphatidylinositol 4,5-bisphosphate phosphodiesterase delta-1 OS=Homo sapiens GN=PLCD1 PE=1 SV=2 - [PLCD1_HUMAN]	NO	x	0	0	x	1	0	x	118	NO	x	phosphatidylserine binding;phosphatidylinositol phospholipase C activity;signal transducer activity;calcium ion binding;GTPase activating protein binding;phosphatidic acid binding;phosphatidylinositol phosphate binding;phospholipase C activity;phosphoric diester hydrolase activity;hydrolase activity;metal ion binding	angiogenesis;phospholipid metabolic process;lipid catabolic process;intracellular signal transduction;regulation of cell proliferation;inositol phosphate metabolic process;small molecule metabolic process;labyrinthine layer blood vessel development;lipid metabolic process;signal transduction	cytoplasm;cytosol;plasma membrane;extracellular exosome	x								x	1	x							x					x				x					x
PLVAP	Plasmalemma vesicle-associated protein OS=Homo sapiens GN=PLVAP PE=2 SV=1 - [PLVAP_HUMAN]	NO	x	0	0	x	1	0	x	36.4	NO	x	protein binding;protein homodimerization activity	MAPK cascade;positive regulation of cellular extravasation;tumor necrosis factor-mediated signaling pathway	caveola;cell surface;integral component of membrane;perinuclear region of cytoplasm;extracellular exosome;cytoplasm;plasma membrane;membrane	x								x		x	1						x					x				x					x
PMM2	Phosphomannomutase 2 OS=Homo sapiens GN=PMM2 PE=1 SV=1 - [PMM2_HUMAN]	NO	x	0	0	x	2	0	x	111	NO	x	phosphomannomutase activity;isomerase activity;catalytic activity;protein binding	GDP-mannose biosynthetic process;mannose biosynthetic process;metabolic process;protein glycosylation;dolichol-linked oligosaccharide biosynthetic process;protein N-linked glycosylation via asparagine;post-translational protein modification;cellular protein metabolic process	cytoplasm;cytosol;neuronal cell body;extracellular exosome	x								x	1	x							x					x				x				1	x
POLB	DNA polymerase beta OS=Homo sapiens GN=POLB PE=4 SV=1 - [H0YBJ0_HUMAN]	NO	x	0	0	x	1	0	x	4.29	NO	x	DNA binding;DNA polymerase activity;nucleotidyltransferase activity;DNA-directed DNA polymerase activity;damaged DNA binding;protein binding;microtubule binding;lyase activity;enzyme binding;metal ion binding;transferase activity	DNA biosynthetic process;DNA repair;DNA-dependent DNA replication;base-excision repair;base-excision repair, gap-filling;pyrimidine dimer repair;inflammatory response;cellular response to DNA damage stimulus;salivary gland morphogenesis;aging;intrinsic apoptotic signaling pathway in response to DNA damage;response to gamma radiation;somatic hypermutation of immunoglobulin genes;response to ethano…	nucleus;nucleoplasm;cytoplasm;microtubule;spindle microtubule;protein complex	x								x		x					1		x					x				x					x
PPAT	Amidophosphoribosyltransferase OS=Homo sapiens GN=PPAT PE=1 SV=1 - [PUR1_HUMAN]	NO	x	0	0	x	3	0	x	5	NO	x	amidophosphoribosyltransferase activity;metal ion binding;4 iron, 4 sulfur cluster binding;catalytic activity;transferase activity;transferase activity, transferring glycosyl groups;iron-sulfur cluster binding	G1/S transition of mitotic cell cycle;kidney development;purine nucleobase metabolic process;purine nucleotide biosynthetic process;'de novo' IMP biosynthetic process;glutamine catabolic process;lactation;purine nucleobase biosynthetic process;nucleoside metabolic process;purine ribonucleoside monophosphate biosynthetic process;organ regeneration;cellular response to insulin stimulus;cellular res…	cytosol	x								x		x	1						x					x				x			1	1	x
PPID	Peptidyl-prolyl cis-trans isomerase D OS=Homo sapiens GN=PPID PE=1 SV=3 - [PPID_HUMAN]	NO	x	0	0	x	1	0	x	37.7	NO	x	peptidyl-prolyl cis-trans isomerase activity;protein binding;transcription factor binding;cyclosporin A binding;estrogen receptor binding;Hsp70 protein binding;heat shock protein binding;Hsp90 protein binding;isomerase activity;peptide binding	protein peptidyl-prolyl isomerization;negative regulation of transcription from RNA polymerase II promoter;protein folding;protein complex assembly;apoptotic process;protein transport;viral release from host cell;lipid particle organization;positive regulation of apoptotic process;positive regulation of viral genome replication;positive regulation of protein secretion;chaperone-mediated protein f…	nucleus;nucleoplasm;nucleolus;cytoplasm	x								x	1	x							x					x				x					x
PPM1B	Protein phosphatase 1B OS=Homo sapiens GN=PPM1B - [PPM1B_HUMAN]	NO	x	0	0	x	1	0	x	53.2	NO	x	magnesium ion binding;catalytic activity;phosphoprotein phosphatase activity;protein serine/threonine phosphatase activity;hydrolase activity;manganese ion binding;cation binding;metal ion binding;protein binding	protein dephosphorylation;N-terminal protein myristoylation;cytokine-mediated signaling pathway;negative regulation of interferon-beta production;peptidyl-threonine dephosphorylation;negative regulation of NF-kappaB import into nucleus;negative regulation of I-kappaB kinase/NF-kappaB signaling;negative regulation of defense response to virus	cytosol;membrane;cytoplasm	x								x		x							x					x		1		x					x
PPM1H	Protein phosphatase 1H OS=Homo sapiens GN=PPM1H PE=1 SV=2 - [PPM1H_HUMAN]	NO	x	0	0	x	3	0	x	NA	NO	x	phosphoprotein phosphatase activity;protein serine/threonine phosphatase activity;catalytic activity;hydrolase activity	protein dephosphorylation	nucleus;cytoplasm	x								x		x		1		1			x		1			x				x					x
PPP1R11	Protein phosphatase 1 regulatory subunit 11 OS=Homo sapiens GN=PPP1R11 PE=1 SV=1 - [PP1RB_HUMAN]	NO	x	0	0	x	2	0	x	12	NO	x	protein serine/threonine phosphatase inhibitor activity;protein binding;protein phosphatase 1 binding;protein phosphatase inhibitor activity	negative regulation of phosphoprotein phosphatase activity;negative regulation of protein dephosphorylation	protein phosphatase type 1 complex;nucleus;cytoplasm	x								x		x							x	1		1		x				x					x
PPP1R14B	Protein phosphatase 1 regulatory subunit 14B OS=Homo sapiens GN=PPP1R14B PE=1 SV=3 - [PP14B_HUMAN]	NO	x	0	0	x	1	0	x	149	NO	x	protein phosphatase inhibitor activity	regulation of phosphorylation;negative regulation of catalytic activity	cytoplasm	x								x		x							x					x		1		x					x
PPP1R2	Protein phosphatase inhibitor 2 OS=Homo sapiens GN=PPP1R2 PE=2 SV=1 - [E7EMN6_HUMAN]	NO	x	0	0	x	1	0	x	309	YES	x	protein phosphatase inhibitor activity;protein serine/threonine phosphatase inhibitor activity;protein binding	regulation of signal transduction;negative regulation of catalytic activity;regulation of phosphoprotein phosphatase activity;glycogen metabolic process;generation of precursor metabolites and energy;carbohydrate metabolic process		x								x		x							x					x				x			1		x
PPP1R2P3	Putative protein phosphatase inhibitor 2-like protein 3 OS=Homo sapiens GN=PPP1R2P3 PE=5 SV=1 - [IPP2M_HUMAN]	NO	x	0	0	x	1	0	x	309	YES	x	protein phosphatase inhibitor activity;protein binding	glycogen metabolic process;regulation of signal transduction;negative regulation of catalytic activity;regulation of phosphoprotein phosphatase activity;carbohydrate metabolic process		x								x		x							x					x				x			1		x
PPP2R5E	PPP2R5E protein OS=Homo sapiens GN=PPP2R5E PE=2 SV=1 - [B7ZKK9_HUMAN]	NO	x	0	0	x	1	0	x	36.5	NO	x	protein phosphatase type 2A regulator activity;protein binding	signal transduction;regulation of protein phosphatase type 2A activity	protein phosphatase type 2A complex;cytoplasm	x								x	1	x							x					x				x					x
PPP3CB	Serine/threonine-protein phosphatase 2B catalytic subunit beta isoform OS=Homo sapiens GN=PPP3CB - [PP2BB_HUMAN]	NO	x	0	0	x	2	0	x	41.6	NO	x	protein serine/threonine phosphatase activity;calcium ion binding;protein binding;calmodulin binding;drug binding;enzyme binding;protein phosphatase 2B binding;calmodulin-dependent protein phosphatase activity;protein dimerization activity;phosphoprotein phosphatase activity;hydrolase activity;metal ion binding	negative regulation of T cell mediated cytotoxicity;lymphangiogenesis;stimulatory C-type lectin receptor signaling pathway;protein phosphorylation;protein dephosphorylation;signal transduction;heart development;learning;memory;dephosphorylation;calcium ion-dependent exocytosis;T cell differentiation;locomotion involved in locomotory behavior;calcineurin-NFAT signaling cascade;response to cytokine…	nucleoplasm;cytosol;plasma membrane;calcineurin complex;Z disc;T-tubule	x								x		x	1						x	1				x				x					x
PPP4C	Serine/threonine-protein phosphatase OS=Homo sapiens GN=PPP4C PE=3 SV=1 - [H3BTA2_HUMAN]	NO	x	0	0	x	1	0	x	47.3	NO	x	NF-kappaB-inducing kinase activity;protein serine/threonine phosphatase activity;protein binding;lamin binding;protein complex binding;metal ion binding;phosphoprotein phosphatase activity;hydrolase activity;phosphatase activity	protein dephosphorylation;regulation of double-strand break repair via homologous recombination;NIK/NF-kappaB signaling;cellular response to interleukin-1;dephosphorylation;metabolic process	nucleus;nucleoplasm;cytoplasm;microtubule organizing center;plasma membrane;protein phosphatase 4 complex;cytoskeleton	x								x		x		1					x					x				x					x
PPP4R1	Serine/threonine-protein phosphatase 4 regulatory subunit 1 OS=Homo sapiens GN=PPP4R1 - [PP4R1_HUMAN]	NO	x	0	0	x	1	0	x	2.69	NO	x	protein phosphatase type 4 regulator activity;protein binding;phosphoprotein phosphatase activity	signal transduction;regulation of catalytic activity;protein phosphorylation;protein dephosphorylation	protein phosphatase 4 complex	x								x	1	x							x					x				x					x
PPP5D1	Protein PPP5D1 OS=Homo sapiens GN=PPP5D1 PE=2 SV=2 - [PP5D1_HUMAN]	NO	x	0	0	x	1	0	x	2.57	NO	x	phosphoprotein phosphatase activity	protein dephosphorylation	nucleus;cytoplasm	x								x		x							x	1				x				x					x
PPP6R2	Serine/threonine-protein phosphatase 6 regulatory subunit 2 OS=Homo sapiens GN=PPP6R2 - [PP6R2_HUMAN]	NO	x	0	0	x	3	0	x	1.88	NO	x	protein binding		cytoplasm;intracellular membrane-bounded organelle	x								x		x	1						x	1		1		x				x					x
PPP6R3	Serine/threonine-protein phosphatase 6 regulatory subunit 3 OS=Homo sapiens GN=PPP6R3 - [PP6R3_HUMAN]	NO	x	0	0	x	1	0	x	12.9	NO	x	protein binding;protein phosphatase binding	regulation of phosphoprotein phosphatase activity	nucleoplasm;cytoplasm;plasma membrane;nucleus	x								x		x	1						x					x				x					x
PRDX1	Peroxiredoxin-1 OS=Homo sapiens GN=PRDX1 PE=1 SV=1 - [PRDX1_HUMAN]	NO	x	0	0	x	3	0	x	1794	YES	x	peroxidase activity;protein binding;thioredoxin peroxidase activity;identical protein binding;poly(A) RNA binding;antioxidant activity;oxidoreductase activity;peroxiredoxin activity	response to reactive oxygen species;skeletal system development;retina homeostasis;transcription initiation from RNA polymerase II promoter;cell proliferation;gene expression;removal of superoxide radicals;regulation of stress-activated MAPK cascade;erythrocyte homeostasis;natural killer cell mediated cytotoxicity;regulation of NF-kappaB import into nucleus;hydrogen peroxide catabolic process;oxi…	extracellular space;nucleus;cytoplasm;mitochondrion;cytosol;melanosome;myelin sheath;extracellular exosome	x								x	1	x					1		x					x			1	x					x
PRKAA1	5'-AMP-activated protein kinase catalytic subunit alpha-1 OS=Homo sapiens GN=PRKAA1 PE=1 SV=4 - [AAPK1_HUMAN]	NO	x	0	0	x	1	0	x	61.6	NO	x	AMP-activated protein kinase activity;ATP binding;histone serine kinase activity;nucleotide binding;protein kinase activity;protein serine/threonine kinase activity;kinase activity;chromatin binding;cAMP-dependent protein kinase activity;protein binding;protein C-terminus binding;kinase binding;metal ion binding;[hydroxymethylglutaryl-CoA reductase (NADPH)] kinase activity;tau-protein kinase acti…	activation of MAPK activity;negative regulation of TOR signaling;histone-serine phosphorylation;intracellular signal transduction;cellular response to glucose starvation;protein phosphorylation;phosphorylation;response to hypoxia;glucose metabolic process;regulation of transcription, DNA-templated;transcription initiation from RNA polymerase II promoter;fatty acid biosynthetic process;cholesterol…	AMP-activated protein kinase complex;intracellular;nucleus;nucleoplasm;cytoplasm;cytosol;apical plasma membrane;protein complex	x								x		x							x					x				x				1	x
PRKAG1	5'-AMP-activated protein kinase subunit gamma-1 OS=Homo sapiens GN=PRKAG1 PE=1 SV=1 - [AAKG1_HUMAN]	NO	x	0	0	x	1	0	x	104	NO	x	kinase activity;protein kinase activity;cAMP-dependent protein kinase activity;protein binding;ATP binding;cAMP-dependent protein kinase regulator activity;AMP binding;protein kinase binding;ADP binding;AMP-activated protein kinase activity;nucleotide binding	phosphorylation;regulation of glycolytic process;transcription initiation from RNA polymerase II promoter;protein phosphorylation;fatty acid biosynthetic process;organelle organization;mitochondrion organization;cell cycle arrest;signal transduction;spermatogenesis;insulin receptor signaling pathway;gene expression;positive regulation of gene expression;positive regulation of protein kinase activ…	nucleus;cytosol;membrane;AMP-activated protein kinase complex;extracellular exosome	x								x		x							x					x				x				1	x
PRMT6	Protein arginine N-methyltransferase 6 OS=Homo sapiens GN=PRMT6 - [ANM6_HUMAN]	NO	x	0	0	x	2	0	x	NA	NO	x	chromatin binding;protein binding;histone-arginine N-methyltransferase activity;protein-arginine omega-N monomethyltransferase activity;protein-arginine omega-N asymmetric methyltransferase activity;histone methyltransferase activity;histone binding;histone methyltransferase activity (H4-R3 specific);histone methyltransferase activity (H3-R2 specific);histone methyltransferase activity (H2A-R3 sp…	negative regulation of transcription from RNA polymerase II promoter;base-excision repair;chromatin organization;transcription, DNA-templated;viral process;cell growth;histone methylation;peptidyl-arginine methylation, to asymmetrical-dimethyl arginine;histone H3-R2 methylation;histone H4-R3 methylation;negative regulation of transcription, DNA-templated;cellular senescence;DNA repair;regulation …	nucleus;nucleoplasm;cytosol	x								x		x							x		1		1	x				x					x
PRMT8	Protein arginine N-methyltransferase 8 OS=Homo sapiens GN=PRMT8 - [ANM8_HUMAN]	NO	x	0	0	x	2	0	x	NA	NO	x	methyltransferase activity;transferase activity;protein binding;histone-arginine N-methyltransferase activity;S-adenosylmethionine-dependent methyltransferase activity;protein-arginine omega-N monomethyltransferase activity;protein-arginine omega-N asymmetric methyltransferase activity;identical protein binding;protein homodimerization activity;histone methyltransferase activity (H4-R3 specific);…	protein methylation;methylation;regulation of transcription, DNA-templated;histone methylation;peptidyl-arginine methylation;peptidyl-arginine methylation, to asymmetrical-dimethyl arginine;histone arginine methylation;regulation of protein binding;histone H4-R3 methylation	cytosol;plasma membrane;membrane	x								x		x			1				x			1		x				x					x
PRPF39	Pre-mRNA-processing factor 39 OS=Homo sapiens GN=PRPF39 PE=1 SV=3 - [PRP39_HUMAN]	NO	x	0	0	x	2	0	x	2.62	NO	x		mRNA processing;RNA splicing;RNA processing	nucleus;intracellular	x								x		x							x					x				x			1	1	x
PRPS1L1	Ribose-phosphate pyrophosphokinase 3 OS=Homo sapiens GN=PRPS1L1 PE=1 SV=2 - [PRPS3_HUMAN]	NO	x	0	0	x	2	0	x	35.4	NO	x	magnesium ion binding;ribose phosphate diphosphokinase activity;ATP binding;kinase activity;protein homodimerization activity;nucleotide binding;transferase activity;metal ion binding	5-phosphoribose 1-diphosphate biosynthetic process;ribonucleoside monophosphate biosynthetic process;nucleotide biosynthetic process;phosphorylation;cellular biosynthetic process;male gonad development	cellular_component	x								x		x	1						x	1				x				x					x
PRPSAP2	Phosphoribosyl pyrophosphate synthase-associated protein 2 OS=Homo sapiens GN=PRPSAP2 - [KPRB_HUMAN]	NO	x	0	0	x	3	0	x	18.8	NO	x	magnesium ion binding;ribose phosphate diphosphokinase activity;enzyme inhibitor activity	nucleotide biosynthetic process;bone development;nucleobase-containing compound metabolic process;negative regulation of catalytic activity	ribose phosphate diphosphokinase complex;protein complex	x								x	1	x							x				1	x				x			1		x
PRSS3	Isoform B of Trypsin-3 OS=Homo sapiens GN=PRSS3 - [TRY3_HUMAN]	NO	x	0	0	x	2	0	x	6.82	NO	x	serine-type endopeptidase activity;calcium ion binding;protein binding;serine-type peptidase activity;peptidase activity;hydrolase activity;metal ion binding	proteolysis;vitamin metabolic process;water-soluble vitamin metabolic process;digestion;cobalamin metabolic process;zymogen activation;endothelial cell migration;small molecule metabolic process;innate immune response	extracellular region;extracellular space;extracellular exosome	x								x		x			1				x			1		x				x					x
PRTFDC1	Phosphoribosyltransferase domain-containing protein 1 OS=Homo sapiens GN=PRTFDC1 - [PRDC1_HUMAN]	NO	x	0	0	x	1	0	x	34.1	NO	x	nucleotide binding;magnesium ion binding;protein binding;protein homodimerization activity;metal ion binding	purine ribonucleoside salvage;nucleoside metabolic process	cytosol;cytoplasm	x								x		x		1					x					x				x					x
PSD3	PH and SEC7 domain-containing protein 3 OS=Homo sapiens GN=PSD3 - [PSD3_HUMAN]	NO	x	0	0	x	3	0	x	2.65	NO	x	ARF guanyl-nucleotide exchange factor activity;phospholipid binding;guanyl-nucleotide exchange factor activity	neuron differentiation;regulation of ARF protein signal transduction;positive regulation of GTPase activity	cell junction;postsynaptic density;postsynaptic membrane;plasma membrane;membrane;synapse	x								x		x	1		1				x	1				x				x					x
PSIP1	PC4 and SFRS1-interacting protein OS=Homo sapiens GN=PSIP1 PE=1 SV=1 - [PSIP1_HUMAN]	NO	x	0	0	x	1	0	x	74.1	NO	x	RNA polymerase II transcription coactivator activity;chromatin binding;protein binding;activating transcription factor binding;poly(A) RNA binding;supercoiled DNA binding;DNA binding	mRNA 5'-splice site recognition;transcription, DNA-templated;regulation of transcription, DNA-templated;response to oxidative stress;response to heat;viral process;positive regulation of transcription from RNA polymerase II promoter;establishment of integrated proviral latency	nucleus;nucleoplasm;nuclear heterochromatin;cytosol;nuclear periphery;transcriptionally active chromatin	x								x	1	x							x					x				x					x
PSMA3	Proteasome subunit alpha type-3 OS=Homo sapiens GN=PSMA3 - [PSA3_HUMAN]	NO	x	0	0	x	1	0	x	181	NO	x	endopeptidase activity;threonine-type endopeptidase activity;peptidase activity;hydrolase activity;protein binding	proteasomal ubiquitin-independent protein catabolic process;proteasome-mediated ubiquitin-dependent protein catabolic process;proteolysis involved in cellular protein catabolic process;proteolysis;ubiquitin-dependent protein catabolic process;G1/S transition of mitotic cell cycle;protein polyubiquitination;mitotic cell cycle;stimulatory C-type lectin receptor signaling pathway;antigen processing …	proteasome core complex;proteasome complex;nucleus;cytoplasm;proteasome core complex, alpha-subunit complex;nucleoplasm;cytosol;extracellular exosome	x								x		x							x					x				x	1				x
PSMC1	26S protease regulatory subunit 4 OS=Homo sapiens GN=PSMC1 PE=1 SV=1 - [PRS4_HUMAN]	NO	x	0	0	x	1	0	x	122	NO	x	ATP binding;TBP-class protein binding;proteasome-activating ATPase activity;protein binding;ATPase activity;poly(A) RNA binding;nucleotide binding;hydrolase activity	ER-associated ubiquitin-dependent protein catabolic process;positive regulation of RNA polymerase II transcriptional preinitiation complex assembly;positive regulation of proteasomal protein catabolic process;G1/S transition of mitotic cell cycle;protein polyubiquitination;mitotic cell cycle;stimulatory C-type lectin receptor signaling pathway;antigen processing and presentation of peptide antige…	cytosol;proteasome regulatory particle, base subcomplex;nuclear proteasome complex;cytosolic proteasome complex;proteasome complex;nucleus;nucleoplasm;cytoplasm;membrane;proteasome accessory complex;cell junction;proteasome regulatory particle	x								x	1	x							x					x				x					x
PSMC2	26S protease regulatory subunit 7 OS=Homo sapiens GN=PSMC2 PE=1 SV=3 - [PRS7_HUMAN]	NO	x	0	0	x	1	0	x	186	NO	x	nucleotide binding;ATP binding;hydrolase activity;protein binding;ATPase activity;TBP-class protein binding;proteasome-activating ATPase activity	protein catabolic process;G1/S transition of mitotic cell cycle;protein polyubiquitination;mitotic cell cycle;osteoblast differentiation;stimulatory C-type lectin receptor signaling pathway;antigen processing and presentation of peptide antigen via MHC class I;antigen processing and presentation of exogenous peptide antigen via MHC class I, TAP-dependent;ubiquitin-dependent protein catabolic proc…	cytoplasm;proteasome complex;cytoplasmic mRNA processing body;nucleus;nucleoplasm;cytosol;proteasome regulatory particle, base subcomplex;membrane;proteasome accessory complex;nuclear proteasome complex;cytosolic proteasome complex	x								x	1	x							x					x				x					x
PSMD11	26S proteasome non-ATPase regulatory subunit 11 OS=Homo sapiens GN=PSMD11 PE=4 SV=1 - [J3QRY4_HUMAN]	NO	x	0	0	x	1	0	x	144	NO	x	protein binding	G1/S transition of mitotic cell cycle;protein polyubiquitination;mitotic cell cycle;stimulatory C-type lectin receptor signaling pathway;antigen processing and presentation of peptide antigen via MHC class I;antigen processing and presentation of exogenous peptide antigen via MHC class I, TAP-dependent;ubiquitin-dependent protein catabolic process;regulation of cellular amino acid metabolic proce…	proteasome complex;nucleus;nucleoplasm;cytosol;proteasome regulatory particle;membrane;proteasome accessory complex;extracellular exosome;cytoplasm	x								x		x							x					x			1	x					x
PSMD2	26S proteasome non-ATPase regulatory subunit 2 OS=Homo sapiens GN=PSMD2 PE=1 SV=3 - [PSMD2_HUMAN]	NO	x	0	0	x	2	0	x	221	YES	x	enzyme regulator activity;protein binding;endopeptidase activity	regulation of protein catabolic process;regulation of catalytic activity;G1/S transition of mitotic cell cycle;protein polyubiquitination;mitotic cell cycle;stimulatory C-type lectin receptor signaling pathway;antigen processing and presentation of peptide antigen via MHC class I;antigen processing and presentation of exogenous peptide antigen via MHC class I, TAP-dependent;regulation of cellular…	proteasome complex;nucleus;nucleoplasm;cytosol;proteasome regulatory particle;proteasome regulatory particle, base subcomplex;membrane;proteasome accessory complex;proteasome storage granule;extracellular exosome	x								x	1	x					1		x					x				x					x
PSMD4	26S proteasome non-ATPase regulatory subunit 4 OS=Homo sapiens GN=PSMD4 PE=1 SV=1 - [PSMD4_HUMAN]	NO	x	0	0	x	1	0	x	176	NO	x	protein binding;transcription factor binding;identical protein binding;poly(A) RNA binding	ubiquitin-dependent protein catabolic process;G1/S transition of mitotic cell cycle;protein polyubiquitination;mitotic cell cycle;stimulatory C-type lectin receptor signaling pathway;antigen processing and presentation of peptide antigen via MHC class I;antigen processing and presentation of exogenous peptide antigen via MHC class I, TAP-dependent;regulation of cellular amino acid metabolic proce…	proteasome regulatory particle, base subcomplex;proteasome complex;nucleoplasm;cytoplasm;cytosol;proteasome accessory complex	x								x		x							x				1	x				x					x
PSMD9	26S proteasome non-ATPase regulatory subunit 9 OS=Homo sapiens GN=PSMD9 PE=2 SV=1 - [F5H5V4_HUMAN]	NO	x	0	0	x	2	0	x	229	YES	x	transcription coactivator activity;protein binding;bHLH transcription factor binding	G1/S transition of mitotic cell cycle;protein polyubiquitination;mitotic cell cycle;stimulatory C-type lectin receptor signaling pathway;antigen processing and presentation of peptide antigen via MHC class I;antigen processing and presentation of exogenous peptide antigen via MHC class I, TAP-dependent;ubiquitin-dependent protein catabolic process;regulation of cellular amino acid metabolic proce…	nucleus;cytoplasm;cytosol;nucleoplasm;proteasome regulatory particle;proteasome regulatory particle, base subcomplex	x								x	1	x							x					x				x				1	x
PSME3	Proteasome activator complex subunit 3 OS=Homo sapiens GN=PSME3 - [PSME3_HUMAN]	NO	x	0	0	x	3	0	x	79.1	NO	x	p53 binding;protein binding;identical protein binding;endopeptidase activator activity;MDM2/MDM4 family protein binding	G1/S transition of mitotic cell cycle;protein polyubiquitination;mitotic cell cycle;stimulatory C-type lectin receptor signaling pathway;antigen processing and presentation of peptide antigen via MHC class I;antigen processing and presentation of exogenous peptide antigen via MHC class I, TAP-dependent;regulation of cellular amino acid metabolic process;apoptotic process;DNA damage response, sign…	proteasome complex;proteasome activator complex;nucleoplasm;cytoplasm;nucleus;cytosol;membrane	x								x	1	x							x					x				x		1		1	x
PSMG3	Proteasome assembly chaperone 3 OS=Homo sapiens GN=PSMG3 PE=1 SV=1 - [PSMG3_HUMAN]	NO	x	0	0	x	1	0	x	36.5	NO	x				x								x		x							x			1		x				x					x
PSMG4	HCG22882, isoform CRA_a OS=Homo sapiens GN=PSMG4 PE=4 SV=1 - [C9J2F8_HUMAN]	NO	x	0	0	x	1	0	x	7.65	NO	x				x								x		x							x			1		x				x					x
PTBP2	Polypyrimidine tract-binding protein 2 OS=Homo sapiens GN=PTBP2 - [PTBP2_HUMAN]	NO	x	0	0	x	3	0	x	79.1	NO	x	nucleotide binding;mRNA binding;poly(A) RNA binding;nucleic acid binding;RNA binding	mRNA splice site selection;negative regulation of RNA splicing;regulation of neural precursor cell proliferation;mRNA processing;RNA splicing	spliceosomal complex;nucleus	x								x		x							x	1			1	x				x		1			x
PTBP3	Polypyrimidine tract-binding protein 3 OS=Homo sapiens GN=PTBP3 - [PTBP3_HUMAN]	NO	x	0	0	x	1	0	x	102	NO	x	nucleotide binding;nucleic acid binding;RNA binding;poly(A) RNA binding	mRNA processing;RNA splicing;anatomical structure morphogenesis;negative regulation of RNA splicing;erythrocyte maturation;negative regulation of mRNA splicing, via spliceosome;cell differentiation	nucleus	x								x		x							x	1				x				x					x
PTPN1	Tyrosine-protein phosphatase non-receptor type 1 OS=Homo sapiens GN=PTPN1 PE=1 SV=1 - [PTN1_HUMAN]	NO	x	0	0	x	2	0	x	50.6	NO	x	phosphoprotein phosphatase activity;protein tyrosine phosphatase activity;insulin receptor binding;hydrolase activity;phosphatase activity;protein phosphatase 2A binding;protein binding;zinc ion binding;enzyme binding;protein kinase binding;receptor tyrosine kinase binding;poly(A) RNA binding;ephrin receptor binding	protein dephosphorylation;activation of JUN kinase activity;insulin receptor signaling pathway;dephosphorylation;negative regulation of vascular endothelial growth factor receptor signaling pathway;response to endoplasmic reticulum stress;IRE1-mediated unfolded protein response;regulation of insulin receptor signaling pathway;negative regulation of ERK1 and ERK2 cascade;negative regulation of end…	cytoplasm;endoplasmic reticulum;cytosol;cytoplasmic vesicle;sorting endosome;early endosome;cytoplasmic side of endoplasmic reticulum membrane;plasma membrane;endoplasmic reticulum membrane;membrane	x								x		x							x		1			x				x		1			x
PTPN11	Tyrosine-protein phosphatase non-receptor type 11 OS=Homo sapiens GN=PTPN11 - [PTN11_HUMAN]	NO	x	0	0	x	2	0	x	80.4	NO	x	protein binding;phosphoprotein phosphatase activity;protein tyrosine phosphatase activity;non-membrane spanning protein tyrosine phosphatase activity;SH3/SH2 adaptor activity;insulin receptor binding;protein domain specific binding;receptor tyrosine kinase binding;D1 dopamine receptor binding;phospholipase binding;insulin receptor substrate binding;peptide hormone receptor binding;hydrolase activ…	DNA damage checkpoint;activation of MAPK activity;triglyceride metabolic process;epidermal growth factor receptor signaling pathway;integrin-mediated signaling pathway;axon guidance;brain development;heart development;blood coagulation;insulin receptor signaling pathway;fibroblast growth factor receptor signaling pathway;hormone-mediated signaling pathway;cytokine-mediated signaling pathway;plate…	nucleus;cytoplasm;mitochondrion;cytosol;protein complex	x								x	1	x							x					x				x				1	x
PTPN12	Tyrosine-protein phosphatase non-receptor type 12 OS=Homo sapiens GN=PTPN12 PE=1 SV=3 - [PTN12_HUMAN]	NO	x	0	0	x	1	0	x	1.21	NO	x	non-membrane spanning protein tyrosine phosphatase activity;protein binding;SH3 domain binding;phosphoprotein phosphatase activity;protein tyrosine phosphatase activity;hydrolase activity;phosphatase activity	protein dephosphorylation;peptidyl-tyrosine dephosphorylation;tissue regeneration;dephosphorylation	podosome;cytoplasm;cytosol;plasma membrane;cell junction;cell projection	x								x		x							x					x				x			1		x
PTPN3	Tyrosine-protein phosphatase non-receptor type 3 OS=Homo sapiens GN=PTPN3 PE=1 SV=2 - [PTN3_HUMAN]	NO	x	0	0	x	1	0	x	NA	NO	x	protein tyrosine phosphatase activity;cytoskeletal protein binding;phosphoprotein phosphatase activity;hydrolase activity;phosphotyrosine binding;protein binding;sodium channel regulator activity;ATPase binding;phosphatase activity	peptidyl-tyrosine dephosphorylation;protein dephosphorylation;negative regulation of mitotic cell cycle;negative regulation of membrane protein ectodomain proteolysis;liver regeneration;regulation of membrane depolarization during action potential;regulation of sodium ion transmembrane transporter activity;dephosphorylation	cytoplasm;cytoskeleton;extrinsic component of membrane;cytoplasmic side of plasma membrane;plasma membrane;membrane	x								x		x					1		x					x				x					x
PTPN7	Tyrosine-protein phosphatase non-receptor type 7 OS=Homo sapiens GN=PTPN7 PE=4 SV=1 - [H7C4T8_HUMAN]	NO	x	0	0	x	2	0	x	3.04	NO	x	protein tyrosine phosphatase activity;phosphoprotein phosphatase activity;hydrolase activity;phosphatase activity;protein binding	peptidyl-tyrosine dephosphorylation;protein dephosphorylation;dephosphorylation	cytoplasm;cytosol;cytoskeleton;cytoplasmic side of plasma membrane	x								x		x	1		1				x					x				x					x
PUF60	Poly(U)-binding-splicing factor PUF60 OS=Homo sapiens GN=PUF60 - [PUF60_HUMAN]	NO	x	0	0	x	1	0	x	145	NO	x	nucleotide binding;nucleic acid binding;DNA binding;protein binding;identical protein binding;poly(A) RNA binding;RNA binding	transcription, DNA-templated;regulation of transcription, DNA-templated;mRNA processing;apoptotic process;RNA splicing	nucleoplasm;mitochondrion;Golgi apparatus;ribonucleoprotein complex;cyclin-dependent protein kinase activating kinase holoenzyme complex;nucleus	x								x		x							x					x				x			1		x
PXN	Paxillin OS=Homo sapiens GN=PXN - [PAXI_HUMAN]	NO	x	0	0	x	1	0	x	39.6	NO	x	zinc ion binding;metal ion binding;integrin binding;protein binding;beta-catenin binding;vinculin binding;protein kinase binding;BH4 domain binding;protein complex binding	cell-matrix adhesion;activation of MAPK activity;muscle contraction;cytoskeleton organization;cell adhesion;signal transduction;signal complex assembly;epidermal growth factor receptor signaling pathway;transforming growth factor beta receptor signaling pathway;integrin-mediated signaling pathway;regulation of cell shape;peptidyl-tyrosine phosphorylation;lamellipodium assembly;cell junction assem…	cytoskeleton;nucleoplasm;cytoplasm;focal adhesion;stress fiber;cytosol;microtubule associated complex;plasma membrane;cell cortex;lamellipodium;cell junction;cell leading edge	x								x		x							x					x				x				1	x
PYCARD	Apoptosis-associated speck-like protein containing a CARD OS=Homo sapiens GN=PYCARD PE=1 SV=2 - [ASC_HUMAN]	NO	x	0	0	x	1	0	x	113	NO	x	protease binding;interleukin-6 receptor binding;protein binding;tropomyosin binding;cysteine-type endopeptidase activator activity involved in apoptotic process;myosin I binding;enzyme binding;Pyrin domain binding;identical protein binding;protein homodimerization activity;BMP receptor binding;protein dimerization activity	myeloid dendritic cell activation;activation of innate immune response;stimulatory C-type lectin receptor signaling pathway;positive regulation of defense response to virus by host;myeloid dendritic cell activation involved in immune response;positive regulation of antigen processing and presentation of peptide antigen via MHC class II;positive regulation of adaptive immune response;apoptotic pro…	extracellular region;nucleus;nucleolus;cytoplasm;mitochondrion;endoplasmic reticulum;cytosol;IkappaB kinase complex;NLRP1 inflammasome complex;NLRP3 inflammasome complex;AIM2 inflammasome complex	x								x	1	x							x					x				x					x
PYGL	Glycogen phosphorylase, liver form OS=Homo sapiens GN=PYGL PE=1 SV=4 - [PYGL_HUMAN]	NO	x	0	0	x	3	0	x	156	NO	x	glycogen phosphorylase activity;pyridoxal phosphate binding;phosphorylase activity;transferase activity;transferase activity, transferring glycosyl groups;purine nucleobase binding;protein binding;ATP binding;glucose binding;drug binding;AMP binding;vitamin binding;bile acid binding;protein homodimerization activity;nucleotide binding;catalytic activity;carbohydrate binding	glycogen catabolic process;carbohydrate metabolic process;glycogen metabolic process;glucose metabolic process;5-phosphoribose 1-diphosphate biosynthetic process;glucose homeostasis;small molecule metabolic process;necroptotic process;metabolic process	cytoplasm;plasma membrane;cytosol;extracellular exosome	x								x	1	x			1		1		x					x				x					x
PYGM	Glycogen phosphorylase, muscle form OS=Homo sapiens GN=PYGM PE=1 SV=6 - [PYGM_HUMAN]	NO	x	0	0	x	2	0	x	168	NO	x	protein binding;drug binding;glycogen phosphorylase activity;AMP binding;pyridoxal phosphate binding;carbohydrate binding;nucleotide binding;catalytic activity;phosphorylase activity;transferase activity;transferase activity, transferring glycosyl groups	response to hypoxia;carbohydrate metabolic process;glycogen metabolic process;glycogen catabolic process;glucose metabolic process;cellular calcium ion homeostasis;small molecule metabolic process;response to cAMP;metabolic process;response to organic substance	cytoplasm;cytosol;sarcoplasmic reticulum;extracellular exosome	x								x		x			1		1		x					x				x					x
RAB3GAP2	Rab3 GTPase-activating protein non-catalytic subunit OS=Homo sapiens GN=RAB3GAP2 PE=1 SV=1 - [RBGPR_HUMAN]	NO	x	0	0	x	1	0	x	32.7	NO	x	GTPase activator activity;enzyme activator activity;Rab GTPase binding;enzyme regulator activity;protein heterodimerization activity;Rab guanyl-nucleotide exchange factor activity	intracellular protein transport;positive regulation of catalytic activity;regulation of GTPase activity;positive regulation of GTPase activity;establishment of protein localization to endoplasmic reticulum membrane;positive regulation of protein lipidation;positive regulation of endoplasmic reticulum tubular network organization;positive regulation of autophagosome assembly	cytoplasm;plasma membrane;protein complex	x								x		x						1	x					x				x					x
RAB5A	Ras-related protein Rab-5A OS=Homo sapiens GN=RAB5A PE=1 SV=2 - [RAB5A_HUMAN]	NO	x	0	0	x	2	0	x	187	NO	x	GTP binding;nucleotide binding;GTPase activity;protein binding;GDP binding;guanyl nucleotide binding	intracellular protein transport;regulation of endocytosis;Rab protein signal transduction;small GTPase mediated signal transduction;endocytosis;blood coagulation;synaptic vesicle recycling;early endosome to late endosome transport;positive regulation of exocytosis;regulation of endosome size;regulation of filopodium assembly;receptor internalization involved in canonical Wnt signaling pathway;reg…	plasma membrane;endocytic vesicle;ruffle;cytoplasm;endosome;early endosome;cytosol;synaptic vesicle;endosome membrane;actin cytoskeleton;axon;dendrite;somatodendritic compartment;melanosome;neuronal cell body;terminal bouton;axon terminus;membrane raft;phagocytic vesicle;extracellular exosome;cytoplasmic side of early endosome membrane;membrane;cytoplasmic membrane-bounded vesicle;cytoplasmic ves…	x								x		x							x		1		1	x				x					x
RAB5B	Ras-related protein Rab-5B OS=Homo sapiens GN=RAB5B - [RAB5B_HUMAN]	NO	x	0	0	x	2	0	x	232	YES	x	GTP binding;nucleotide binding;GTPase activity;protein binding;GDP binding;GTP-dependent protein binding	intracellular protein transport;regulation of endocytosis;Rab protein signal transduction;small GTPase mediated signal transduction;protein transport;endosome organization;antigen processing and presentation;plasma membrane to endosome transport;transport	early endosome;endocytic vesicle;intracellular;endosome;plasma membrane;membrane;early endosome membrane;melanosome;extracellular exosome	x								x		x							x		1		1	x				x					x
RAB5C	Ras-related protein Rab-5C OS=Homo sapiens GN=RAB5C - [RAB5C_HUMAN]	NO	x	0	0	x	3	0	x	227	YES	x	GTP binding;nucleotide binding;GTPase activity;protein binding;GDP binding	intracellular protein transport;regulation of endocytosis;Rab protein signal transduction;small GTPase mediated signal transduction;protein transport;plasma membrane to endosome transport;transport	early endosome;plasma membrane;endocytic vesicle;intracellular;lysosomal membrane;lipid particle;early endosome membrane;melanosome;intracellular membrane-bounded organelle;extracellular exosome;endosome;membrane	x								x		x		1					x		1		1	x				x					x
RAB6C	Ras-related protein Rab-6C OS=Homo sapiens GN=RAB6C PE=1 SV=2 - [RAB6C_HUMAN]	NO	x	0	0	x	3	0	x	7.76	NO	x	nucleotide binding;GTP binding;GTPase activity	small GTPase mediated signal transduction;protein transport;intracellular protein transport;retrograde vesicle-mediated transport, Golgi to ER;intra-Golgi vesicle-mediated transport;regulation of centrosome duplication;cell cycle process;Rab protein signal transduction;retrograde transport, endosome to Golgi;response to drug	intracellular;nucleus;Golgi apparatus;centrosome;cytoplasm;microtubule organizing center;cytoskeleton	x								x		x	1		1				x	1				x				x					x
RABEP2	Rab GTPase-binding effector protein 2 OS=Homo sapiens GN=RABEP2 - [RABE2_HUMAN]	NO	x	0	0	x	1	0	x	12.9	NO	x	GTPase activator activity;growth factor activity	endocytosis;protein transport;positive regulation of GTPase activity;transport	cytoplasm;early endosome;intracellular membrane-bounded organelle;endosome	x								x	1	x							x					x				x					x
RABL6	Chromosome 9 open reading frame 86, isoform CRA_d OS=Homo sapiens GN=RABL6 PE=4 SV=1 - [G3V154_HUMAN]	NO	x	0	0	x	3	0	x	9.24	NO	x	GTP binding;nucleotide binding;protein binding	small GTPase mediated signal transduction	intracellular;nucleus;nucleolus;cytoplasm;centrosome	x								x		x	1						x	1		1		x				x					x
RAC2	Ras-related C3 botulinum toxin substrate 2 OS=Homo sapiens GN=RAC2 PE=1 SV=1 - [RAC2_HUMAN]	NO	x	0	0	x	3	0	x	264	YES	x	GTP binding;nucleotide binding;GTPase activity;protein kinase regulator activity	small GTPase mediated signal transduction;chemotaxis;G-protein coupled receptor signaling pathway;metabolic process;positive regulation of cell proliferation;cell projection assembly;actin cytoskeleton organization;regulation of T cell proliferation;regulation of mast cell degranulation;bone resorption;regulation of protein kinase activity;regulation of mast cell chemotaxis;actin filament organiz…	intracellular;membrane;nuclear envelope;cytoplasm;cytosol;plasma membrane;focal adhesion;lamellipodium;phagocytic vesicle membrane;extracellular exosome;actin filament	x								x		x			1				x	1		1		x				x					x
RAC3	Ras-related C3 botulinum toxin substrate 3 OS=Homo sapiens GN=RAC3 PE=3 SV=1 - [J3KSC4_HUMAN]	NO	x	0	0	x	3	0	x	108	NO	x	GTPase activity;protein binding;GTP binding;calcium-dependent protein binding;nucleotide binding	small GTPase mediated signal transduction;regulation of neuron maturation;cerebral cortex GABAergic interneuron development;cell projection assembly;actin cytoskeleton organization;neuron projection development;positive regulation of cell adhesion mediated by integrin;intracellular signal transduction;homeostasis of number of cells within a tissue;neuromuscular process controlling balance;regulat…	cytosol;plasma membrane;endomembrane system;lamellipodium;growth cone;filamentous actin;neuron projection;neuronal cell body;perinuclear region of cytoplasm;extracellular exosome;cell periphery;intracellular;cytoplasm;cytoskeleton;membrane;cell projection	x								x		x			1				x	1		1		x				x					x
RAD23A	UV excision repair protein RAD23 homolog A OS=Homo sapiens GN=RAD23A PE=1 SV=1 - [RD23A_HUMAN]	NO	x	0	0	x	1	0	x	330	YES	x	damaged DNA binding;single-stranded DNA binding;protein binding;polyubiquitin binding;ubiquitin-specific protease binding	nucleotide-excision repair;cellular response to DNA damage stimulus;proteasome-mediated ubiquitin-dependent protein catabolic process;viral process;regulation of proteasomal ubiquitin-dependent protein catabolic process;positive regulation of viral genome replication;DNA repair	nucleus;proteasome complex;nucleoplasm;cytoplasm	x								x		x							x			1		x				x					x
RAD9A	Cell cycle checkpoint control protein RAD9A OS=Homo sapiens GN=RAD9A PE=2 SV=1 - [F5H4F1_HUMAN]	NO	x	0	0	x	1	0	x	NA	NO	x	protein binding;3'-5' exonuclease activity;exodeoxyribonuclease III activity;SH3 domain binding;enzyme binding;protein kinase binding;histone deacetylase binding;nuclease activity;exonuclease activity;hydrolase activity	cell cycle checkpoint;DNA damage checkpoint;DNA repair;intra-S DNA damage checkpoint;DNA replication checkpoint;DNA replication;cellular response to DNA damage stimulus;cellular response to ionizing radiation;nucleic acid phosphodiester bond hydrolysis;positive regulation of intrinsic apoptotic signaling pathway in response to DNA damage	checkpoint clamp complex;nucleoplasm;nucleus;cytoplasm	x								x		x							x					x				x			1		x
RANBP2	E3 SUMO-protein ligase RanBP2 OS=Homo sapiens GN=RANBP2 PE=1 SV=2 - [RBP2_HUMAN]	NO	x	0	0	x	3	0	x	9.1	NO	x	RNA binding;peptidyl-prolyl cis-trans isomerase activity;protein binding;zinc ion binding;Ran GTPase binding;ligase activity;protein complex binding;metal ion binding	mitotic cell cycle;protein peptidyl-prolyl isomerization;response to amphetamine;carbohydrate metabolic process;protein folding;protein import into nucleus;mitotic nuclear envelope disassembly;small GTPase mediated signal transduction;hexose transport;gene expression;regulation of glucose transport;glucose transport;viral process;protein sumoylation;viral life cycle;viral transcription;cytokine-m…	nuclear pore;mitochondrion;cytosol;membrane;nuclear membrane;nuclear inclusion body;nuclear pore cytoplasmic filaments;nuclear pore nuclear basket;nucleus	x								x		x				1			x					x				x		1		1	x
RAP1A	Ras-related protein Rap-1A OS=Homo sapiens GN=RAP1A PE=1 SV=1 - [RAP1A_HUMAN]	NO	x	0	0	x	1	0	x	424	YES	x	GTPase activity;protein binding;GTP binding;protein transporter activity;Ras GTPase binding;Rap guanyl-nucleotide exchange factor activity;protein complex binding;nucleotide binding	activation of MAPKK activity;energy reserve metabolic process;signal transduction;blood coagulation;positive regulation of neuron projection development;protein transport;platelet activation;Rap protein signal transduction;nerve growth factor signaling pathway;positive regulation of GTPase activity;small molecule metabolic process;positive regulation of protein kinase activity;neurotrophin TRK re…	cytoplasm;early endosome;late endosome;cytosol;plasma membrane;cell junction;guanyl-nucleotide exchange factor complex;neuron projection;myelin sheath;perinuclear region of cytoplasm;extracellular exosome;endosome;membrane;intracellular	x								x		x							x					x	1			x					x
RAP1B	Ras-related protein Rap-1b OS=Homo sapiens GN=RAP1B - [RAP1B_HUMAN]	NO	x	0	0	x	1	0	x	310	YES	x	GTP binding;nucleotide binding;GTPase activity;protein binding;GDP binding;protein complex binding	small GTPase mediated signal transduction;signal transduction;blood coagulation;cell proliferation;platelet activation;Rap protein signal transduction;negative regulation of calcium ion-dependent exocytosis;establishment of endothelial barrier;positive regulation of ERK1 and ERK2 cascade;cellular response to cAMP;regulation of cell junction assembly;regulation of establishment of cell polarity;ne…	intracellular;membrane;lipid particle;cytosol;plasma membrane;cell-cell junction;extracellular exosome;cytoplasm;cell junction	x								x		x							x					x	1			x					x
RAPGEF4	Rap guanine nucleotide exchange factor 4 OS=Homo sapiens GN=RAPGEF4 - [RPGF4_HUMAN]	NO	x	0	0	x	1	0	x	NA	YES	x	guanyl-nucleotide exchange factor activity;Ras guanyl-nucleotide exchange factor activity;protein binding;cAMP-dependent protein kinase regulator activity;Ras GTPase binding;cAMP binding;nucleotide binding	small GTPase mediated signal transduction;positive regulation of GTPase activity;energy reserve metabolic process;G-protein coupled receptor signaling pathway;blood coagulation;calcium ion-dependent exocytosis;regulation of exocytosis;cAMP-mediated signaling;insulin secretion;platelet activation;small molecule metabolic process;regulation of protein kinase activity;regulation of insulin secretion…	intracellular;cytosol;plasma membrane;cAMP-dependent protein kinase complex;membrane;cytoplasm	x								x		x							x	1				x				x					x
RARS	Isoform Monomeric of Arginine--tRNA ligase, cytoplasmic OS=Homo sapiens GN=RARS - [SYRC_HUMAN]	NO	x	0	0	x	1	0	x	166	NO	x	arginine-tRNA ligase activity;tRNA binding;protein binding;ATP binding;arginine binding;nucleotide binding;aminoacyl-tRNA ligase activity;ligase activity	tRNA aminoacylation for protein translation;arginyl-tRNA aminoacylation;gene expression;translation	cytosol;nucleoplasm;cytoplasm;mitochondrion;membrane;aminoacyl-tRNA synthetase multienzyme complex;extracellular exosome	x								x	1	x							x					x				x					x
RASA1	Ras GTPase-activating protein 1 OS=Homo sapiens GN=RASA1 - [RASA1_HUMAN]	NO	x	0	0	x	2	0	x	9.57	NO	x	GTPase activator activity;glycoprotein binding;receptor binding;protein binding;potassium channel inhibitor activity;GTPase binding	signal transduction;regulation of GTPase activity;positive regulation of GTPase activity;mitotic cytokinesis;vasculogenesis;negative regulation of cell-matrix adhesion;negative regulation of cell adhesion;axon guidance;regulation of cell shape;embryo development;regulation of actin filament polymerization;intracellular signal transduction;negative regulation of neuron apoptotic process;negative r…	ruffle;cytoplasm;cytosol;intrinsic component of the cytoplasmic side of the plasma membrane;plasma membrane	x								x	1	x	1						x					x				x					x
RBM25	RNA-binding protein 25 OS=Homo sapiens GN=RBM25 PE=1 SV=3 - [RBM25_HUMAN]	NO	x	0	0	x	2	0	x	19.5	NO	x	nucleotide binding;mRNA binding;protein binding;poly(A) RNA binding;nucleic acid binding;RNA binding	regulation of alternative mRNA splicing, via spliceosome;mRNA processing;RNA splicing;regulation of apoptotic process	spliceosomal complex;nucleoplasm;cytoplasm;nuclear speck;nucleus	x								x		x	1						x	1				x				x					x
RBM3	Putative RNA-binding protein 3 OS=Homo sapiens GN=RBM3 PE=1 SV=1 - [RBM3_HUMAN]	NO	x	0	0	x	2	0	x	210	YES	x	nucleotide binding;nucleic acid binding;ribosomal large subunit binding;RNA binding;protein binding;poly(A) RNA binding	translation;response to cold;production of miRNAs involved in gene silencing by miRNA;RNA processing;regulation of translation;positive regulation of translation	nucleus;cytoplasm;dendrite;large ribosomal subunit;cell projection	x								x		x	1						x	1				x				x					x
RBMX	RNA-binding motif protein, X chromosome OS=Homo sapiens GN=RBMX - [RBMX_HUMAN]	NO	x	0	0	x	1	0	x	221	YES	x	nucleotide binding;nucleic acid binding;core promoter binding;chromatin binding;RNA binding;single-stranded RNA binding;mRNA binding;protein binding;poly(A) RNA binding	regulation of alternative mRNA splicing, via spliceosome;mRNA splicing, via spliceosome;osteoblast differentiation;transcription from RNA polymerase II promoter;mRNA splice site selection;membrane protein ectodomain proteolysis;RNA splicing;gene expression;positive regulation of transcription from RNA polymerase II promoter;negative regulation of mRNA splicing, via spliceosome;positive regulation…	nucleoplasm;extracellular space;nucleus;nuclear euchromatin;membrane;ribonucleoprotein complex;supraspliceosomal complex;extracellular exosome;catalytic step 2 spliceosome;spliceosomal complex	x								x		x							x					x			1	x					x
RBMXL1	RNA binding motif protein, X-linked-like-1 OS=Homo sapiens GN=RBMXL1 PE=1 SV=1 - [RMXL1_HUMAN]	NO	x	0	0	x	1	0	x	80.2	NO	x	nucleotide binding;core promoter binding;chromatin binding;RNA binding;nucleic acid binding	mRNA processing;RNA splicing;positive regulation of transcription from RNA polymerase II promoter	nucleus;ribonucleoprotein complex	x								x		x							x					x			1	x					x
RBX1	E3 ubiquitin-protein ligase RBX1 OS=Homo sapiens GN=RBX1 PE=1 SV=1 - [RBX1_HUMAN]	NO	x	0	0	x	1	0	x	93.1	NO	x	protein binding;zinc ion binding;ligase activity;NEDD8 transferase activity;ubiquitin protein ligase binding;protein complex binding;ubiquitin-ubiquitin ligase activity;ubiquitin protein ligase activity;cullin family protein binding;ubiquitin-protein transferase activity;metal ion binding	DNA repair;protein monoubiquitination;Notch signaling pathway;viral process;protein ubiquitination;translesion synthesis;SCF-dependent proteasomal ubiquitin-dependent protein catabolic process;DNA damage response, detection of DNA damage;protein ubiquitination involved in ubiquitin-dependent protein catabolic process;proteasome-mediated ubiquitin-dependent protein catabolic process;protein neddyl…	nucleoplasm;cytosol;SCF ubiquitin ligase complex;VCB complex;cullin-RING ubiquitin ligase complex;Cul2-RING ubiquitin ligase complex;Cul3-RING ubiquitin ligase complex;Cul4A-RING E3 ubiquitin ligase complex;Cul4B-RING E3 ubiquitin ligase complex;Cul5-RING ubiquitin ligase complex;Cul7-RING ubiquitin ligase complex;nuclear SCF ubiquitin ligase complex;nucleus;cytoplasm	x								x	1	x							x					x				x					x
RELA	Transcription factor p65 OS=Homo sapiens GN=RELA - [TF65_HUMAN]	NO	x	0	0	x	1	0	x	76	NO	x	transcription factor activity, sequence-specific DNA binding;RNA polymerase II regulatory region sequence-specific DNA binding;RNA polymerase II core promoter proximal region sequence-specific DNA binding;RNA polymerase II distal enhancer sequence-specific DNA binding;transcriptional activator activity, RNA polymerase II core promoter proximal region sequence-specific binding;transcriptional repr…	I-kappaB kinase/NF-kappaB signaling;NIK/NF-kappaB signaling;innate immune response;positive regulation of NF-kappaB transcription factor activity;regulation of transcription, DNA-templated;negative regulation of transcription from RNA polymerase II promoter;liver development;hair follicle development;stimulatory C-type lectin receptor signaling pathway;toll-like receptor signaling pathway;MyD88-d…	nucleoplasm;cytoplasm;I-kappaB/NF-kappaB complex;NF-kappaB complex;nucleus;transcription factor complex;cytosol;protein complex	x								x	1	x							x					x				x					x
REPIN1	Replication initiator 1 OS=Homo sapiens GN=REPIN1 PE=2 SV=1 - [C9JYJ8_HUMAN]	NO	x	0	0	x	1	0	x	9.15	NO	x	nucleic acid binding;metal ion binding;DNA binding;poly(A) RNA binding	DNA replication;regulation of fatty acid transport;regulation of glucose import in response to insulin stimulus	nucleus;nucleoplasm;nuclear origin of replication recognition complex;lipid particle;cytosolic ribosome;nuclear membrane;cytosol	x								x		x							x		1			x				x					x
REPS1	RalBP1-associated Eps domain-containing protein 1 OS=Homo sapiens GN=REPS1 - [REPS1_HUMAN]	NO	x	0	0	x	2	0	x	1.06	NO	x	calcium ion binding;protein binding;SH3 domain binding;metal ion binding	receptor-mediated endocytosis	plasma membrane;coated pit;membrane	x								x		x							x					x				x	1			1	x
RGS10	Regulator of G-protein signaling 10 OS=Homo sapiens GN=RGS10 - [RGS10_HUMAN]	NO	x	0	0	x	1	0	x	113	NO	x	GTPase activator activity	termination of G-protein coupled receptor signaling pathway;positive regulation of GTPase activity;negative regulation of signal transduction	nucleus;cytoplasm;plasma membrane	x								x	1	x							x					x				x					x
RHOB	Rho-related GTP-binding protein RhoB OS=Homo sapiens GN=RHOB PE=1 SV=1 - [RHOB_HUMAN]	NO	x	0	0	x	1	0	x	108	NO	x	GTPase activity;protein binding;GTP binding;GDP binding;nucleotide binding	cytokinesis;angiogenesis;intracellular protein transport;apoptotic process;transformed cell apoptotic process;cell adhesion;small GTPase mediated signal transduction;Rho protein signal transduction;axon guidance;blood coagulation;endosome to lysosome transport;platelet activation;positive regulation of apoptotic process;positive regulation of angiogenesis;negative regulation of cell cycle;regulat…	cytosol;nucleus;early endosome;plasma membrane;focal adhesion;endosome membrane;late endosome membrane;cleavage furrow;extracellular exosome;membrane;intracellular;endosome;late endosome	x								x		x							x	1				x				x					x
RHOF	Rho-related GTP-binding protein RhoF OS=Homo sapiens GN=RHOF - [RHOF_HUMAN]	NO	x	0	0	x	1	0	x	5.14	NO	x	GTPase activity;GTP binding;nucleotide binding	actin filament organization;small GTPase mediated signal transduction;regulation of small GTPase mediated signal transduction	cytosol;cytoskeleton;plasma membrane;extracellular exosome;intracellular;cytoplasm;membrane	x								x		x			1				x					x				x					x
RHOT1	Mitochondrial Rho GTPase 1 OS=Homo sapiens GN=RHOT1 - [MIRO1_HUMAN]	NO	x	0	0	x	3	0	x	37.4	NO	x	GTPase activity;calcium ion binding;GTP binding;nucleotide binding;hydrolase activity;molecular_function;protein binding;metal ion binding	mitochondrion organization;small GTPase mediated signal transduction;metabolic process;cellular homeostasis;mitochondrion transport along microtubule;regulation of small GTPase mediated signal transduction;mitochondrial outer membrane permeabilization	integral component of mitochondrial outer membrane;mitochondrion;mitochondrial outer membrane;membrane;cytosol;plasma membrane;integral component of membrane;intracellular	x								x		x			1				x	1		1		x				x					x
RNASEH2A	Ribonuclease H2 subunit A OS=Homo sapiens GN=RNASEH2A PE=1 SV=2 - [RNH2A_HUMAN]	NO	x	0	0	x	2	0	x	21.2	NO	x	RNA binding;RNA-DNA hybrid ribonuclease activity;ribonuclease activity;metal ion binding;nucleic acid binding;nuclease activity;endonuclease activity;hydrolase activity	DNA replication;mismatch repair;RNA catabolic process;DNA replication, removal of RNA primer;RNA phosphodiester bond hydrolysis;RNA phosphodiester bond hydrolysis, endonucleolytic;RNA metabolic process;nucleic acid phosphodiester bond hydrolysis	nucleus;ribonuclease H2 complex	x								x		x							x					x	1	1		x					x
RNH1	Ribonuclease inhibitor OS=Homo sapiens GN=RNH1 PE=1 SV=2 - [RINI_HUMAN]	NO	x	0	0	x	2	0	x	407	YES	x	protein binding;ribonuclease inhibitor activity	mRNA catabolic process;negative regulation of catalytic activity;regulation of angiogenesis	cytoplasm;angiogenin-PRI complex;extracellular exosome	x								x		x							x					x	1	1		x					x
RPL23A	60S ribosomal protein L23a OS=Homo sapiens GN=RPL23A PE=3 SV=1 - [H7BY10_HUMAN]	NO	x	0	0	x	1	0	x	657	YES	x	nucleotide binding;structural constituent of ribosome;protein binding;rRNA binding;poly(A) RNA binding;RNA binding	translation;ribosomal large subunit assembly;nuclear-transcribed mRNA catabolic process, nonsense-mediated decay;translational initiation;translational elongation;translational termination;SRP-dependent cotranslational protein targeting to membrane;cell proliferation;gene expression;viral process;viral life cycle;viral transcription;cellular protein metabolic process	ribosome;intracellular;ribonucleoprotein complex;nucleus;nucleolus;cytoplasm;cytosol;cytosolic large ribosomal subunit;extracellular exosome;TORC2 complex	x								x		x							x				1	x				x					x
RPL29	60S ribosomal protein L29 OS=Homo sapiens GN=RPL29 PE=1 SV=2 - [RL29_HUMAN]	NO	x	0	0	x	3	0	x	316	YES	x	structural constituent of ribosome;RNA binding;heparin binding;poly(A) RNA binding	translation;nuclear-transcribed mRNA catabolic process, nonsense-mediated decay;cytoplasmic translation;translational initiation;translational elongation;translational termination;SRP-dependent cotranslational protein targeting to membrane;embryo implantation;gene expression;viral process;viral life cycle;viral transcription;cellular protein metabolic process	intracellular;ribosome;cytosol;membrane;cytosolic large ribosomal subunit;ribonucleoprotein complex	x								x		x	1	1					x					x				x				1	x
RPLP0P6	60S acidic ribosomal protein P0-like OS=Homo sapiens GN=RPLP0P6 PE=5 SV=1 - [RLA0L_HUMAN]	NO	x	0	0	x	2	0	x	219	YES	x	molecular_function	biological_process;ribosome biogenesis	ribosome;intracellular;ribonucleoprotein complex	x								x		x				1			x					x				x			1		x
RPP40	Ribonuclease P protein subunit p40 OS=Homo sapiens GN=RPP40 - [RPP40_HUMAN]	NO	x	0	0	x	1	0	x	NA	NO	x	ribonuclease P activity;hydrolase activity	tRNA processing;RNA phosphodiester bond hydrolysis;RNA phosphodiester bond hydrolysis, endonucleolytic	nucleus;nucleolar ribonuclease P complex;nucleolus	x								x		x							x					x				x		1			x
RPS3A	40S ribosomal protein S3a OS=Homo sapiens GN=RPS3A PE=2 SV=1 - [D6RG13_HUMAN]	NO	x	0	0	x	1	0	x	460	YES	x	structural constituent of ribosome;RNA binding;protein binding;poly(A) RNA binding	translation;cell differentiation;nuclear-transcribed mRNA catabolic process, nonsense-mediated decay;translational initiation;translational elongation;translational termination;SRP-dependent cotranslational protein targeting to membrane;gene expression;viral process;viral life cycle;viral transcription;negative regulation of apoptotic process;cellular protein metabolic process	nucleolus;cytoplasm;cytosol;ribosome;intracellular;nucleus;cytosolic small ribosomal subunit;ribonucleoprotein complex;focal adhesion;extracellular exosome	x								x		x							x					x	1			x					x
RPUSD3	RNA pseudouridylate synthase domain-containing protein 3 OS=Homo sapiens GN=RPUSD3 - [RUSD3_HUMAN]	NO	x	0	0	x	2	0	x	NA	NO	x	RNA binding;pseudouridine synthase activity;protein binding;poly(A) RNA binding	pseudouridine synthesis;RNA modification		x								x		x	1						x			1		x				x					x
RRM1	Ribonucleoside-diphosphate reductase large subunit OS=Homo sapiens GN=RRM1 PE=1 SV=1 - [RIR1_HUMAN]	NO	x	0	0	x	1	0	x	7.66	NO	x	ribonucleoside-diphosphate reductase activity, thioredoxin disulfide as acceptor;ATP binding;oxidoreductase activity;protein binding;nucleotide binding;catalytic activity;purine nucleotide binding	DNA replication;oxidation-reduction process;mitotic cell cycle;pyrimidine nucleobase metabolic process;male gonad development;deoxyribonucleotide biosynthetic process;response to ionizing radiation;nucleobase-containing small molecule interconversion;cell proliferation in forebrain;small molecule metabolic process;protein heterotetramerization;nucleobase-containing small molecule metabolic proces…	cytoplasm;nuclear envelope;nucleoplasm;cytosol;cell projection;neuronal cell body;extracellular exosome	x								x	1	x							x					x				x					x
RRP36	Ribosomal RNA processing protein 36 homolog OS=Homo sapiens GN=RRP36 - [RRP36_HUMAN]	NO	x	0	0	x	1	0	x	NA	NO	x	poly(A) RNA binding	maturation of SSU-rRNA from tricistronic rRNA transcript (SSU-rRNA, 5.8S rRNA, LSU-rRNA);rRNA processing;ribosomal small subunit biogenesis;ribosome biogenesis	90S preribosome;nucleus;nucleolus	x								x		x							x	1				x				x					x
RUVBL2	RuvB-like 2 OS=Homo sapiens GN=RUVBL2 PE=1 SV=3 - [RUVB2_HUMAN]	NO	x	0	0	x	1	0	x	188	NO	x	damaged DNA binding;ATP binding;ATP-dependent 5'-3' DNA helicase activity;nucleotide binding;DNA helicase activity;RNA polymerase II core promoter sequence-specific DNA binding;RNA polymerase II distal enhancer sequence-specific DNA binding;ATP-dependent DNA helicase activity;protein binding;chromatin DNA binding;identical protein binding;unfolded protein binding;ATPase activity;helicase activity…	DNA repair;DNA duplex unwinding;DNA recombination;chromatin organization;chromatin remodeling;transcription, DNA-templated;protein folding;cellular response to UV;positive regulation of histone acetylation;regulation of growth;histone H4 acetylation;histone H2A acetylation;positive regulation of transcription from RNA polymerase II promoter;establishment of protein localization to chromatin;cellu…	nucleoplasm;cytoplasm;Swr1 complex;intracellular;nucleus;nuclear euchromatin;membrane;nuclear matrix;ribonucleoprotein complex;Ino80 complex;NuA4 histone acetyltransferase complex;extracellular exosome;MLL1 complex	x								x		x		1					x					x				x					x
S100A7	Protein S100-A7 OS=Homo sapiens GN=S100A7 PE=1 SV=4 - [S10A7_HUMAN]	NO	x	0	0	x	1	0	x	NA	NO	x	calcium ion binding;protein binding;zinc ion binding;RAGE receptor binding;metal ion binding	response to reactive oxygen species;angiogenesis;epidermis development;positive regulation of T cell chemotaxis;keratinocyte differentiation;response to lipopolysaccharide;innate immune response;defense response to Gram-negative bacterium;sequestering of metal ion;positive regulation of ERK1 and ERK2 cascade;positive regulation of granulocyte chemotaxis;positive regulation of monocyte chemotaxis	extracellular region;nucleus;cytoplasm;endoplasmic reticulum;cytosol;focal adhesion;extracellular exosome	x								x		x							x					x			1	x					x
S100A9	Protein S100-A9 OS=Homo sapiens GN=S100A9 PE=1 SV=1 - [S10A9_HUMAN]	NO	x	0	0	x	1	0	x	1486	YES	x	signal transducer activity;calcium ion binding;protein binding;microtubule binding;zinc ion binding;antioxidant activity;Toll-like receptor 4 binding;arachidonic acid binding;RAGE receptor binding;metal ion binding	cytokine production;leukocyte migration involved in inflammatory response;chronic inflammatory response;positive regulation of peptide secretion;regulation of translation;autophagy;activation of cysteine-type endopeptidase activity involved in apoptotic process;inflammatory response;signal transduction;cell-cell signaling;response to zinc ion;positive regulation of blood coagulation;positive regu…	extracellular region;extracellular space;nucleus;cytosol;cytoskeleton;plasma membrane;extracellular exosome;cytoplasm;membrane	x								x		x							x					x			1	x					x
SAAL1	Protein SAAL1 OS=Homo sapiens GN=SAAL1 PE=1 SV=2 - [SAAL1_HUMAN]	NO	x	0	0	x	2	0	x	2.16	NO	x			extracellular space	x								x		x							x					x	1	1		x					x
SAR1A	GTP-binding protein SAR1a OS=Homo sapiens GN=SAR1A PE=1 SV=1 - [SAR1A_HUMAN]	NO	x	0	0	x	2	0	x	157	NO	x	GTP binding;nucleotide binding	intracellular protein transport;vesicle-mediated transport;negative regulation of cargo loading into COPII-coated vesicle;transport;protein transport;regulation of cargo loading into COPII-coated vesicle	Golgi apparatus;sarcoplasmic reticulum;extracellular exosome;intracellular;endoplasmic reticulum	x								x		x			1				x			1		x				x					x
SAR1B	GTP-binding protein SAR1b OS=Homo sapiens GN=SAR1B PE=2 SV=1 - [D6RAA2_HUMAN]	NO	x	0	0	x	2	0	x	99.2	NO	x	GTP binding;nucleotide binding;GTPase activity;metal ion binding	intracellular protein transport;vesicle-mediated transport;transport;protein transport;antigen processing and presentation of peptide antigen via MHC class I;ER to Golgi vesicle-mediated transport;protein N-linked glycosylation via asparagine;antigen processing and presentation of exogenous peptide antigen via MHC class II;post-translational protein modification;cellular protein metabolic process…	endoplasmic reticulum;Golgi apparatus;intracellular;endoplasmic reticulum membrane;cytosol;ER to Golgi transport vesicle membrane;Golgi cisterna membrane;membrane	x								x		x			1				x			1		x				x					x
SARNP	SAP domain-containing ribonucleoprotein OS=Homo sapiens GN=SARNP PE=1 SV=3 - [SARNP_HUMAN]	NO	x	0	0	x	3	0	x	72.8	NO	x	DNA binding;protein binding;poly(A) RNA binding;RNA binding	transcription, DNA-templated;regulation of transcription, DNA-templated;mRNA export from nucleus;regulation of translation;transport;mRNA transport	transcription export complex;nucleus;nucleoplasm;nuclear speck;intracellular membrane-bounded organelle	x								x		x							x					x		1		x		1		1	x
SARS	Serine--tRNA ligase, cytoplasmic OS=Homo sapiens GN=SARS PE=1 SV=3 - [SYSC_HUMAN]	NO	x	0	0	x	1	0	x	133	NO	x	nucleotide binding;aminoacyl-tRNA ligase activity;serine-tRNA ligase activity;ATP binding;RNA binding;ligase activity	tRNA aminoacylation for protein translation;seryl-tRNA aminoacylation;translation;tRNA processing;gene expression;selenocysteinyl-tRNA(Sec) biosynthetic process	cytoplasm;mitochondrion;cytosol;extracellular exosome	x								x	1	x							x					x				x					x
SBK2	Serine/threonine-protein kinase SBK2 OS=Homo sapiens GN=SBK2 PE=3 SV=2 - [SBK2_HUMAN]	NO	x	0	0	x	2	0	x	NA	NO	x	protein serine/threonine kinase activity;MAP kinase kinase activity;ATP binding;nucleotide binding;protein kinase activity;kinase activity;transferase activity	MAPK cascade;activation of MAPK activity;regulation of mitotic cell cycle;signal transduction by protein phosphorylation;stress-activated protein kinase signaling cascade;regulation of apoptotic process;protein phosphorylation;phosphorylation	cytoplasm	x								x		x			1				x			1		x				x					x
SCAF11	Protein SCAF11 OS=Homo sapiens GN=SCAF11 - [SCAFB_HUMAN]	NO	x	0	0	x	3	0	x	NA	NO	x	zinc ion binding;protein binding;poly(A) RNA binding;metal ion binding	spliceosomal complex assembly;RNA splicing, via transesterification reactions;mRNA processing;RNA splicing	nucleus;nucleoplasm;nucleolus	x								x		x				1			x		1		1	x				x					x
SCFD1	Sec1 family domain-containing protein 1 OS=Homo sapiens GN=SCFD1 PE=1 SV=4 - [SCFD1_HUMAN]	NO	x	0	0	x	2	0	x	123	NO	x	protein binding;syntaxin binding;protein N-terminus binding	vesicle docking involved in exocytosis;vesicle-mediated transport;cell morphogenesis;response to hypoxia;retrograde vesicle-mediated transport, Golgi to ER;post-Golgi vesicle-mediated transport;phagocytosis;response to toxic substance;protein transport;regulation of protein transport;regulation of ER to Golgi vesicle-mediated transport;toxin transport;negative regulation of autophagosome assembly…	cell;endoplasmic reticulum membrane;Golgi-associated vesicle;cis-Golgi network;plasma membrane;Golgi cisterna membrane;Golgi transport complex;SNARE complex;cytoplasm;endoplasmic reticulum;Golgi apparatus;membrane	x								x		x							x					x				x			1	1	x
SCIN	Adseverin OS=Homo sapiens GN=SCIN PE=1 SV=4 - [ADSV_HUMAN]	NO	x	0	0	x	3	0	x	91.8	NO	x	calcium ion binding;actin filament binding;actin binding;phosphatidylserine binding;1-phosphatidylinositol binding;phosphatidylinositol-4,5-bisphosphate binding	actin filament severing;negative regulation of cell proliferation;calcium ion-dependent exocytosis;regulation of chondrocyte differentiation;sequestering of actin monomers;positive regulation of apoptotic process;actin nucleation;positive regulation of megakaryocyte differentiation;positive regulation of secretion;positive regulation of actin nucleation;actin filament capping	cytoplasm;cytoskeleton;brush border;cell cortex;extracellular exosome	x								x		x		1					x				1	x				x				1	x
SEC31B	Protein transport protein Sec31B OS=Homo sapiens GN=SEC31B - [SC31B_HUMAN]	NO	x	0	0	x	1	0	x	1.43	NO	x		protein transport;vesicle-mediated transport;transport	endoplasmic reticulum membrane;ER to Golgi transport vesicle membrane;vesicle coat;cytoplasm;endoplasmic reticulum;membrane;cytoplasmic vesicle	x								x		x							x	1				x				x					x
SERBP1	Plasminogen activator inhibitor 1 RNA-binding protein OS=Homo sapiens GN=SERBP1 - [PAIRB_HUMAN]	NO	x	0	0	x	1	0	x	221	YES	x	mRNA 3'-UTR binding;protein binding;poly(A) RNA binding;RNA binding	regulation of apoptotic process;regulation of mRNA stability	nucleus;cytoplasm;plasma membrane;membrane;perinuclear region of cytoplasm;extracellular exosome	x								x		x							x					x				x				1	x
SERF1A	Small EDRK-rich factor 1 OS=Homo sapiens GN=SERF1A - [SERF1_HUMAN]	NO	x	0	0	x	3	0	x	NA	NO	x	molecular_function	nervous system development	cellular_component	x								x		x			1				x	1		1		x				x					x
SERF1B	Small EDRK-rich factor 1 OS=Homo sapiens GN=SERF1B PE=4 SV=1 - [D6RC42_HUMAN]	NO	x	0	0	x	3	0	x	NA	NO	x				x								x		x			1				x	1		1		x				x					x
SERF2	Small EDRK-rich factor 2 OS=Homo sapiens GN=SERF2 PE=1 SV=1 - [SERF2_HUMAN]	NO	x	0	0	x	3	0	x	NA	NO	x	molecular_function	biological_process	nucleus;cytosol	x								x		x			1				x	1		1		x				x					x
SERPINB12	Serpin B12 OS=Homo sapiens GN=SERPINB12 PE=1 SV=1 - [SPB12_HUMAN]	NO	x	0	0	x	3	0	x	NA	NO	x	serine-type endopeptidase inhibitor activity;enzyme binding;peptidase inhibitor activity	hematopoietic progenitor cell differentiation;negative regulation of endopeptidase activity;negative regulation of protein catabolic process;negative regulation of peptidase activity	extracellular space;cytoplasm;extracellular exosome	x								x		x					1	1	x					x			1	x					x
SERPINB2	Plasminogen activator inhibitor 2 OS=Homo sapiens GN=SERPINB2 PE=1 SV=2 - [PAI2_HUMAN]	NO	x	0	0	x	1	0	x	2.37	NO	x	serine-type endopeptidase inhibitor activity;peptidase inhibitor activity	blood coagulation;negative regulation of endopeptidase activity;fibrinolysis;negative regulation of apoptotic process;negative regulation of peptidase activity;wound healing	extracellular region;extracellular space;cytoplasm;plasma membrane	x								x	1	x							x					x				x					x
SERPINC1	Antithrombin-III OS=Homo sapiens GN=SERPINC1 PE=1 SV=1 - [ANT3_HUMAN]	NO	x	0	0	x	2	0	x	898	YES	x	serine-type endopeptidase inhibitor activity;heparin binding;protease binding;protein binding;peptidase inhibitor activity	response to nutrient;negative regulation of endopeptidase activity;negative regulation of inflammatory response;regulation of blood coagulation, intrinsic pathway;blood coagulation;hemostasis;negative regulation of peptidase activity	extracellular space;extracellular region;plasma membrane;extracellular exosome;blood microparticle	x								x		x							x					x		1		x	1				x
SFPQ	Splicing factor, proline- and glutamine-rich OS=Homo sapiens GN=SFPQ - [SFPQ_HUMAN]	NO	x	0	0	x	2	0	x	429	YES	x	nucleotide binding;nucleic acid binding;transcription regulatory region sequence-specific DNA binding;RNA polymerase II distal enhancer sequence-specific DNA binding;core promoter binding;chromatin binding;protein binding;histone deacetylase binding;transcription regulatory region DNA binding;poly(A) RNA binding;DNA binding;RNA binding	negative regulation of transcription from RNA polymerase II promoter;alternative mRNA splicing, via spliceosome;double-strand break repair via homologous recombination;transcription, DNA-templated;mRNA processing;RNA splicing;regulation of circadian rhythm;negative regulation of circadian rhythm;positive regulation of sister chromatid cohesion;negative regulation of transcription, DNA-templated;r…	nucleoplasm;chromatin;nucleus;cytoplasm;nuclear matrix;paraspeckles;RNA polymerase II transcription factor complex	x								x		x					1	1	x					x				x					x
SGTA	Small glutamine-rich tetratricopeptide repeat-containing protein alpha OS=Homo sapiens GN=SGTA PE=1 SV=1 - [SGTA_HUMAN]	NO	x	0	0	x	2	0	x	147	NO	x	protein binding;BAT3 complex binding	biological_process;viral process;positive regulation of ER-associated ubiquitin-dependent protein catabolic process	cytoplasm;cytosol;membrane	x								x		x							x					x	1	1		x					x
SH3BGRL3	SH3 domain-binding glutamic acid-rich-like protein 3 OS=Homo sapiens GN=SH3BGRL3 PE=1 SV=1 - [SH3L3_HUMAN]	NO	x	0	0	x	2	0	x	817	YES	x	electron carrier activity;protein disulfide oxidoreductase activity;GTPase activator activity;semaphorin receptor binding	cell redox homeostasis;oxidation-reduction process;regulation of actin filament depolymerization;regulation of actin cytoskeleton organization;regulation of blood vessel endothelial cell migration;positive regulation of GTPase activity	cell;nucleus;cytoplasm;lamellipodium;extracellular exosome	x								x		x							x					x	1	1		x					x
SH3GL1	Endophilin-A2 OS=Homo sapiens GN=SH3GL1 PE=1 SV=1 - [SH3G1_HUMAN]	NO	x	0	0	x	3	0	x	147	NO	x	protein binding;lipid binding;phosphatase binding;identical protein binding;GTPase binding	endocytosis;signal transduction;central nervous system development	cytoplasm;podosome;cell junction;early endosome membrane;cell projection;endosome;membrane	x								x	1	x		1		1			x					x				x					x
SH3GL2	Endophilin-A1 OS=Homo sapiens GN=SH3GL2 PE=1 SV=1 - [SH3G2_HUMAN]	NO	x	0	0	x	1	0	x	38.4	NO	x	protein binding;lipid binding;identical protein binding	endocytosis;regulation of receptor internalization;post-Golgi vesicle-mediated transport;signal transduction;epidermal growth factor receptor signaling pathway;axon guidance;central nervous system development;antigen processing and presentation of exogenous peptide antigen via MHC class II;negative regulation of epidermal growth factor receptor signaling pathway;neurotrophin TRK receptor signalin…	cytoplasm;Golgi membrane;cytosol;plasma membrane;clathrin-coated endocytic vesicle membrane;extracellular exosome;membrane	x								x		x		1					x					x				x					x
SHMT1	Serine hydroxymethyltransferase, cytosolic OS=Homo sapiens GN=SHMT1 - [GLYC_HUMAN]	NO	x	0	0	x	1	0	x	90.1	NO	x	omega peptidase activity;transferase activity;catalytic activity;glycine hydroxymethyltransferase activity;protein binding;L-allo-threonine aldolase activity;pyridoxal phosphate binding;protein homodimerization activity;serine binding;amino acid binding;identical protein binding;methyltransferase activity	proteolysis;metabolic process;L-serine catabolic process;vitamin metabolic process;water-soluble vitamin metabolic process;purine nucleobase biosynthetic process;glycine biosynthetic process from serine;cellular nitrogen compound metabolic process;tetrahydrofolate interconversion;small molecule metabolic process;carnitine biosynthetic process;folic acid metabolic process;protein tetramerization;p…	nucleus;nucleoplasm;cytoplasm;mitochondrion;cytosol;extracellular exosome	x								x	1	x							x					x				x					x
SHMT2	Serine hydroxymethyltransferase, mitochondrial OS=Homo sapiens GN=SHMT2 - [GLYM_HUMAN]	NO	x	0	0	x	2	0	x	85.5	NO	x	transferase activity;catalytic activity;glycine hydroxymethyltransferase activity;pyridoxal phosphate binding;chromatin binding;protein binding;L-allo-threonine aldolase activity;amino acid binding;identical protein binding;methyltransferase activity	metabolic process;glycine metabolic process;L-serine metabolic process;one-carbon metabolic process;tetrahydrofolate interconversion;L-serine biosynthetic process;positive regulation of cell proliferation;glycine biosynthetic process from serine;protein homotetramerization;glycine biosynthetic process;methylation	mitochondrion;microtubule cytoskeleton;nucleus;cytoplasm;mitochondrial inner membrane;mitochondrial intermembrane space;mitochondrial matrix;mitochondrial nucleoid;extracellular exosome;membrane	x								x		x							x			1		x				x			1		x
SHPK	Sedoheptulokinase OS=Homo sapiens GN=SHPK PE=1 SV=3 - [SHPK_HUMAN]	NO	x	0	0	x	1	0	x	60.6	NO	x	ATP binding;sedoheptulokinase activity;nucleotide binding;kinase activity;transferase activity;phosphotransferase activity, alcohol group as acceptor	carbohydrate metabolic process;pentose-phosphate shunt, non-oxidative branch;phosphorylation;cellular response to interleukin-13;regulation of macrophage activation;carbohydrate phosphorylation;regulation of inflammatory response;cellular response to lipopolysaccharide;cellular response to interleukin-4	cytoplasm	x								x	1	x							x					x				x					x
SHQ1	Protein SHQ1 homolog OS=Homo sapiens GN=SHQ1 PE=2 SV=1 - [C9J6N3_HUMAN]	NO	x	0	0	x	2	0	x	1.05	NO	x	protein binding	ribonucleoprotein complex assembly;positive regulation of apoptotic process;negative regulation of rRNA processing	nucleoplasm;cytoplasm;cytosol;nucleus	x								x		x					1	1	x					x				x					x
SHROOM3	Protein Shroom3 OS=Homo sapiens GN=SHROOM3 PE=1 SV=2 - [SHRM3_HUMAN]	NO	x	0	0	x	3	0	x	0.64	NO	x	actin filament binding;actin binding	cell morphogenesis;neural tube closure;columnar/cuboidal epithelial cell development;pattern specification process;regulation of cell shape;actin cytoskeleton organization;cellular pigment accumulation;apical protein localization;epithelial cell development;multicellular organismal development	cytoplasm;cytoskeleton;microtubule;adherens junction;apical plasma membrane;apical junction complex;cell junction;apical part of cell	x								x		x					1	1	x					x			1	x					x
SIN3B	Paired amphipathic helix protein Sin3b OS=Homo sapiens GN=SIN3B - [SIN3B_HUMAN]	NO	x	0	0	x	2	0	x	0.82	NO	x	RNA polymerase II transcription corepressor activity;histone deacetylase activity;chromatin binding;protein binding;transcription corepressor activity	negative regulation of transcription from RNA polymerase II promoter;histone deacetylation;regulation of transcription, DNA-templated;transcription, DNA-templated;skeletal muscle tissue development;cellular lipid metabolic process;small molecule metabolic process;cardiac muscle tissue development;negative regulation of transcription, DNA-templated	chromatin;Sin3 complex;X chromosome;Y chromosome;XY body;nucleus;nucleoplasm;cytoplasm;autosome	x								x		x					1	1	x					x				x					x
SIRT7	HCG1991559, isoform CRA_a OS=Homo sapiens GN=SIRT7 PE=4 SV=1 - [I3L1J8_HUMAN]	NO	x	0	0	x	3	0	x	NA	NO	x	chromatin binding;protein binding;metal ion binding;NAD+ binding;NAD-dependent histone deacetylase activity (H3-K18 specific);hydrolase activity	negative regulation of transcription from RNA polymerase II promoter;positive regulation of transcription on exit from mitosis;rRNA transcription;histone H3 deacetylation;histone H4 deacetylation;transcription, DNA-templated;regulation of transcription, DNA-templated;chromatin modification	nucleus;nucleolus;nucleolus organizer region;cytoplasm	x								x		x	1						x	1		1		x				x					x
SLC35F3	Solute carrier family 35 member F3 OS=Homo sapiens GN=SLC35F3 - [S35F3_HUMAN]	NO	x	0	0	x	3	0	x	NA	NO	x		thiamine transport;transport	integral component of membrane;membrane	x								x		x	1						x	1		1		x				x					x
SLC43A3	Solute carrier family 43 member 3 OS=Homo sapiens GN=SLC43A3 PE=4 SV=1 - [H0YD64_HUMAN]	NO	x	0	0	x	3	0	x	NA	NO	x	molecular_function	biological_process;transmembrane transport	cellular_component;integral component of membrane;membrane	x								x		x			1				x	1		1		x				x					x
SMAP	Small acidic protein OS=Homo sapiens GN=SMAP PE=1 SV=1 - [SMAP_HUMAN]	NO	x	0	0	x	1	0	x	24.6	NO	x	molecular_function	biological_process	cellular_component	x								x	1	x							x					x				x					x
SMARCA2	Probable global transcription activator SNF2L2 OS=Homo sapiens GN=SMARCA2 - [SMCA2_HUMAN]	NO	x	0	0	x	1	0	x	7.05	NO	x	ATPase activity;RNA polymerase II transcription coactivator activity;chromatin binding;transcription coactivator activity;helicase activity;protein binding;ATP binding;DNA-dependent ATPase activity;histone binding;transcription regulatory region DNA binding;nucleotide binding;DNA binding;hydrolase activity;hydrolase activity, acting on acid anhydrides	chromatin remodeling;metabolic process;negative regulation of transcription from RNA polymerase II promoter;chromatin organization;transcription, DNA-templated;regulation of transcription, DNA-templated;regulation of transcription from RNA polymerase II promoter;spermatid development;nervous system development;negative regulation of cell proliferation;negative regulation of cell growth;aortic smo…	SWI/SNF complex;nuclear chromatin;nucleus;nucleoplasm;intracellular membrane-bounded organelle;intermediate filament cytoskeleton;npBAF complex;nBAF complex;BAF-type complex	x								x		x							x			1		x				x					x
SMC1A	Structural maintenance of chromosomes protein 1A OS=Homo sapiens GN=SMC1A PE=1 SV=2 - [SMC1A_HUMAN]	NO	x	0	0	x	2	0	x	102	NO	x	chromatin binding;ATP binding;microtubule motor activity;protein binding;mediator complex binding;poly(A) RNA binding;protein heterodimerization activity;nucleotide binding	DNA repair;mitotic sister chromatid cohesion;chromosome organization;mitotic sister chromatid segregation;mitotic cell cycle;mRNA splicing, via spliceosome;mitotic spindle organization;sister chromatid cohesion;mitotic cell cycle checkpoint;meiotic nuclear division;RNA splicing;response to radiation;gene expression;protein sumoylation;stem cell maintenance;negative regulation of DNA endoreduplica…	nucleus;nucleolus;cohesin core heterodimer;chromosome;chromosome, centromeric region;kinetochore;condensed chromosome kinetochore;condensed nuclear chromosome;nucleoplasm;cytoplasm;cytosol;meiotic cohesin complex	x								x		x			1				x	1				x				x					x
SMEK1	Serine/threonine-protein phosphatase 4 regulatory subunit 3A OS=Homo sapiens GN=SMEK1 - [P4R3A_HUMAN]	NO	x	0	0	x	1	0	x	4.19	NO	x			nucleus;cytoplasm;microtubule organizing center;cytoskeleton	x								x		x				1			x					x				x					x
SMIM9	Small integral membrane protein 9 OS=Homo sapiens GN=SMIM9 PE=4 SV=1 - [SMIM9_HUMAN]	NO	x	0	0	x	1	0	x	no entry	NO	x			plasma membrane;integral component of membrane;membrane	x								x		x			1				x					x				x					x
SMURF2	E3 ubiquitin-protein ligase SMURF2 OS=Homo sapiens GN=SMURF2 PE=1 SV=1 - [SMUF2_HUMAN]	NO	x	0	0	x	1	0	x	NA	NO	x	ubiquitin-protein transferase activity;ligase activity;transforming growth factor beta receptor binding;protein binding;identical protein binding;SMAD binding;ubiquitin protein ligase activity	transforming growth factor beta receptor signaling pathway;protein ubiquitination involved in ubiquitin-dependent protein catabolic process;metabolic process;protein ubiquitination;negative regulation of transcription from RNA polymerase II promoter;transcription, DNA-templated;transcription initiation from RNA polymerase II promoter;ubiquitin-dependent protein catabolic process;gene expression;r…	cytoplasm;ubiquitin ligase complex;nucleus;nucleoplasm;cytosol;plasma membrane;membrane raft;membrane	x								x		x	1						x					x				x					x
SMYD5	SET and MYND domain-containing protein 5 OS=Homo sapiens GN=SMYD5 PE=2 SV=1 - [C9IYN9_HUMAN]	NO	x	0	0	x	1	0	x	54.3	NO	x	molecular_function;methyltransferase activity;metal ion binding;transferase activity	biological_process;methylation	cellular_component	x								x		x							x					x	1			x					x
SND1	Staphylococcal nuclease domain-containing protein 1 OS=Homo sapiens GN=SND1 PE=1 SV=1 - [SND1_HUMAN]	NO	x	0	0	x	2	0	x	179	NO	x	transcription cofactor activity;nuclease activity;protein binding;poly(A) RNA binding;nucleic acid binding	osteoblast differentiation;transcription, DNA-templated;regulation of transcription, DNA-templated;viral process;posttranscriptional gene silencing by RNA;nucleic acid phosphodiester bond hydrolysis;gene silencing by RNA;regulation of nucleic acid-templated transcription	nucleus;cytoplasm;mitochondrion;membrane;RISC complex;melanosome;extracellular exosome;dense body	x								x	1	x							x					x				x				1	x
SNRPD2	Small nuclear ribonucleoprotein Sm D2 OS=Homo sapiens GN=SNRPD2 PE=1 SV=1 - [SMD2_HUMAN]	NO	x	0	0	x	2	0	x	433	YES	x	protein binding;poly(A) RNA binding	RNA splicing;spliceosomal complex assembly;spliceosomal snRNP assembly;mRNA splicing, via spliceosome;gene expression;ncRNA metabolic process;mRNA processing	small nuclear ribonucleoprotein complex;nucleoplasm;spliceosomal complex;U5 snRNP;U1 snRNP;U2 snRNP;U4 snRNP;U12-type spliceosomal complex;cytosol;methylosome;pICln-Sm protein complex;SMN-Sm protein complex;U4/U6 x U5 tri-snRNP complex;extracellular exosome;precatalytic spliceosome;catalytic step 2 spliceosome;nucleus;cytoplasm;ribonucleoprotein complex	x								x		x							x	1	1			x				x					x
SNRPF	Small nuclear ribonucleoprotein F OS=Homo sapiens GN=SNRPF PE=1 SV=1 - [RUXF_HUMAN]	NO	x	0	0	x	3	0	x	264	YES	x	RNA binding;protein binding	mRNA splicing, via spliceosome;spliceosomal snRNP assembly;transcription from RNA polymerase II promoter;termination of RNA polymerase II transcription;histone mRNA metabolic process;RNA splicing;gene expression;mRNA 3'-end processing;ncRNA metabolic process;activation of mitophagy in response to mitochondrial depolarization;mRNA processing	nucleoplasm;spliceosomal complex;U7 snRNP;U1 snRNP;U4 snRNP;U12-type spliceosomal complex;small nucleolar ribonucleoprotein complex;cytosol;small nuclear ribonucleoprotein complex;methylosome;pICln-Sm protein complex;SMN-Sm protein complex;catalytic step 2 spliceosome;nucleus;cytoplasm;ribonucleoprotein complex	x								x		x			1				x	1		1		x				x					x
SNX1	Sorting nexin-1 OS=Homo sapiens GN=SNX1 PE=1 SV=3 - [SNX1_HUMAN]	NO	x	0	0	x	3	0	x	134	NO	x	phosphatidylinositol binding;epidermal growth factor receptor binding;insulin receptor binding;protein binding;identical protein binding;transferrin receptor binding;leptin receptor binding;lipid binding	vesicle organization;intracellular protein transport;retrograde transport, endosome to Golgi;receptor internalization;early endosome to Golgi transport;positive regulation of protein catabolic process;lamellipodium morphogenesis;transport;protein transport;endosomal transport	endosome;extrinsic component of membrane;retromer complex;intracellular membrane-bounded organelle;cytoplasm;Golgi apparatus;cytosol;endosome membrane;membrane;lamellipodium;early endosome membrane;protein complex;early endosome;cell projection	x								x	1	x							x					x				x		1		1	x
SNX2	Sorting nexin-2 OS=Homo sapiens GN=SNX2 PE=1 SV=2 - [SNX2_HUMAN]	NO	x	0	0	x	1	0	x	269	YES	x	phosphatidylinositol binding;epidermal growth factor receptor binding;insulin receptor binding;protein binding;transferrin receptor binding;leptin receptor binding;lipid binding	intracellular protein transport;endocytosis;vesicle organization;early endosome to Golgi transport;retrograde transport, endosome to Golgi;protein oligomerization;lamellipodium morphogenesis;transport;protein transport	endosome;extrinsic component of membrane;retromer complex;intracellular membrane-bounded organelle;cytoplasm;endosome membrane;membrane;lamellipodium;early endosome membrane;protein complex;extracellular exosome;cell projection	x								x	1	x							x					x				x					x
SNX27	Sorting nexin-27 OS=Homo sapiens GN=SNX27 - [SNX27_HUMAN]	NO	x	0	0	x	2	0	x	65	NO	x	protein binding;phosphatidylinositol-3-phosphate binding;lipid binding;phosphatidylinositol binding	establishment of natural killer cell polarity;intracellular protein transport;signal transduction;endosomal transport;response to drug;retrograde transport, endosome to plasma membrane;transport;protein transport	immunological synapse;nucleoplasm;cytoplasm;early endosome;cytosol;early endosome membrane;retromer complex;WASH complex;endosome;membrane;intracellular	x								x		x							x					x				x		1		1	x
SNX4	Sorting nexin-4 OS=Homo sapiens GN=SNX4 PE=2 SV=1 - [F8W9T3_HUMAN]	NO	x	0	0	x	1	0	x	22.8	NO	x	phosphatidylinositol binding;epidermal growth factor receptor binding;insulin receptor binding;protein binding;transferrin receptor binding;leptin receptor binding;lipid binding	endocytosis;vesicle organization;protein transport;endocytic recycling;positive regulation of histamine secretion by mast cell;transport	endosome;extrinsic component of membrane;cytoplasm;cytoplasmic dynein complex;plasma membrane;membrane;SNARE complex;early endosome membrane;protein complex	x								x	1	x							x					x				x					x
SNX5	Sorting nexin-5 OS=Homo sapiens GN=SNX5 PE=4 SV=1 - [Q5QPE4_HUMAN]	NO	x	0	0	x	3	0	x	138	NO	x	protein binding;dynactin binding;phosphatidylinositol binding;lipid binding	intracellular protein transport;pinocytosis;vesicle organization;retrograde transport, endosome to Golgi;transport;endocytosis;protein transport	ruffle;phagocytic cup;endosome;cytoplasmic vesicle membrane;retromer complex;extrinsic component of cytoplasmic side of plasma membrane;extrinsic component of endosome membrane;macropinocytic cup;tubular endosome;early endosome membrane;cytoplasm;early endosome;plasma membrane;membrane;cytoplasmic vesicle;cell projection;intracellular	x								x	1	x							x					x		1		x				1	x
SNX6	Sorting nexin-6 OS=Homo sapiens GN=SNX6 PE=1 SV=1 - [SNX6_HUMAN]	NO	x	0	0	x	1	0	x	215	YES	x	phosphatidylinositol binding;type I transforming growth factor beta receptor binding;protein binding;dynactin binding;protein homodimerization activity;lipid binding	intracellular protein transport;endocytosis;vesicle organization;negative regulation of epidermal growth factor-activated receptor activity;negative regulation of transforming growth factor beta receptor signaling pathway;retrograde transport, endosome to Golgi;negative regulation of transcription, DNA-templated;transport;protein transport	endosome;extrinsic component of membrane;intracellular membrane-bounded organelle;intracellular;nucleus;cytoplasm;cytoplasmic membrane-bounded vesicle;retromer complex;early endosome membrane;tubular endosome;early endosome;membrane;cytoplasmic vesicle	x								x	1	x							x					x				x					x
SPECC1L	Cytospin-A OS=Homo sapiens GN=SPECC1L PE=2 SV=1 - [C9J8U1_HUMAN]	NO	x	0	0	x	1	0	x	2.05	NO	x		cell cycle;cell adhesion;cell division	cytoplasm;spindle;gap junction;cytoskeleton;cell junction	x								x		x					1		x					x				x					x
SPR	Sepiapterin reductase OS=Homo sapiens GN=SPR PE=1 SV=1 - [SPRE_HUMAN]	NO	x	0	0	x	1	0	x	227	YES	x	sepiapterin reductase activity;oxidoreductase activity;aldo-keto reductase (NADP) activity;NADP binding	oxidation-reduction process;L-phenylalanine metabolic process;tetrahydrobiopterin biosynthetic process;nitric oxide biosynthetic process;death;pteridine metabolic process;regulation of multicellular organism growth;norepinephrine metabolic process;dopamine metabolic process;serotonin metabolic process;small molecule metabolic process;nitric oxide metabolic process;cell morphogenesis involved in n…	nucleoplasm;cytoplasm;mitochondrion;cytosol;extracellular exosome	x								x	1	x							x					x				x					x
SPTAN1	Spectrin alpha chain, non-erythrocytic 1 OS=Homo sapiens GN=SPTAN1 - [SPTN1_HUMAN]	NO	x	0	0	x	3	0	x	689	YES	x	calcium ion binding;actin binding;structural constituent of cytoskeleton;protein binding;calmodulin binding;spectrin binding;protein heterodimerization activity;metal ion binding	apoptotic process;cellular component disassembly involved in execution phase of apoptosis;axon guidance;programmed cell death;actin filament capping;Fc-epsilon receptor signaling pathway;innate immune response;activation of MAPKK activity;MAPK cascade;epidermal growth factor receptor signaling pathway;fibroblast growth factor receptor signaling pathway;insulin receptor signaling pathway;vascular …	cytosol;fascia adherens;spectrin;microtubule cytoskeleton;membrane;lateral plasma membrane;Z disc;cuticular plate;intracellular membrane-bounded organelle;extracellular exosome;extracellular vesicle;cytoplasm;cytoskeleton;cell cortex;cortical cytoskeleton	x								x		x							x					x				x		1	1	1	x
SPTBN1	Spectrin beta chain, non-erythrocytic 1 OS=Homo sapiens GN=SPTBN1 - [SPTB2_HUMAN]	NO	x	0	0	x	1	0	x	556	YES	x	actin binding;structural constituent of cytoskeleton;phospholipid binding;protein binding;calmodulin binding;ankyrin binding;poly(A) RNA binding;GTPase binding	common-partner SMAD protein phosphorylation;SMAD protein import into nucleus;mitotic cytokinesis;plasma membrane organization;axon guidance;Golgi to plasma membrane protein transport;actin filament capping;membrane assembly;protein targeting to plasma membrane;positive regulation of interleukin-2 secretion;regulation of protein localization to plasma membrane;positive regulation of protein locali…	spectrin;nucleus;plasma membrane;membrane;axolemma;cortical cytoskeleton;M band;cuticular plate;neuronal postsynaptic density;cytosol;nucleolus;cytoplasm;spectrin-associated cytoskeleton;extracellular exosome;cytoskeleton	x								x		x							x					x	1			x					x
SPTBN5	Spectrin beta chain, non-erythrocytic 5 OS=Homo sapiens GN=SPTBN5 PE=1 SV=1 - [SPTN5_HUMAN]	NO	x	0	0	x	2	0	x	0.5	NO	x	actin binding;kinesin binding;spectrin binding;myosin tail binding;dynactin binding;protein self-association;dynein intermediate chain binding	Golgi organization;lysosomal transport;axon guidance;actin cytoskeleton organization;protein homooligomerization;actin filament capping;Fc-epsilon receptor signaling pathway;innate immune response;activation of MAPKK activity;MAPK cascade;epidermal growth factor receptor signaling pathway;fibroblast growth factor receptor signaling pathway;insulin receptor signaling pathway;vascular endothelial g…	cytoplasm;cytosol;spectrin;membrane;photoreceptor connecting cilium;extracellular exosome;photoreceptor disc membrane;cytoskeleton	x								x		x			1				x			1		x				x					x
SRC	Proto-oncogene tyrosine-protein kinase Src OS=Homo sapiens GN=SRC - [SRC_HUMAN]	NO	x	0	0	x	1	0	x	42.7	NO	x	protein kinase activity;protein tyrosine kinase activity;non-membrane spanning protein tyrosine kinase activity;SH3/SH2 adaptor activity;receptor binding;integrin binding;protein binding;ATP binding;kinase activity;enzyme binding;heme binding;SH2 domain binding;ion channel binding;ephrin receptor binding;phosphoprotein binding;hormone receptor binding;growth factor receptor binding;scaffold prote…	stimulatory C-type lectin receptor signaling pathway;cell cycle;cell adhesion;signal transduction;signal complex assembly;epidermal growth factor receptor signaling pathway;transforming growth factor beta receptor signaling pathway;integrin-mediated signaling pathway;small GTPase mediated signal transduction;Ras protein signal transduction;axon guidance;blood coagulation;fibroblast growth factor …	cytosol;nucleus;cytoplasm;mitochondrion;mitochondrial inner membrane;lysosome;late endosome;actin filament;plasma membrane;caveola;extrinsic component of cytoplasmic side of plasma membrane;ruffle membrane;perinuclear region of cytoplasm;extracellular exosome;cytoskeleton;membrane	x								x		x							x					x				x				1	x
SRP9	Signal recognition particle 9 kDa protein OS=Homo sapiens GN=SRP9 - [SRP09_HUMAN]	NO	x	0	0	x	3	0	x	197	NO	x	7S RNA binding;RNA binding;signal recognition particle binding	SRP-dependent cotranslational protein targeting to membrane;negative regulation of translational elongation;translation;gene expression;cellular protein metabolic process	signal recognition particle;signal recognition particle receptor complex;signal recognition particle, endoplasmic reticulum targeting;cytosol;extracellular exosome;cytoplasm;ribonucleoprotein complex	x								x		x	1		1				x		1			x				x					x
SSRP1	FACT complex subunit SSRP1 OS=Homo sapiens GN=SSRP1 PE=1 SV=1 - [SSRP1_HUMAN]	NO	x	0	0	x	2	0	x	22.1	NO	x	DNA binding;chromatin binding;protein binding;poly(A) RNA binding	DNA replication;DNA repair;chromatin remodeling;regulation of transcription, DNA-templated;transcription from RNA polymerase II promoter;transcription elongation from RNA polymerase II promoter;gene expression;viral process;positive regulation of viral transcription;transcription, DNA-templated;cellular response to DNA damage stimulus	nucleus;nucleoplasm;chromosome;nucleolus;cytoplasm	x								x		x					1		x					x				x				1	x
STARD10	PCTP-like protein OS=Homo sapiens GN=STARD10 PE=2 SV=1 - [F5H1Z6_HUMAN]	NO	x	0	0	x	1	0	x	83.3	NO	x	lipid binding;protein binding	bile acid secretion;positive regulation of peroxisome proliferator activated receptor signaling pathway;transport;lipid transport	cytosol;microvillus;membrane;intercellular canaliculus;cytoplasm;cell projection	x								x		x							x				1	x				x					x
STAT3	Signal transducer and activator of transcription 3 OS=Homo sapiens GN=STAT3 - [STAT3_HUMAN]	NO	x	0	0	x	1	0	x	174	NO	x	RNA polymerase II core promoter proximal region sequence-specific DNA binding;transcriptional activator activity, RNA polymerase II core promoter proximal region sequence-specific binding;RNA polymerase II repressing transcription factor binding;transcriptional activator activity, RNA polymerase II transcription regulatory region sequence-specific binding;DNA binding;transcription factor activity…	negative regulation of transcription from RNA polymerase II promoter;temperature homeostasis;eye photoreceptor cell differentiation;regulation of transcription, DNA-templated;regulation of transcription from RNA polymerase II promoter;transcription from RNA polymerase II promoter;protein import into nucleus;movement of cell or subcellular component;acute-phase response;signal transduction;JAK-STA…	nuclear chromatin;nucleus;nucleoplasm;cytoplasm;mitochondrial inner membrane;cytosol;plasma membrane;RNA polymerase II transcription factor complex;mitochondrion	x								x	1	x							x					x				x					x
STAT6	Signal transducer and activator of transcription 6 OS=Homo sapiens GN=STAT6 - [STAT6_HUMAN]	NO	x	0	0	x	1	0	x	93.5	NO	x	transcription factor activity, sequence-specific DNA binding;signal transducer activity;RNA polymerase II core promoter sequence-specific DNA binding;protein binding;protein phosphatase binding;identical protein binding;DNA binding;sequence-specific DNA binding	regulation of transcription, DNA-templated;signal transduction;negative regulation of transcription from RNA polymerase II promoter;T-helper 1 cell lineage commitment;negative regulation of type 2 immune response;transcription, DNA-templated;regulation of transcription from RNA polymerase II promoter;positive regulation of type I interferon production;mammary gland epithelial cell proliferation;i…	nucleus;cytosol;nuclear chromatin;nucleoplasm;cytoplasm	x								x	1	x							x					x				x					x
STK25	Serine/threonine-protein kinase 25 OS=Homo sapiens GN=STK25 PE=2 SV=1 - [C9J232_HUMAN]	NO	x	0	0	x	1	0	x	8.73	NO	x	protein serine/threonine kinase activity;ATP binding;protein kinase activity;nucleotide binding;kinase activity;protein binding;protein homodimerization activity;metal ion binding;transferase activity	regulation of mitotic cell cycle;signal transduction by protein phosphorylation;stress-activated protein kinase signaling cascade;activation of protein kinase activity;regulation of apoptotic process;protein phosphorylation;establishment or maintenance of cell polarity;phosphorylation;positive regulation of axonogenesis;response to oxidative stress;signal transduction;positive regulation of stres…	intracellular;Golgi membrane;cytoplasm;extracellular exosome;Golgi apparatus	x								x		x				1			x					x				x					x
STK3	Serine/threonine-protein kinase 3 36kDa subunit OS=Homo sapiens GN=STK3 PE=2 SV=1 - [B3KYA7_HUMAN]	NO	x	0	0	x	1	0	x	14	NO	x	magnesium ion binding;protein kinase activity;protein serine/threonine kinase activity;MAP kinase kinase kinase activity;protein binding;ATP binding;protein serine/threonine kinase activator activity;protein dimerization activity;nucleotide binding;kinase activity;transferase activity;metal ion binding	MAPK cascade;activation of MAPKK activity;neural tube formation;endocardium development;protein phosphorylation;apoptotic process;signal transduction;regulation of mitotic cell cycle;central nervous system development;negative regulation of cell proliferation;signal transduction by protein phosphorylation;stress-activated protein kinase signaling cascade;positive regulation of protein binding;hip…	nucleus;cytoplasm;cytosol;protein complex	x								x	1	x							x					x				x					x
STK38L	Serine/threonine-protein kinase 38-like OS=Homo sapiens GN=STK38L PE=2 SV=1 - [F5H277_HUMAN]	NO	x	0	0	x	1	0	x	63.8	NO	x	protein kinase activity;ATP binding;nucleotide binding;protein serine/threonine kinase activity;kinase activity;transferase activity;magnesium ion binding;actin binding;protein binding;metal ion binding	protein phosphorylation;phosphorylation;intracellular signal transduction;regulation of cellular component organization	cytoplasm;actin cytoskeleton;membrane;cytoskeleton	x								x		x							x					x				x				1	x
STMN2	Stathmin-2 OS=Homo sapiens GN=STMN2 - [STMN2_HUMAN]	NO	x	0	0	x	3	0	x	78.8	NO	x	tubulin binding;protein binding;calcium-dependent protein binding	microtubule depolymerization;regulation of microtubule polymerization or depolymerization;neuron projection development;negative regulation of microtubule depolymerization;positive regulation of neuron projection development;negative regulation of neuron projection development;negative regulation of microtubule polymerization;positive regulation of microtubule depolymerization;cellular response t…	cytoplasm;endosome;Golgi apparatus;membrane;lamellipodium;axon;growth cone;vesicle;neuron projection;neuronal cell body;perinuclear region of cytoplasm;cell projection	x								x		x			1				x	1		1		x				x					x
STMN4	Stathmin-4 OS=Homo sapiens GN=STMN4 - [STMN4_HUMAN]	NO	x	0	0	x	3	0	x	2.02	NO	x	tubulin binding	microtubule depolymerization;regulation of microtubule polymerization or depolymerization;neuron projection development;regulation of cytoskeleton organization	cytoplasm;neuron projection;Golgi apparatus;axon;growth cone;cell projection	x								x		x			1				x	1		1		x				x					x
SUPT16H	FACT complex subunit SPT16 OS=Homo sapiens GN=SUPT16H PE=1 SV=1 - [SP16H_HUMAN]	NO	x	0	0	x	2	0	x	28.3	NO	x	hydrolase activity;protein binding;poly(A) RNA binding	metabolic process;DNA replication;DNA repair;nucleosome disassembly;transcription from RNA polymerase II promoter;transcription elongation from RNA polymerase II promoter;gene expression;viral process;positive regulation of DNA-templated transcription, elongation;positive regulation of viral transcription;transcription, DNA-templated;regulation of transcription, DNA-templated;cellular response to…	nucleus;nucleoplasm;chromosome	x								x		x							x					x	1			x				1	x
SUPT5H	Transcription elongation factor SPT5 OS=Homo sapiens GN=SUPT5H - [SPT5H_HUMAN]	NO	x	0	0	x	1	0	x	11.4	NO	x	translation elongation factor activity;chromatin binding;protein binding;enzyme binding;poly(A) RNA binding;protein heterodimerization activity	regulation of transcription, DNA-templated;regulation of transcription from RNA polymerase II promoter;translational elongation;regulation of DNA-templated transcription, elongation;negative regulation of transcription from RNA polymerase II promoter;chromatin remodeling;DNA-templated transcription, elongation;transcription from RNA polymerase II promoter;transcription elongation from RNA polymer…	nucleus;nucleoplasm;DSIF complex	x								x		x							x					x				x				1	x
SYAP1	Synapse-associated protein 1 OS=Homo sapiens GN=SYAP1 PE=1 SV=1 - [SYAP1_HUMAN]	NO	x	0	0	x	1	0	x	60	NO	x			cytoplasm;nucleoplasm;Golgi apparatus;extracellular exosome;nucleus	x								x		x							x				1	x				x					x
SYPL1	Synaptophysin-like protein 1 OS=Homo sapiens GN=SYPL1 PE=1 SV=1 - [SYPL1_HUMAN]	NO	x	0	0	x	1	0	x	358	YES	x	transporter activity	transport;synaptic transmission	integral component of synaptic vesicle membrane;synaptic vesicle;membrane;integral component of membrane;integral component of plasma membrane;secretory granule;cytoplasmic vesicle membrane;melanosome;extracellular exosome;cytoplasmic vesicle	x								x		x							x	1				x				x					x
TACC2	Transforming acidic coiled-coil-containing protein 2 OS=Homo sapiens GN=TACC2 PE=4 SV=1 - [E9PBC6_HUMAN]	NO	x	0	0	x	1	0	x	3.51	NO	x	protein domain specific binding;nuclear hormone receptor binding	microtubule cytoskeleton organization;cell proliferation;cerebral cortex development;neurogenesis;interkinetic nuclear migration;astral microtubule organization;regulation of microtubule-based process	nucleus;nucleoplasm;nucleolus;cytoplasm;microtubule organizing center;microtubule cytoskeleton;cytoskeleton	x								x		x	1						x					x				x					x
TAF1A	TATA box-binding protein-associated factor RNA polymerase I subunit A OS=Homo sapiens GN=TAF1A - [TAF1A_HUMAN]	NO	x	0	0	x	1	0	x	NA	NO	x	DNA binding;protein binding	chromatin silencing at rDNA;transcription from RNA polymerase I promoter;transcription initiation from RNA polymerase I promoter;transcription elongation from RNA polymerase I promoter;termination of RNA polymerase I transcription;transcription from RNA polymerase II promoter;gene expression;regulation of gene expression, epigenetic;negative regulation of gene expression, epigenetic;transcription…	RNA polymerase I transcription factor complex;nucleus;nucleoplasm;microtubule cytoskeleton;intracellular membrane-bounded organelle	x								x		x			1				x					x				x					x
TAGLN2	Transgelin-2 OS=Homo sapiens GN=TAGLN2 PE=1 SV=3 - [TAGL2_HUMAN]	NO	x	0	0	x	2	0	x	1109	YES	x	actin filament binding;protein binding	epithelial cell differentiation	vesicle;extracellular exosome	x								x	1	x							x					x		1		x					x
TARS	Threonine--tRNA ligase, cytoplasmic OS=Homo sapiens GN=TARS - [SYTC_HUMAN]	NO	x	0	0	x	1	0	x	201	YES	x	nucleotide binding;aminoacyl-tRNA ligase activity;threonine-tRNA ligase activity;ATP binding;ligase activity, forming aminoacyl-tRNA and related compounds;protein binding;protein homodimerization activity;ligase activity	tRNA aminoacylation for protein translation;threonyl-tRNA aminoacylation;tRNA aminoacylation;translation;gene expression	cytoplasm;actin cytoskeleton;cytosol;extracellular exosome	x								x	1	x							x					x				x					x
TBB8L	Tubulin beta-8 chain-like protein LOC260334 OS=Homo sapiens PE=1 SV=1 - [TBB8L_HUMAN]	NO	x	0	0	x	3	0	x	143	NO	x				x								x		x					1	1	x					x			1	x					x
TBC1D15	TBC1 domain family member 15 OS=Homo sapiens GN=TBC1D15 - [TBC15_HUMAN]	NO	x	0	0	x	1	0	x	13.8	NO	x	GTPase activator activity;protein binding	regulation of GTPase activity;positive regulation of GTPase activity	cytoplasm;mitochondrion;extracellular exosome;extracellular region	x								x	1	x							x					x				x					x
TBCC	Tubulin-specific chaperone C OS=Homo sapiens GN=TBCC PE=1 SV=2 - [TBCC_HUMAN]	NO	x	0	0	x	1	0	x	11.8	NO	x	GTPase activity;chaperone binding	cell morphogenesis;protein folding;post-chaperonin tubulin folding pathway;cellular protein metabolic process;'de novo' posttranslational protein folding	cytoplasm;cytoskeleton;microtubule;photoreceptor connecting cilium	x								x		x							x					x				x			1		x
TBCE	Tubulin-specific chaperone E OS=Homo sapiens GN=TBCE PE=1 SV=1 - [TBCE_HUMAN]	NO	x	0	0	x	1	0	x	6.16	NO	x	chaperone binding	microtubule cytoskeleton organization;protein folding;post-chaperonin tubulin folding pathway;adult locomotory behavior;post-embryonic development;muscle atrophy;cellular protein metabolic process;developmental growth;peripheral nervous system neuron axonogenesis;'de novo' posttranslational protein folding;axonogenesis	cytoplasm;microtubule;cytoskeleton	x								x	1	x							x					x				x					x
TBL1X	F-box-like/WD repeat-containing protein TBL1X OS=Homo sapiens GN=TBL1X PE=1 SV=3 - [TBL1X_HUMAN]	NO	x	0	0	x	2	0	x	7.46	NO	x	transcription corepressor activity;protein binding;beta-catenin binding;protein C-terminus binding;transcription factor binding;protein domain specific binding;histone binding;transcription regulatory region DNA binding	histone deacetylation;negative regulation of transcription from RNA polymerase II promoter;chromatin organization;transcription, DNA-templated;proteolysis;Notch signaling pathway;sensory perception of sound;proteasome-mediated ubiquitin-dependent protein catabolic process;cellular lipid metabolic process;small molecule metabolic process;positive regulation of transcription, DNA-templated;positive…	nucleus;nucleoplasm;spindle microtubule;transcriptional repressor complex;histone deacetylase complex	x								x		x							x	1		1		x				x					x
TBL1Y	F-box-like/WD repeat-containing protein TBL1Y OS=Homo sapiens GN=TBL1Y PE=2 SV=1 - [F5H6C0_HUMAN]	NO	x	0	0	x	2	0	x	2.12	NO	x	DNA binding;chromatin binding;transcription corepressor activity	transcription, DNA-templated;regulation of transcription from RNA polymerase II promoter;histone deacetylation;proteasome-mediated ubiquitin-dependent protein catabolic process;response to estrogen;fat cell differentiation;negative regulation of transcription, DNA-templated;regulation of transcription, DNA-templated;response to steroid hormone	histone deacetylase complex;transcription factor complex;nucleus	x								x		x							x	1		1		x				x					x
TC2N	Tandem C2 domains nuclear protein OS=Homo sapiens GN=TC2N PE=4 SV=1 - [H0YJ73_HUMAN]	NO	x	0	0	x	1	0	x	NA	NO	x	calcium ion binding;calcium-dependent phospholipid binding;molecular_function	regulation of gene expression;regulation of blood coagulation	nucleus;plasma membrane;cellular_component	x								x		x					1		x					x				x					x
TERT	Telomerase reverse transcriptase OS=Homo sapiens GN=TERT - [TERT_HUMAN]	NO	x	0	0	x	1	0	x	0.12	NO	x	RNA-directed DNA polymerase activity;tRNA binding;transcription coactivator binding;DNA binding;telomerase activity;telomeric template RNA reverse transcriptase activity;RNA binding;protein binding;nucleotidyltransferase activity;telomeric DNA binding;protein homodimerization activity;metal ion binding;telomeric RNA binding;RNA-directed RNA polymerase activity;transferase activity	RNA-dependent DNA replication;telomere maintenance;transcription, RNA-templated;telomere maintenance via telomerase;mitochondrion organization;negative regulation of gene expression;DNA strand elongation;positive regulation of Wnt signaling pathway;production of siRNA involved in RNA interference;RNA biosynthetic process;positive regulation of hair cycle;positive regulation of nitric-oxide syntha…	nucleoplasm;telomerase catalytic core complex;chromosome, telomeric region;nuclear telomere cap complex;telomerase holoenzyme complex;nucleolus;RNA-directed RNA polymerase complex;mitochondrial nucleoid;TERT-RMRP complex;PML body;cytoplasm;nucleus;chromosome;mitochondrion;ribonucleoprotein complex	x								x		x	1						x					x				x					x
TES	Testin OS=Homo sapiens GN=TES - [TES_HUMAN]	NO	x	0	0	x	3	0	x	1138	YES	x	zinc ion binding;metal ion binding;poly(A) RNA binding	regulation of cell proliferation;negative regulation of cell proliferation	cytoplasm;plasma membrane;focal adhesion;cell junction;nucleus;protein complex	x								x		x							x		1			x				x		1		1	x
TEX9	Testis expressed sequence 9 OS=Homo sapiens GN=TEX9 PE=2 SV=1 - [B4DH73_HUMAN]	NO	x	0	0	x	3	0	x	4.48	NO	x				x								x		x	1		1				x	1				x				x					x
TGM2	Protein-glutamine gamma-glutamyltransferase 2 OS=Homo sapiens GN=TGM2 - [TGM2_HUMAN]	NO	x	0	0	x	1	0	x	266	YES	x	ATP binding;GTP binding;protein-glutamine gamma-glutamyltransferase activity;GTPase activity;transferase activity;transferase activity, transferring acyl groups;protein binding;metal ion binding	G-protein coupled receptor signaling pathway;programmed cell death;isopeptide cross-linking via N6-(L-isoglutamyl)-L-lysine;cytokine-mediated signaling pathway;cAMP-mediated signaling;negative regulation of apoptotic process;peptide cross-linking;phospholipase C-activating G-protein coupled receptor signaling pathway;negative regulation of endoplasmic reticulum calcium ion concentration;positive …	intracellular;mitochondrion;endoplasmic reticulum;cytosol;focal adhesion;intrinsic component of plasma membrane;extracellular exosome;cytoplasm	x								x		x						1	x					x				x					x
THOC1	THO complex subunit 1 OS=Homo sapiens GN=THOC1 - [THOC1_HUMAN]	NO	x	0	0	x	1	0	x	6.52	NO	x	DNA binding;RNA binding;protein binding	regulation of DNA recombination;transcription, DNA-templated;RNA processing;mRNA processing;mRNA export from nucleus;apoptotic process;signal transduction;RNA splicing;replication fork processing;regulation of DNA-templated transcription, elongation;positive regulation of DNA-templated transcription, elongation;viral mRNA export from host cell nucleus;negative regulation of isotype switching to I…	transcription export complex;THO complex;THO complex part of transcription export complex;nucleus;nucleoplasm;cytoplasm;nuclear matrix;nuclear speck;intercellular bridge	x								x		x							x			1		x				x					x
TIPRL	TIP41-like protein OS=Homo sapiens GN=TIPRL PE=1 SV=2 - [TIPRL_HUMAN]	NO	x	0	0	x	1	0	x	172	NO	x	protein binding	DNA damage checkpoint;negative regulation of protein phosphatase type 2A activity	cytoplasm;intracellular membrane-bounded organelle	x								x		x							x	1				x				x					x
TJP2	Isoform C1 of Tight junction protein ZO-2 OS=Homo sapiens GN=TJP2 - [ZO2_HUMAN]	NO	x	0	0	x	2	0	x	19	NO	x	guanylate kinase activity;protein binding;protein C-terminus binding;protein domain specific binding;protein binding, bridging	apoptotic process;cellular component disassembly involved in execution phase of apoptosis;response to organic substance;programmed cell death;hippo signaling;nucleotide phosphorylation;intestinal absorption;establishment of endothelial intestinal barrier;regulation of membrane permeability	nucleoplasm;cytoplasm;cytosol;plasma membrane;adherens junction;bicellular tight junction;cell junction;nucleus;membrane	x								x		x							x					x				x		1		1	x
TKT	Transketolase OS=Homo sapiens GN=TKT - [TKT_HUMAN]	NO	x	0	0	x	3	0	x	732	YES	x	catalytic activity;transketolase activity;protein homodimerization activity;metal ion binding;cofactor binding;transferase activity	metabolic process;carbohydrate metabolic process;xylulose biosynthetic process;pentose-phosphate shunt;energy reserve metabolic process;pentose-phosphate shunt, non-oxidative branch;regulation of growth;small molecule metabolic process;glyceraldehyde-3-phosphate biosynthetic process	nucleoplasm;nucleus;peroxisome;cytosol;vesicle;myelin sheath;extracellular exosome	x								x		x						1	x					x	1	1		x					x
TLX2	T-cell leukemia homeobox protein 2 OS=Homo sapiens GN=TLX2 PE=1 SV=2 - [TLX2_HUMAN]	NO	x	0	0	x	1	0	x	NA	NO	x	DNA binding;molecular_function;sequence-specific DNA binding	mesoderm formation;transcription, DNA-templated;regulation of transcription, DNA-templated;biological_process;enteric nervous system development;negative regulation of dendrite morphogenesis;multicellular organismal development	cellular_component;nucleus;cytoplasm	x								x		x							x			1		x				x					x
TMC1	Transmembrane channel-like protein 1 OS=Homo sapiens GN=TMC1 PE=1 SV=2 - [TMC1_HUMAN]	NO	x	0	0	x	3	0	x	1.7	NO	x	voltage-gated calcium channel activity	detection of mechanical stimulus involved in sensory perception of sound;vestibular reflex;auditory receptor cell development;calcium ion transmembrane transport;transport;ion transport;sensory perception of sound	membrane;integral component of membrane;external side of plasma membrane;stereocilium bundle tip	x								x		x	1		1				x	1				x				x					x
TMEM131	Transmembrane protein 131 OS=Homo sapiens GN=TMEM131 PE=1 SV=3 - [TM131_HUMAN]	NO	x	0	0	x	2	0	x	NA	NO	x	molecular_function	regulation of immune system process;biological_process	cellular_component;membrane;integral component of membrane	x								x		x							x	1		1		x				x					x
TNFAIP8	Tumor necrosis factor alpha-induced protein 8 OS=Homo sapiens GN=TNFAIP8 - [TFIP8_HUMAN]	NO	x	0	0	x	1	0	x	59	NO	x	protein binding;cysteine-type endopeptidase inhibitor activity involved in apoptotic process	interleukin-1 beta production;negative regulation of apoptotic process;negative regulation of cysteine-type endopeptidase activity involved in apoptotic process;defense response to Gram-positive bacterium;apoptotic process	cytoplasm	x								x		x	1						x					x				x					x
TNIK	TRAF2 and NCK-interacting protein kinase OS=Homo sapiens GN=TNIK - [TNIK_HUMAN]	NO	x	0	0	x	1	0	x	1.66	NO	x	ATP binding;protein kinase activity;protein serine/threonine kinase activity;protein binding;nucleotide binding;kinase activity;transferase activity	MAPK cascade;regulation of mitotic cell cycle;stress-activated protein kinase signaling cascade;regulation of apoptotic process;neuron projection morphogenesis;protein phosphorylation;positive regulation of protein phosphorylation;positive regulation of defense response to virus by host;cytoskeleton organization;activation of JNKK activity;Wnt signaling pathway;microvillus assembly;actin cytoskel…	intracellular;nucleus;nucleoplasm;cytoplasm;cytoskeleton;apical plasma membrane;recycling endosome;extracellular exosome;endosome;perinuclear region of cytoplasm	x								x		x	1						x					x				x					x
TNIP3	TNFAIP3-interacting protein 3 OS=Homo sapiens GN=TNIP3 - [TNIP3_HUMAN]	NO	x	0	0	x	1	0	x	NA	NO	x	protein binding;polyubiquitin binding	MyD88-independent toll-like receptor signaling pathway;inflammatory response;toll-like receptor 4 signaling pathway;negative regulation of I-kappaB kinase/NF-kappaB signaling;cellular response to lipopolysaccharide		x								x		x					1		x					x				x					x
TOLLIP	Toll-interacting protein OS=Homo sapiens GN=TOLLIP PE=1 SV=1 - [TOLIP_HUMAN]	NO	x	0	0	x	3	0	x	45.3	NO	x	signal transducer activity;interleukin-1, Type I receptor binding;protein binding;kinase binding;ubiquitin conjugating enzyme binding;ubiquitin protein ligase binding;SUMO binding;Toll-like receptor binding	autophagy;inflammatory response;signal transduction;cell-cell signaling;phosphorylation;epithelial cell differentiation;positive regulation of protein sumoylation;intracellular signal transduction;protein localization to endosome;innate immune response;leukocyte activation;immune system process	cytoplasm;cytosol;nuclear body;interleukin-18 receptor complex;interleukin-1 receptor complex;perinuclear region of cytoplasm;extracellular exosome	x								x		x							x					x				x		1	1	1	x
TP53RK	TP53-regulating kinase OS=Homo sapiens GN=TP53RK PE=1 SV=2 - [PRPK_HUMAN]	NO	x	0	0	x	1	0	x	39.5	NO	x	p53 binding;protein serine/threonine kinase activity;protein binding;ATP binding;hydrolase activity;nucleotide binding;protein kinase activity;kinase activity;transferase activity;phosphotransferase activity, alcohol group as acceptor	protein phosphorylation;tRNA processing;tRNA threonylcarbamoyladenosine metabolic process;phosphorylation	EKC/KEOPS complex;nucleus;cytosol;membrane	x								x	1	x							x					x				x					x
TPP2	Tripeptidyl-peptidase 2 OS=Homo sapiens GN=TPP2 PE=1 SV=4 - [TPP2_HUMAN]	NO	x	0	0	x	1	0	x	120	NO	x	endopeptidase activity;aminopeptidase activity;serine-type endopeptidase activity;protein binding;tripeptidyl-peptidase activity;peptidase activity;serine-type peptidase activity;hydrolase activity	protein polyubiquitination;antigen processing and presentation of peptide antigen via MHC class I;proteolysis	nucleus;nucleoplasm;cytoplasm;cytosol	x								x	1	x							x					x				x					x
TPR	Nucleoprotein TPR OS=Homo sapiens GN=TPR PE=1 SV=3 - [TPR_HUMAN]	NO	x	0	0	x	2	0	x	117	NO	x	molecular_function;chromatin binding;mRNA binding;nucleocytoplasmic transporter activity;protein binding;tubulin binding;heat shock protein binding;protein homodimerization activity;poly(A) RNA binding;mitogen-activated protein kinase binding;dynein complex binding;exodeoxyribonuclease VII activity	negative regulation of transcription from RNA polymerase II promoter;MAPK import into nucleus;mitotic cell cycle;carbohydrate metabolic process;RNA import into nucleus;RNA export from nucleus;nuclear pore organization;mitotic nuclear division;mitotic nuclear envelope disassembly;mitotic spindle assembly checkpoint;biological_process;hexose transport;gene expression;regulation of glucose transport…	kinetochore;cellular_component;nucleus;nuclear envelope;nuclear pore;nucleoplasm;cytoplasm;cytoplasmic dynein complex;extrinsic component of membrane;nuclear membrane;nuclear periphery;nuclear inclusion body;nuclear pore nuclear basket;mitotic spindle;chromosome;spindle;cytoskeleton;chromosome, centromeric region;membrane;exodeoxyribonuclease VII complex	x								x		x	1						x	1				x				x					x
TPT1	Translationally-controlled tumor protein OS=Homo sapiens GN=TPT1 PE=1 SV=1 - [TCTP_HUMAN]	NO	x	0	0	x	1	0	x	610	YES	x	calcium ion binding;protein binding;poly(A) RNA binding;transcription factor binding	calcium ion transport;cellular calcium ion homeostasis;response to virus;regulation of apoptotic process;negative regulation of apoptotic process;negative regulation of intrinsic apoptotic signaling pathway in response to DNA damage;stem cell maintenance;negative regulation of ectoderm development	extracellular space;nucleus;cytoplasm;multivesicular body;extracellular exosome;tubulin complex;nucleoplasm	x								x	1	x							x					x				x					x
TRIM48	Tripartite motif-containing protein 48 OS=Homo sapiens GN=TRIM48 PE=2 SV=2 - [TRI48_HUMAN]	NO	x	0	0	x	1	0	x	NA	NO	x	zinc ion binding;metal ion binding		intracellular	x								x		x							x					x			1	x					x
TRIP10	Cdc42-interacting protein 4 OS=Homo sapiens GN=TRIP10 PE=1 SV=3 - [CIP4_HUMAN]	NO	x	0	0	x	1	0	x	105	NO	x	protein binding;lipid binding;identical protein binding	endocytosis;actin cytoskeleton organization;cell communication;signal transduction;small GTPase mediated signal transduction;regulation of small GTPase mediated signal transduction	nucleoplasm;intracellular membrane-bounded organelle;phagocytic cup;cytoplasm;lysosome;Golgi apparatus;cytosol;cytoskeleton;cell cortex;cell projection;perinuclear region of cytoplasm;extracellular exosome;plasma membrane;membrane	x								x	1	x							x					x				x					x
TRIP11	Thyroid receptor-interacting protein 11 OS=Homo sapiens GN=TRIP11 PE=4 SV=1 - [H0YJ97_HUMAN]	NO	x	0	0	x	1	0	x	5.33	NO	x	transcription coactivator activity;protein binding	protein targeting to Golgi;ventricular septum development;transcription from RNA polymerase II promoter;organelle organization;regulation of nucleic acid-templated transcription	Golgi membrane;inner acrosomal membrane;outer acrosomal membrane;nucleus;Golgi apparatus;cis-Golgi network;cytoskeleton;acrosomal membrane;cytoplasm;membrane;intracellular	x								x		x			1				x					x				x					x
TRIP12	E3 ubiquitin-protein ligase TRIP12 OS=Homo sapiens GN=TRIP12 PE=1 SV=1 - [TRIPC_HUMAN]	NO	x	0	0	x	1	0	x	0.43	NO	x	ubiquitin-protein transferase activity;protein binding;ligase activity;thyroid hormone receptor binding	DNA repair;cellular response to DNA damage stimulus;embryo development;protein ubiquitination involved in ubiquitin-dependent protein catabolic process;negative regulation of histone H2A K63-linked ubiquitination;negative regulation of double-strand break repair;protein ubiquitination;metabolic process	cytoplasm;nucleus;nucleoplasm	x								x		x			1				x					x				x					x
TRIX3	Tripartite motif-containing protein ENSP00000309378 OS=Homo sapiens PE=3 SV=2 - [TRIX3_HUMAN]	NO	x	0	0	x	1	0	x	no entry	NO	x				x								x		x							x					x			1	x					x
TRPC4	Short transient receptor potential channel 4 OS=Homo sapiens GN=TRPC4 - [TRPC4_HUMAN]	NO	x	0	0	x	1	0	x	0.01	NO	x	ion channel activity;calcium channel activity;inositol 1,4,5 trisphosphate binding;protein binding;beta-catenin binding;store-operated calcium channel activity;cadherin binding	transport;ion transport;transmembrane transport;calcium ion transmembrane transport;manganese ion transport;cytosolic calcium ion homeostasis;calcium ion transport;axon guidance;gamma-aminobutyric acid secretion;ion transmembrane transport;oligodendrocyte differentiation;regulation of calcium ion transport;calcium ion import	membrane;integral component of membrane;cytosol;integral component of plasma membrane;plasma membrane;caveola;cell surface;basolateral plasma membrane;cortical cytoskeleton;calcium channel complex;cell-cell junction;cytoplasm;protein complex;membrane raft	x								x		x							x			1		x				x					x
TRPC5	Short transient receptor potential channel 5 OS=Homo sapiens GN=TRPC5 PE=1 SV=1 - [TRPC5_HUMAN]	NO	x	0	0	x	1	0	x	NA	YES	x	calcium channel activity;protein binding;store-operated calcium channel activity;inositol 1,4,5 trisphosphate binding;ion channel activity	calcium ion transport;manganese ion transport;nervous system development;axon guidance;ion transmembrane transport;cytosolic calcium ion homeostasis;transmembrane transport;calcium ion transmembrane transport;transport;ion transport	cytosol;plasma membrane;integral component of plasma membrane;calcium channel complex;membrane;integral component of membrane	x								x		x							x			1		x				x					x
TSR1	Pre-rRNA-processing protein TSR1 homolog OS=Homo sapiens GN=TSR1 PE=1 SV=1 - [TSR1_HUMAN]	NO	x	0	0	x	2	0	x	9.41	NO	x	poly(A) RNA binding	ribosome biogenesis;ribosome assembly	nucleus;nucleolus	x								x		x							x	1		1		x				x					x
TSTA3	GDP-L-fucose synthase OS=Homo sapiens GN=TSTA3 PE=2 SV=1 - [E9PKL9_HUMAN]	NO	x	0	0	x	2	0	x	157	NO	x	catalytic activity;coenzyme binding;electron carrier activity;isomerase activity;GDP-4-dehydro-D-rhamnose reductase activity;GDP-L-fucose synthase activity;oxidoreductase activity	metabolic process;leukocyte cell-cell adhesion;GDP-mannose metabolic process;cytolysis;'de novo' GDP-L-fucose biosynthetic process;oxidation-reduction process	cytoplasm;extracellular exosome	x								x		x							x					x	1	1		x					x
TSTD1	Thiosulfate sulfurtransferase/rhodanese-like domain-containing protein 1 OS=Homo sapiens GN=TSTD1 - [TSTD1_HUMAN]	NO	x	0	0	x	1	0	x	174	NO	x			cytoplasm;mitochondrion;perinuclear region of cytoplasm	x								x		x							x		1			x				x					x
TTC1	Tetratricopeptide repeat protein 1 OS=Homo sapiens GN=TTC1 PE=1 SV=1 - [TTC1_HUMAN]	NO	x	0	0	x	1	0	x	105	NO	x	protein binding;unfolded protein binding	protein folding	cytoplasm;peroxisomal membrane	x								x		x							x				1	x				x					x
TTC9C	Tetratricopeptide repeat protein 9C OS=Homo sapiens GN=TTC9C PE=2 SV=1 - [E9PKV8_HUMAN]	NO	x	0	0	x	1	0	x	84.5	NO	x	peptidyl-prolyl cis-trans isomerase activity;protein binding;FK506 binding	protein peptidyl-prolyl isomerization;chaperone-mediated protein folding	cytoplasm;endoplasmic reticulum membrane	x								x	1	x							x					x				x					x
TTLL12	Tubulin tyrosine ligase-like family, member 12 OS=Homo sapiens GN=TTLL12 PE=4 SV=1 - [B1AH89_HUMAN]	NO	x	0	0	x	2	0	x	123	NO	x	ligase activity	cellular protein modification process		x								x	1	x			1				x					x				x					x
TUBA4A	Tubulin alpha-4A chain OS=Homo sapiens GN=TUBA4A PE=1 SV=1 - [TBA4A_HUMAN]	NO	x	0	0	x	3	0	x	513	YES	x	GTPase activity;structural constituent of cytoskeleton;GTP binding;nucleotide binding;protein binding	microtubule-based process;metabolic process;protein polymerization;G2/M transition of mitotic cell cycle;mitotic cell cycle;platelet degranulation;protein folding;organelle organization;blood coagulation;platelet activation;cellular protein metabolic process;'de novo' posttranslational protein folding	microtubule;protein complex;cytosol;extracellular region;extracellular exosome;cytoplasm;cytoskeleton	x								x		x					1	1	x					x			1	x					x
TUBA8	Tubulin alpha-8 chain OS=Homo sapiens GN=TUBA8 - [TBA8_HUMAN]	NO	x	0	0	x	3	0	x	213	YES	x	GTPase activity;structural constituent of cytoskeleton;GTP binding;nucleotide binding	microtubule-based process;metabolic process;protein polymerization	microtubule;protein complex;cytoplasm;cytoskeleton	x								x		x					1	1	x					x			1	x					x
TUBAL3	Tubulin alpha chain-like 3 OS=Homo sapiens GN=TUBAL3 - [TBAL3_HUMAN]	NO	x	0	0	x	1	0	x	37.9	NO	x	GTPase activity;structural constituent of cytoskeleton;GTP binding;nucleotide binding	microtubule-based process;metabolic process;protein polymerization	cytoplasm;microtubule;cytoskeleton;protein complex	x								x		x					1		x					x				x					x
TUBB1	Tubulin beta-1 chain OS=Homo sapiens GN=TUBB1 PE=1 SV=1 - [TBB1_HUMAN]	NO	x	0	0	x	3	0	x	63.8	NO	x	GTPase activity;structural constituent of cytoskeleton;GTP binding;nucleotide binding	protein folding;cellular protein metabolic process;'de novo' posttranslational protein folding;spindle assembly;protein polymerization;microtubule-based process	cytoplasm;microtubule;extracellular exosome;cytoskeleton;protein complex	x								x		x					1	1	x					x			1	x					x
TUBB2A	Tubulin beta-2A chain OS=Homo sapiens GN=TUBB2A PE=1 SV=1 - [TBB2A_HUMAN]	NO	x	0	0	x	3	0	x	585	YES	x	GTPase activity;structural constituent of cytoskeleton;GTP binding;nucleotide binding	protein folding;microtubule-based process;cellular protein metabolic process;'de novo' posttranslational protein folding;protein polymerization;metabolic process	nucleus;cytoplasm;microtubule;extracellular exosome;extracellular vesicle;cytoskeleton;protein complex	x								x		x					1	1	x					x			1	x					x
TUBB2B	Tubulin beta-2B chain OS=Homo sapiens GN=TUBB2B PE=1 SV=1 - [TBB2B_HUMAN]	NO	x	0	0	x	3	0	x	536	YES	x	nucleotide binding;GTPase activity;structural constituent of cytoskeleton;GTP binding;protein binding	microtubule-based process;metabolic process;protein polymerization;neuron migration;protein folding;cellular protein metabolic process;'de novo' posttranslational protein folding	microtubule;protein complex;nucleus;cytoplasm;cytoskeleton	x								x		x					1	1	x					x			1	x					x
TUBB3	HCG1983504, isoform CRA_f OS=Homo sapiens GN=TUBB3 PE=2 SV=1 - [A8K854_HUMAN]	NO	x	0	0	x	3	0	x	250	YES	x	GTPase activity;structural constituent of cytoskeleton;protein binding;GTP binding;peptide binding;nucleotide binding;G-protein coupled receptor activity	protein folding;microtubule-based process;mitotic nuclear division;axon guidance;cellular protein metabolic process;'de novo' posttranslational protein folding;protein polymerization;neuron differentiation;G-protein coupled receptor signaling pathway;metabolic process	nucleus;cytoplasm;microtubule;axon;dendrite;neuronal cell body;extracellular exosome;cell periphery;intracellular;cytoskeleton;microtubule cytoskeleton;protein complex;integral component of membrane	x								x		x					1	1	x					x			1	x					x
[truncated: 53 more rows]
