# Supplementary material for: Genetic information from discordant sibling pairs points to ESRP2 as a candidate trans-acting regulator of the CF modifier gene SCNN1B
Source: Sci Rep. 2020 Dec 31;10:22447. doi: 10.1038/s41598-020-79804-y (PMC7775467; doi:10.1038/s41598-020-79804-y)
Supplement: Supplementary file 4 — Supplementary Data R2. [file 41598_2020_79804_MOESM4_ESM.xlsx]

## Sheet: filtered dataset
	Probe																				NEG CTRL.	NEG CTRL.	NEG CTRL.	NEG CTRL.	NEG CTRL.	NEG CTRL.	NEG CTRL.		NFkappaB-p65-NOblot		IFNGR1-SNP1	IFNGR1-SNP1	IFNGR1-SNP1	IFNGR1-SNP1	IFNGR1-SNP2	IFNGR1-SNP2		SCNN1B-rs152730	SCNN1B-rs152730	SCNN1B-rs152730	SCNN1B-rs152730		SCNN1B-rs152731	SCNN1B-rs152731	SCNN1B-rs152731		SCNN1B-rs152744	SCNN1B-rs152744	SCNN1B-rs152744
	Allele																				-----	-----	-----	-----	-----	-----	-----		-----		C	C	T	T	C	T		G	G	T	T		C	T	T		A	A	G
	Band																				#102	#104	#56	#57	#240	#242	#244		#245		#146	#152	#147	#153	#27	#28		#148	#154	#149	#155		#241	#243	#26		#150	#156	#151
	estimated MW																				approx. 10-25 kDa	approx. 10-25 kDa	approx. 10-25 kDa	approx. 10-25 kDa	approx. 150-250 kDa	approx. 150-250 kDa	approx. 200-450 kDa		approx. 200-450 kDa		approx. 70-150 kDa	approx. 70-150 kDa	approx. 70-150 kDa	approx. 70-150 kDa	60 kDa	60 kDa		approx. 70-150 kDa	approx. 70-150 kDa	approx. 70-150 kDa	approx. 70-150 kDa		approx. 150-250 kDa	approx. 150-250 kDa	25 kDa		approx. 70-150 kDa	approx. 70-150 kDa	approx. 70-150 kDa
	Gel																				native	native	native	native	native	native	native		native		native	native	native	native	denaturing	denaturing		native	native	native	native		native	native	denaturing		native	native	native
	Separation buffer																				Tris-Borate-EDTA	Tris-Borate-EDTA	Tris-Glycine-EDTA	Tris-Glycine-EDTA	Tris-Borate-EDTA	Tris-Borate-EDTA	Tris-Borate-EDTA		Tris-Borate-EDTA		Tris-Borate-EDTA	Tris-Glycine-EDTA	Tris-Borate-EDTA	Tris-Glycine-EDTA	SDS/Tris/Glycine	SDS/Tris/Glycine		Tris-Borate-EDTA	Tris-Glycine-EDTA	Tris-Borate-EDTA	Tris-Glycine-EDTA		Tris-Borate-EDTA	Tris-Borate-EDTA	SDS/Tris/Glycine		Tris-Borate-EDTA	Tris-Glycine-EDTA	Tris-Borate-EDTA
	Blot prior to excision																				partial	partial	partial	partial	yes	yes	yes		no		partial	partial	partial	partial	partial	partial		partial	partial	partial	partial		no	no	partial		partial	partial	partial
	Sample denaturation prior to HPLC/MassSpec																				no	no	no	no	yes	yes	yes		yes		no	no	no	no	no	no		no	no	no	no		yes	yes	no		yes	yes	yes
	MASCOT Analysis																				non-stringent	non-stringent	non-stringent	non-stringent	validated	validated	validated		validated		non-stringent	validated	non-stringent	validated	non-stringent	validated		non-stringent	validated	non-stringent	validated		validated	validated	non-stringent		validated	validated	validated
			x			x			x			x								x
			x			x			x			x								x
Protein name abberviation	Protein name	double entriy (protein isoforms)	x	Number of times observed among 7 negative controls	Excluded because identified in at least one negative control sample?	x	Number of times obsevred among 18 EMSA-Pseq samples	Excluded because identified in four or more samples ?	x	Expression level (pax-db; dataset "colon integrated") in ppm	Exceding threshold of expression of 200 ppm in data set "colon integrated at PAX-db"	x	GO database metabolic function (MF Complete)	GO database biological process (BP Complete)	GO database cellular compartment (CC Complete)	GO terms contain "DNA binding"	GO terms contain "RNA binding"	GO terms contain "regulation of transcription"	GO terms contain "splicing"	x
			x			x			x			x								x								x		x							x					x				x
ACIN1	Apoptotic chromatin condensation inducer in the nucleus OS=Homo sapiens GN=ACIN1 PE=1 SV=2 - [ACINU_HUMAN]	NO	x	0	NO	x	2	NO	x	10.8	NO	x	nucleotide binding;nucleic acid binding;protein binding;ATPase activity;enzyme binding;poly(A) RNA binding;RNA binding	positive regulation of defense response to virus by host;mRNA processing;apoptotic process;cellular component disassembly involved in execution phase of apoptosis;RNA splicing;programmed cell death;erythrocyte differentiation;apoptotic chromosome condensation;positive regulation of apoptotic process;positive regulation of monocyte differentiation;negative regulation of mRNA splicing, via spliceos…	nucleus;nucleoplasm;nucleolus;cytoplasm;cytosol;plasma membrane;nuclear speck;ASAP complex;exon-exon junction complex	0	1	0	1	x								x		x							x					x				x	1		1
ATR	Serine/threonine-protein kinase ATR OS=Homo sapiens GN=ATR PE=4 SV=1 - [H0Y8R8_HUMAN]	NO	x	0	NO	x	3	NO	x	0.15	NO	x	protein dimerization activity;phosphotransferase activity, alcohol group as acceptor;DNA binding;protein kinase activity;protein serine/threonine kinase activity;protein binding;ATP binding;MutLalpha complex binding;MutSalpha complex binding;nucleotide binding;kinase activity;transferase activity	double-strand break repair via homologous recombination;DNA damage checkpoint;DNA replication;DNA repair;cellular response to DNA damage stimulus;cell cycle;multicellular organismal development;negative regulation of DNA replication;peptidyl-serine phosphorylation;cellular response to heat;cellular response to UV;response to drug;regulation of protein binding;positive regulation of DNA damage res…	XY body;nucleoplasm;chromosome;Golgi apparatus;PML body;nucleus	1	0	0	0	x								x		x			1				x	1		1		x				x
BAZ2B	Bromodomain adjacent to zinc finger domain protein 2B OS=Homo sapiens GN=BAZ2B PE=1 SV=3 - [BAZ2B_HUMAN]	NO	x	0	NO	x	1	NO	x	NA	NO	x	DNA binding;protein binding;zinc ion binding;metal ion binding	transcription, DNA-templated;regulation of transcription, DNA-templated	nucleus	1	0	1	0	x								x		x							x	1				x				x
BHLHE22	Class E basic helix-loop-helix protein 22 OS=Homo sapiens GN=BHLHE22 PE=2 SV=1 - [BHE22_HUMAN]	NO	x	0	NO	x	2	NO	x	NA	NO	x	RNA polymerase II transcription corepressor activity;chromatin binding	negative regulation of transcription from RNA polymerase II promoter;positive regulation of neuron differentiation;negative regulation of Notch signaling pathway	nucleus	0	0	1	0	x								x		x	1						x			1		x				x
BRDT	Bromodomain testis-specific protein OS=Homo sapiens GN=BRDT PE=1 SV=4 - [BRDT_HUMAN]	NO	x	0	NO	x	3	NO	x	NA	NO	x	transcription coactivator activity;histone binding;lysine-acetylated histone binding	histone displacement;chromatin remodeling;transcription, DNA-templated;mRNA processing;male meiosis;male meiosis I;spermatogenesis;RNA splicing;cell differentiation;regulation of RNA splicing;positive regulation of transcription during meiosis;regulation of transcription, DNA-templated;chromatin modification;meiotic cell cycle	nucleus	0	0	1	1	x								x		x					1	1	x					x			1	x
CARHSP1	Calcium-regulated heat stable protein 1 OS=Homo sapiens GN=CARHSP1 PE=4 SV=1 - [H3BNU9_HUMAN]	NO	x	0	NO	x	1	NO	x	132	NO	x	DNA binding;mRNA 3'-UTR binding;protein binding;phosphatase binding;nucleic acid binding;RNA binding	regulation of transcription, DNA-templated;intracellular signal transduction;regulation of mRNA stability	cytoplasmic mRNA processing body;cytosol;P granule;extracellular exosome;cytoplasmic exosome (RNase complex);cytoplasm	1	1	1	0	x								x	1	x							x					x				x
CAST	Calpastatin OS=Homo sapiens GN=CAST PE=2 SV=1 - [E7ES10_HUMAN]	NO	x	0	NO	x	2	NO	x	130	NO	x	calcium-dependent cysteine-type endopeptidase inhibitor activity;protease binding;endopeptidase inhibitor activity;protein binding;poly(A) RNA binding;cysteine-type endopeptidase inhibitor activity;peptidase inhibitor activity	biological_process;negative regulation of endopeptidase activity;liver development;egg activation;brain development;myoblast fusion;aging;organ regeneration;myoblast differentiation;negative regulation of cell cycle arrest;negative regulation of type B pancreatic cell apoptotic process;negative regulation of peptidase activity;negative regulation of catalytic activity	cytoplasm;cellular_component;nucleus;cytosol;membrane	0	1	0	0	x								x	1	x							x					x				x			1
CDC5L	Cell division cycle 5-like protein OS=Homo sapiens GN=CDC5L PE=1 SV=2 - [CDC5L_HUMAN]	NO	x	0	NO	x	1	NO	x	15.8	NO	x	DNA binding;protein binding;poly(A) RNA binding;WD40-repeat domain binding;RNA binding;protein domain specific binding	mRNA splicing, via spliceosome;DNA repair;transcription, DNA-templated;regulation of transcription, DNA-templated;RNA splicing;gene expression;signal transduction involved in DNA damage checkpoint;mRNA processing;cellular response to DNA damage stimulus;cell cycle	Prp19 complex;nucleus;nucleoplasm;nucleolus;cytoplasm;membrane;nuclear speck;catalytic step 2 spliceosome;DNA replication factor A complex;spliceosomal complex	1	1	1	1	x								x		x						1	x					x				x
CHAF1B	Chromatin assembly factor 1 subunit B OS=Homo sapiens GN=CHAF1B PE=1 SV=1 - [CAF1B_HUMAN]	NO	x	0	NO	x	1	NO	x	NA	NO	x	chromatin binding;histone binding;unfolded protein binding	positive regulation of defense response to virus by host;DNA replication;DNA repair;DNA replication-dependent nucleosome assembly;transcription, DNA-templated;regulation of transcription, DNA-templated;protein complex assembly;cell cycle;chromatin assembly;activation of mitophagy in response to mitochondrial depolarization;cellular response to DNA damage stimulus	nuclear chromatin;nucleus;nucleoplasm;cytoplasm;CAF-1 complex;protein complex;cytosol	0	0	1	0	x								x	1	x							x					x				x
CHD4	Chromodomain-helicase-DNA-binding protein 4 OS=Homo sapiens GN=CHD4 PE=1 SV=2 - [CHD4_HUMAN]	NO	x	0	NO	x	2	NO	x	15.4	NO	x	DNA binding;ATP binding;microtubule binding;ATP-dependent helicase activity;zinc ion binding;nucleic acid binding;hydrolase activity, acting on acid anhydrides, in phosphorus-containing anhydrides;metal ion binding;RNA polymerase II repressing transcription factor binding;ATP-dependent DNA helicase activity;protein binding;RNA polymerase II core promoter proximal region sequence-specific DNA bind…	chromatin organization;regulation of transcription, DNA-templated;metabolic process;spindle assembly;negative regulation of transcription from RNA polymerase II promoter;transcription, DNA-templated;regulation of transcription from RNA polymerase II promoter;DNA duplex unwinding;ATP-dependent chromatin remodeling;terminal button organization;chromatin modification	nucleus;nucleoplasm;NuRD complex;nuclear chromatin;cytoplasm;centrosome;membrane;protein complex;microtubule organizing center;cytoskeleton	1	0	1	0	x								x		x							x				1	x	1			x
CHD5	Chromodomain-helicase-DNA-binding protein 5 OS=Homo sapiens GN=CHD5 PE=4 SV=1 - [F8VSN0_HUMAN]	NO	x	0	NO	x	1	NO	x	2.11	NO	x	nucleic acid binding;ATP binding;ATP-dependent helicase activity;DNA binding;zinc ion binding;hydrolase activity, acting on acid anhydrides, in phosphorus-containing anhydrides;metal ion binding;chromatin binding;H3K27me3 modified histone binding;nucleotide binding;helicase activity;hydrolase activity	metabolic process;regulation of transcription, DNA-templated;transcription from RNA polymerase II promoter;negative regulation of cell proliferation;cerebral cortex neuron differentiation;spermatogenesis, exchange of chromosomal proteins;histone H4 acetylation;regulation of transcription involved in cell fate commitment;histone H3-K27 trimethylation;positive regulation of signal transduction by p…	nucleus;heterochromatin;membrane;NuRD complex;chromatin	1	0	1	0	x								x		x							x				1	x				x
CRKL	Crk-like protein OS=Homo sapiens GN=CRKL PE=1 SV=1 - [CRKL_HUMAN]	NO	x	0	NO	x	2	NO	x	151	NO	x	signal transducer activity;SH3/SH2 adaptor activity;protein binding;poly(A) RNA binding	activation of MAPKK activity;blood vessel development;JNK cascade;Ras protein signal transduction;heart development;positive regulation of cell proliferation;organ morphogenesis;anterior/posterior pattern specification;intracellular signal transduction;neurotrophin TRK receptor signaling pathway;thymus development;parathyroid gland development;pattern specification process	endosome;cytosol;extracellular exosome;cytoplasm	0	1	0	0	x								x	1	x							x					x				x
CSTF1	Cleavage stimulation factor subunit 1 OS=Homo sapiens GN=CSTF1 PE=1 SV=1 - [CSTF1_HUMAN]	NO	x	0	NO	x	1	NO	x	13.5	NO	x	RNA binding;protein binding;poly(A) RNA binding	mRNA splicing, via spliceosome;transcription from RNA polymerase II promoter;termination of RNA polymerase II transcription;mRNA polyadenylation;mRNA cleavage;RNA processing;RNA splicing;gene expression;mRNA 3'-end processing;mRNA processing	nucleus;nucleoplasm;cytoplasm;intracellular membrane-bounded organelle	0	1	0	1	x								x		x		1					x					x				x
DDB2	DNA damage-binding protein 2 OS=Homo sapiens GN=DDB2 PE=1 SV=1 - [DDB2_HUMAN]	NO	x	0	NO	x	3	NO	x	5.27	NO	x	DNA binding;protein binding;damaged DNA binding;ubiquitin-protein transferase activity	protein polyubiquitination;nucleotide-excision repair, DNA damage removal;DNA repair;nucleotide-excision repair;pyrimidine dimer repair;response to UV;histone H2A monoubiquitination;protein autoubiquitination;UV-damage excision repair;cellular response to DNA damage stimulus;protein ubiquitination	nucleoplasm;cell junction;Cul4B-RING E3 ubiquitin ligase complex;protein complex;nucleus	1	0	0	0	x								x		x							x					x				x		1	1
DDX19A	ATP-dependent RNA helicase DDX19A OS=Homo sapiens GN=DDX19A PE=1 SV=1 - [DD19A_HUMAN]	NO	x	0	NO	x	2	NO	x	66.2	NO	x	ATP-dependent RNA helicase activity;molecular_function;RNA binding;protein binding;ATP binding;nucleotide binding;nucleic acid binding;helicase activity;hydrolase activity	mRNA export from nucleus;RNA secondary structure unwinding;biological_process;protein transport;transport;mRNA transport	cytoplasm;nuclear pore;membrane;nuclear membrane;nucleus;intracellular	0	1	0	0	x								x	1	x							x					x				x			1
DDX19B	ATP-dependent RNA helicase DDX19B OS=Homo sapiens GN=DDX19B PE=4 SV=1 - [H3BMQ5_HUMAN]	NO	x	0	NO	x	1	NO	x	57.1	NO	x	ATP-dependent RNA helicase activity;nucleic acid binding;helicase activity;ATP binding;hydrolase activity;RNA binding;protein binding;nucleotide binding	RNA secondary structure unwinding;mRNA export from nucleus;metabolic process;protein transport;transport;mRNA transport	intracellular;nuclear envelope;nuclear pore;cytoplasm;membrane;nuclear membrane;extracellular exosome;nucleus	0	1	0	0	x								x		x							x					x				x			1
DDX46	Probable ATP-dependent RNA helicase DDX46 OS=Homo sapiens GN=DDX46 PE=4 SV=1 - [H0Y9U3_HUMAN]	NO	x	0	NO	x	3	NO	x	23.5	NO	x	nucleic acid binding;ATP-dependent RNA helicase activity;ATP binding;nucleotide binding;helicase activity;hydrolase activity;poly(A) RNA binding;RNA binding	mRNA splicing, via spliceosome;regulation of gene expression;RNA secondary structure unwinding;metabolic process;mRNA processing;RNA splicing	nucleus;Cajal body;nuclear speck	0	1	0	1	x								x		x			1				x	1		1		x				x
DIEXF	Digestive organ expansion factor homolog OS=Homo sapiens GN=DIEXF PE=1 SV=2 - [DIEXF_HUMAN]	NO	x	0	NO	x	1	NO	x	NA	NO	x	protein binding;rRNA binding;U3 snoRNA binding;poly(A) RNA binding	maturation of SSU-rRNA from tricistronic rRNA transcript (SSU-rRNA, 5.8S rRNA, LSU-rRNA);multicellular organismal development	nucleolus;small-subunit processome;nucleus	0	1	0	0	x								x		x							x				1	x				x
ESRP2	Epithelial splicing regulatory protein 2 OS=Homo sapiens GN=ESRP2 PE=1 SV=1 - [ESRP2_HUMAN]	NO	x	0	NO	x	2	NO	x	6.25	NO	x	nucleotide binding;nucleic acid binding;mRNA binding;poly(A) RNA binding;RNA binding	mRNA processing;RNA splicing;regulation of RNA splicing	nucleus;nucleoplasm	0	1	0	1	x								x		x							x					x	1	1		x
EXOSC9	Exosome complex component RRP45 OS=Homo sapiens GN=EXOSC9 PE=1 SV=3 - [EXOS9_HUMAN]	NO	x	0	NO	x	1	NO	x	2.31	NO	x	3'-5'-exoribonuclease activity;RNA binding;protein binding;AU-rich element binding;poly(A) RNA binding	nuclear-transcribed mRNA catabolic process, deadenylation-dependent decay;nuclear-transcribed mRNA catabolic process;rRNA processing;immune response;gene expression;positive regulation of cell growth;exonucleolytic nuclear-transcribed mRNA catabolic process involved in deadenylation-dependent decay;nuclear mRNA surveillance;nuclear polyadenylation-dependent rRNA catabolic process;RNA phosphodiest…	nucleolus;intermediate filament cytoskeleton;nucleus;nuclear exosome (RNase complex);exosome (RNase complex);nuclear chromosome;nucleoplasm;cytoplasm;cytosol;extracellular exosome	0	1	0	0	x								x		x							x					x				x
EYA3	EYA3 protein OS=Homo sapiens GN=EYA3 PE=2 SV=1 - [Q8IVX7_HUMAN]	NO	x	0	NO	x	1	NO	x	NA	NO	x	chromatin binding;protein tyrosine phosphatase activity;protein binding;protein tyrosine/serine/threonine phosphatase activity;metal ion binding;phosphoprotein phosphatase activity;hydrolase activity	double-strand break repair;transcription, DNA-templated;regulation of transcription, DNA-templated;multicellular organismal development;visual perception;anatomical structure morphogenesis;response to ionizing radiation;histone dephosphorylation;peptidyl-tyrosine dephosphorylation;positive regulation of DNA repair;DNA repair;protein dephosphorylation;cellular response to DNA damage stimulus;chrom…	nucleus;nucleoplasm;transcription factor complex;cytoplasm;centrosome	0	0	1	0	x								x	1	x							x					x				x
FANCG	Fanconi anemia group G protein OS=Homo sapiens GN=FANCG PE=1 SV=1 - [FANCG_HUMAN]	NO	x	0	NO	x	1	NO	x	NA	NO	x	damaged DNA binding;protein binding	ovarian follicle development;cellular response to DNA damage stimulus;spermatid development;response to radiation;cell cycle checkpoint;DNA repair;mitochondrion organization	nucleolus;cytoplasm;plasma membrane;nucleoplasm;mitochondrion;Fanconi anaemia nuclear complex;nucleus	1	0	0	0	x								x		x						1	x					x				x
FUS	RNA-binding protein FUS OS=Homo sapiens GN=FUS - [FUS_HUMAN]	NO	x	0	NO	x	2	NO	x	193	NO	x	nucleotide binding;nucleic acid binding;zinc ion binding;estrogen receptor binding;myosin V binding;ionotropic glutamate receptor binding;retinoid X receptor binding;thyroid hormone receptor binding;DNA binding;transcription coactivator activity;RNA binding;protein binding;identical protein binding;poly(A) RNA binding;metal ion binding	cellular response to calcium ion;mRNA splicing, via spliceosome;RNA splicing;gene expression;regulation of nucleic acid-templated transcription	nucleoplasm;cytoplasm;polysome;dendrite;neuronal cell body;dendritic spine;perikaryon;dendritic spine head;perinuclear region of cytoplasm;nucleus	1	1	0	1	x								x	1	x							x					x				x
GAR1	H/ACA ribonucleoprotein complex subunit 1 OS=Homo sapiens GN=GAR1 PE=1 SV=1 - [GAR1_HUMAN]	NO	x	0	NO	x	1	NO	x	25.4	NO	x	cation channel activity;poly(A) RNA binding;RNA binding	pseudouridine synthesis;rRNA processing;cation transport;cation transmembrane transport;ribosome biogenesis	nucleus;nucleolus;Cajal body;box H/ACA snoRNP complex;nuclear chromosome, telomeric region;ribonucleoprotein complex	0	1	0	0	x								x		x							x					x			1	x
GEMIN4	Gem-associated protein 4 OS=Homo sapiens GN=GEMIN4 PE=4 SV=1 - [I3L399_HUMAN]	NO	x	0	NO	x	1	NO	x	0.7	NO	x	protein binding	spliceosomal snRNP assembly;rRNA processing;gene expression;ncRNA metabolic process;mRNA processing;RNA splicing	nucleoplasm;nucleolus;cytoplasm;cytosol;membrane;small nuclear ribonucleoprotein complex;SMN complex;SMN-Sm protein complex;extracellular exosome;Gemini of coiled bodies;nucleus	0	0	0	1	x								x		x							x			1		x				x
GTF2F2	General transcription factor IIF subunit 2 OS=Homo sapiens GN=GTF2F2 PE=1 SV=2 - [T2FB_HUMAN]	NO	x	0	NO	x	2	NO	x	28.6	NO	x	nucleotide binding;DNA binding;catalytic activity;helicase activity;ATP binding;hydrolase activity;transcription factor activity, core RNA polymerase II binding;protein binding	transcription, DNA-templated;regulation of transcription, DNA-templated;transcription from RNA polymerase II promoter;transcription initiation from RNA polymerase II promoter;positive regulation of transcription elongation from RNA polymerase II promoter;positive regulation of RNA polymerase II transcriptional preinitiation complex assembly;positive regulation of transcription from RNA polymerase…	nucleus;transcription factor TFIIF complex;holo TFIIH complex;nucleoplasm;microtubule cytoskeleton	1	0	1	1	x								x		x							x		1		1	x				x
H2AFV	Histone H2A OS=Homo sapiens GN=H2AFV PE=2 SV=1 - [C9J0D1_HUMAN]	NO	x	0	NO	x	3	NO	x	171	NO	x	DNA binding;protein heterodimerization activity;molecular_function	biological_process	nucleosome;nucleus;chromosome;extracellular exosome	1	0	0	0	x								x		x					1	1	x					x			1	x
H2AFZ	Histone H2A.Z OS=Homo sapiens GN=H2AFZ PE=1 SV=2 - [H2AZ_HUMAN]	NO	x	0	NO	x	3	NO	x	171	NO	x	RNA polymerase II core promoter proximal region sequence-specific DNA binding;RNA polymerase II core promoter sequence-specific DNA binding;RNA polymerase II distal enhancer sequence-specific DNA binding;protein binding;chromatin DNA binding;nucleosomal DNA binding;protein heterodimerization activity;DNA binding	positive regulation of transcription from RNA polymerase II promoter;cellular response to estradiol stimulus	nucleosome;nucleus;nuclear euchromatin;nuclear heterochromatin;extracellular exosome;chromosome	1	0	1	0	x								x		x					1	1	x					x			1	x
H3F3C	Histone H3.3C OS=Homo sapiens GN=H3F3C PE=1 SV=3 - [H3C_HUMAN]	NO	x	0	NO	x	2	NO	x	75.3	NO	x	protein binding;nucleosomal DNA binding;protein heterodimerization activity;DNA binding	positive regulation of cell growth	nucleosome;nuclear euchromatin;nucleus;chromosome	1	0	0	0	x								x		x				1			x			1		x				x
HEXIM1	Protein HEXIM1 OS=Homo sapiens GN=HEXIM1 PE=1 SV=1 - [HEXI1_HUMAN]	NO	x	0	NO	x	3	NO	x	7.15	NO	x	cyclin-dependent protein serine/threonine kinase inhibitor activity;protein binding;snRNA binding	negative regulation of transcription from RNA polymerase II promoter;transcription, DNA-templated;heart development;negative regulation of cyclin-dependent protein serine/threonine kinase activity;negative regulation of transcription, DNA-templated;positive regulation of signal transduction by p53 class mediator;regulation of transcription, DNA-templated	nucleus;nucleoplasm;cytoplasm	0	1	1	0	x								x		x				1			x					x				x	1		1
HIF1AN	Hypoxia-inducible factor 1-alpha inhibitor OS=Homo sapiens GN=HIF1AN PE=1 SV=2 - [HIF1N_HUMAN]	NO	x	0	NO	x	3	NO	x	15.4	NO	x	Notch binding;iron ion binding;protein binding;zinc ion binding;oxidoreductase activity, acting on paired donors, with incorporation or reduction of molecular oxygen, 2-oxoglutarate as one donor, and incorporation of one atom each of oxygen into both donors;oxygen sensor activity;carboxylic acid binding;peptidyl-histidine dioxygenase activity;peptidyl-asparagine 3-dioxygenase activity;protein hom…	transcription, DNA-templated;peptidyl-histidine hydroxylation;peptidyl-aspartic acid hydroxylation;peptidyl-asparagine hydroxylation;positive regulation of myoblast differentiation;negative regulation of Notch signaling pathway;oxidation-reduction process;regulation of transcription from RNA polymerase II promoter in response to hypoxia;negative regulation of transcription from RNA polymerase II …	cytosol;cytoplasm;nucleoplasm;perinuclear region of cytoplasm;nucleus	0	0	1	0	x								x		x		1		1			x				1	x				x
HIST1H2BA	Histone H2B type 1-A OS=Homo sapiens GN=HIST1H2BA PE=1 SV=3 - [H2B1A_HUMAN]	NO	x	0	NO	x	2	NO	x	110	NO	x	molecular_function;DNA binding;protein heterodimerization activity	chromatin organization;nucleosome assembly;nucleosome disassembly;inflammatory response;plasminogen activation;spermatogenesis, exchange of chromosomal proteins;positive regulation of binding;mononuclear cell migration	nucleosome;nuclear nucleosome;nucleus;nucleoplasm;extrinsic component of plasma membrane;nuclear chromosome, telomeric region;chromosome	1	0	0	0	x								x		x			1				x	1				x				x
HIST1H3A	Histone H3.1 OS=Homo sapiens GN=HIST1H3A PE=1 SV=2 - [H31_HUMAN]	NO	x	0	NO	x	3	NO	x	170	NO	x	DNA binding;protein binding;histone binding;protein heterodimerization activity	chromatin silencing at rDNA;positive regulation of defense response to virus by host;chromatin organization;nucleosome assembly;DNA replication-dependent nucleosome assembly;small GTPase mediated signal transduction;blood coagulation;gene expression;DNA methylation on cytosine;regulation of gene expression, epigenetic;negative regulation of gene expression, epigenetic;protein heterotetramerizatio…	nuclear chromosome;nucleosome;nuclear nucleosome;extracellular region;nucleus;nucleoplasm;membrane;protein complex;extracellular exosome;chromosome	1	0	0	0	x								x	1	x				1			x			1		x				x
HIST2H3PS2	Histone H3 OS=Homo sapiens GN=HIST2H3PS2 PE=1 SV=1 - [Q5TEC6_HUMAN]	NO	x	0	NO	x	3	NO	x	no entry	NO	x	DNA binding;protein heterodimerization activity		nucleosome;nucleus;chromosome	1	0	0	0	x								x	1	x				1			x			1		x				x
HIST3H3	Histone H3.1t OS=Homo sapiens GN=HIST3H3 PE=1 SV=3 - [H31T_HUMAN]	NO	x	0	NO	x	3	NO	x	154	NO	x	DNA binding;protein binding;histone binding;protein heterodimerization activity	telomere maintenance;nucleosome assembly;negative regulation of protein oligomerization;protein heterotetramerization;cell cycle checkpoint;cellular response to stress	nucleosome;nuclear nucleosome;nucleus;nucleoplasm;extracellular exosome;nuclear chromosome, telomeric region;chromosome	1	0	0	0	x								x	1	x				1			x			1		x				x
HNRNPUL2	Heterogeneous nuclear ribonucleoprotein U-like protein 2 OS=Homo sapiens GN=HNRNPUL2 PE=1 SV=1 - [HNRL2_HUMAN]	NO	x	0	NO	x	1	NO	x	116	NO	x	poly(A) RNA binding	biological_process	nucleus;membrane	0	1	0	0	x								x		x							x				1	x				x
HSF1	Heat shock factor protein 1 OS=Homo sapiens GN=HSF1 PE=1 SV=1 - [HSF1_HUMAN]	NO	x	0	NO	x	1	NO	x	1.47	NO	x	transcription factor activity, sequence-specific DNA binding;sequence-specific DNA binding;DNA binding;RNA polymerase II core promoter proximal region sequence-specific DNA binding;transcriptional repressor activity, RNA polymerase II core promoter proximal region sequence-specific binding;RNA polymerase II intronic transcription regulatory region sequence-specific DNA binding;chromatin binding;p…	transcription, DNA-templated;regulation of transcription, DNA-templated;response to heat;negative regulation of transcription from RNA polymerase II promoter;embryonic placenta development;protein phosphorylation;defense response;female meiotic division;spermatogenesis;negative regulation of cell proliferation;mRNA transcription;response to lipopolysaccharide;negative regulation of tumor necrosis…	nucleus;nucleoplasm;cytoplasm;cytosol;protein complex;pronucleus	1	0	1	0	x								x		x				1			x					x				x
HUWE1	E3 ubiquitin-protein ligase HUWE1 OS=Homo sapiens GN=HUWE1 PE=4 SV=1 - [H0Y5W0_HUMAN]	NO	x	0	NO	x	1	NO	x	36.2	NO	x	ubiquitin-protein transferase activity;ligase activity;DNA binding;protein binding;poly(A) RNA binding	metabolic process;protein ubiquitination;protein ubiquitination involved in ubiquitin-dependent protein catabolic process;protein polyubiquitination;base-excision repair;protein monoubiquitination;histone ubiquitination;cell differentiation;positive regulation of protein targeting to mitochondrion;DNA repair;cellular response to DNA damage stimulus	nucleoplasm;cytoplasm;nucleus;membrane;extracellular exosome	1	1	0	0	x								x		x							x					x	1			x
KIAA0020	Pumilio domain-containing protein KIAA0020 OS=Homo sapiens GN=KIAA0020 PE=1 SV=3 - [K0020_HUMAN]	NO	x	0	NO	x	1	NO	x	3.19	NO	x	DNA binding;mRNA binding;poly(A) RNA binding;RNA binding	regulation of translation	nucleolus;endoplasmic reticulum;nucleus	1	1	0	0	x								x		x	1						x					x				x
LONP1	Lon protease homolog OS=Homo sapiens GN=LONP1 PE=2 SV=1 - [F5GZ27_HUMAN]	NO	x	0	NO	x	3	NO	x	122	NO	x	nucleotide binding;ATP-dependent peptidase activity;serine-type endopeptidase activity;ATP binding;peptidase activity;serine-type peptidase activity;hydrolase activity;single-stranded DNA binding;sequence-specific DNA binding;DNA binding;ATPase activity;single-stranded RNA binding;protein binding;ADP binding;G-quadruplex DNA binding;DNA polymerase binding;mitochondrial light strand promoter anti-…	proteolysis;misfolded or incompletely synthesized protein catabolic process;protein catabolic process;cellular response to oxidative stress;chaperone-mediated protein complex assembly;oxidation-dependent protein catabolic process;regulation of mitochondrial DNA replication;mitochondrial genome maintenance;response to hypoxia;mitochondrion organization;aging;response to hormone;response to aluminu…	cytoplasm;mitochondrion;mitochondrial matrix;membrane;mitochondrial nucleoid	1	1	0	0	x								x		x		1		1			x		1			x				x
LRRC47	Leucine-rich repeat-containing protein 47 OS=Homo sapiens GN=LRRC47 PE=1 SV=1 - [LRC47_HUMAN]	NO	x	0	NO	x	2	NO	x	152	NO	x	RNA binding;phenylalanine-tRNA ligase activity;protein binding;poly(A) RNA binding	metabolic process		0	1	0	0	x								x	1	x							x					x				x
LSM5	U6 snRNA-associated Sm-like protein LSm5 OS=Homo sapiens GN=LSM5 PE=1 SV=3 - [LSM5_HUMAN]	NO	x	0	NO	x	3	NO	x	NA	NO	x	RNA binding;protein binding	nuclear-transcribed mRNA catabolic process, deadenylation-dependent decay;mRNA splicing, via spliceosome;nuclear-transcribed mRNA catabolic process;mRNA processing;gene expression;exonucleolytic nuclear-transcribed mRNA catabolic process involved in deadenylation-dependent decay;RNA splicing	nucleus;spliceosomal complex;U6 snRNP;cytosol;U4/U6 x U5 tri-snRNP complex;Lsm1-7-Pat1 complex;ribonucleoprotein complex	0	1	0	1	x								x		x			1				x	1		1		x				x
MCM4	DNA replication licensing factor MCM4 OS=Homo sapiens GN=MCM4 PE=1 SV=5 - [MCM4_HUMAN]	NO	x	0	NO	x	2	NO	x	17.2	NO	x	single-stranded DNA binding;protein binding;ATP binding;ATP-dependent DNA helicase activity;nucleotide binding;DNA binding;DNA helicase activity;helicase activity;hydrolase activity;nucleoside-triphosphatase activity	G1/S transition of mitotic cell cycle;mitotic cell cycle;DNA replication;DNA unwinding involved in DNA replication;DNA replication initiation;DNA strand elongation involved in DNA replication;cell cycle;cell cycle checkpoint;mitotic S phase;DNA duplex unwinding;metabolic process	nucleus;nucleoplasm;membrane;MCM complex;nuclear chromosome, telomeric region	1	0	0	0	x								x		x					1	1	x					x				x
MSH5	MutS protein homolog 5 OS=Homo sapiens GN=MSH5 - [MSH5_HUMAN]	NO	x	0	NO	x	3	NO	x	NA	NO	x	ATP binding;DNA-dependent ATPase activity;mismatched DNA binding;DNA binding;protein binding;nucleotide binding	reciprocal meiotic recombination;homologous chromosome segregation;chiasma assembly;mismatch repair;meiotic cell cycle	nuclear chromosome;synaptonemal complex	1	0	0	0	x								x		x			1				x	1		1		x				x
MTA2	Metastasis-associated protein MTA2 OS=Homo sapiens GN=MTA2 PE=1 SV=1 - [MTA2_HUMAN]	NO	x	0	NO	x	3	NO	x	37	NO	x	transcription factor activity, transcription factor binding;DNA binding;chromatin binding;transcription factor activity, sequence-specific DNA binding;histone deacetylase activity;zinc ion binding;sequence-specific DNA binding;transcription regulatory region DNA binding;RNA polymerase II transcription factor binding;RNA polymerase II repressing transcription factor binding;protein binding;RNA pol…	negative regulation of transcription from RNA polymerase II promoter;DNA methylation;regulation of transcription, DNA-templated;regulation of fibroblast migration;histone deacetylation;negative regulation of transcription, DNA-templated;positive regulation of transcription from RNA polymerase II promoter;chromatin organization;chromatin assembly or disassembly;ATP-dependent chromatin remodeling	histone deacetylase complex;nucleus;nuclear chromatin;nucleoplasm;transcription factor complex;membrane;NuRD complex;protein complex	1	0	1	0	x								x		x							x		1			x		1		x
MTOR	Serine/threonine-protein kinase mTOR OS=Homo sapiens GN=MTOR PE=1 SV=1 - [MTOR_HUMAN]	NO	x	0	NO	x	1	NO	x	4.62	NO	x	phosphotransferase activity, alcohol group as acceptor;protein dimerization activity;ATP binding;drug binding;kinase activity;nucleotide binding;transferase activity;RNA polymerase III type 1 promoter DNA binding;RNA polymerase III type 2 promoter DNA binding;RNA polymerase III type 3 promoter DNA binding;TFIIIC-class transcription factor binding;protein serine/threonine kinase activity;protein b…	double-strand break repair via homologous recombination;phosphorylation;positive regulation of protein phosphorylation;positive regulation of endothelial cell proliferation;regulation of glycogen biosynthetic process;'de novo' pyrimidine nucleobase biosynthetic process;transcription initiation from RNA polymerase II promoter;protein phosphorylation;response to stress;cell cycle arrest;signal tran…	Golgi membrane;nucleoplasm;cytoplasm;mitochondrial outer membrane;lysosome;lysosomal membrane;endoplasmic reticulum membrane;cytosol;phosphatidylinositol 3-kinase complex;endomembrane system;membrane;dendrite;TORC1 complex;TORC2 complex;neuronal cell body;PML body;nucleus;mitochondrion;endoplasmic reticulum;Golgi apparatus;macromolecular complex	1	0	1	0	x								x		x			1				x					x				x
NCOA7	Nuclear receptor coactivator 7 OS=Homo sapiens GN=NCOA7 - [NCOA7_HUMAN]	NO	x	0	NO	x	1	NO	x	1.08	NO	x	protein binding;ligand-dependent nuclear receptor transcription coactivator activity;nuclear hormone receptor binding	transcription, DNA-templated;positive regulation of transcription from RNA polymerase II promoter;regulation of transcription, DNA-templated	intracellular;nucleus	0	0	1	0	x								x	1	x							x					x				x
PABPC1L	Polyadenylate-binding protein 1-like OS=Homo sapiens GN=PABPC1L PE=2 SV=1 - [PAP1L_HUMAN]	NO	x	0	NO	x	1	NO	x	27.2	NO	x	RNA binding;nucleotide binding;nucleic acid binding	oocyte maturation;mRNA polyadenylation	extracellular exosome	0	1	0	0	x								x		x						1	x					x				x
PABPC4	Polyadenylate-binding protein 4 OS=Homo sapiens GN=PABPC4 - [PABP4_HUMAN]	NO	x	0	NO	x	2	NO	x	93.5	NO	x	nucleotide binding;nucleic acid binding;RNA binding;protein binding;poly(A) binding;poly(U) RNA binding;poly(A) RNA binding	RNA processing;RNA catabolic process;translation;blood coagulation	cytoplasm;nucleus;cytoplasmic stress granule;ribonucleoprotein complex	0	1	0	0	x								x		x						1	x					x				x			1
PABPC5	Polyadenylate-binding protein 5 OS=Homo sapiens GN=PABPC5 PE=2 SV=1 - [PABP5_HUMAN]	NO	x	0	NO	x	1	NO	x	8.66	NO	x	nucleotide binding;RNA binding;nucleic acid binding		mitochondrial matrix;cytoplasm;mitochondrion	0	1	0	0	x								x		x						1	x					x				x
PARN	Poly(A)-specific ribonuclease PARN OS=Homo sapiens GN=PARN - [PARN_HUMAN]	NO	x	0	NO	x	3	NO	x	3.05	NO	x	nucleic acid binding;nucleotide binding;mRNA 3'-UTR binding;nuclease activity;poly(A)-specific ribonuclease activity;protein binding;protein kinase binding;poly(A) RNA binding;metal ion binding;RNA binding;exonuclease activity;hydrolase activity	nuclear-transcribed mRNA catabolic process, nonsense-mediated decay;nuclear-transcribed mRNA catabolic process, deadenylation-dependent decay;nuclear-transcribed mRNA poly(A) tail shortening;female gamete generation;RNA modification;gene expression;nucleic acid phosphodiester bond hydrolysis;RNA phosphodiester bond hydrolysis, exonucleolytic;mRNA catabolic process;response to light stimulus	nucleus;nucleolus;cytoplasm;cytosol	0	1	0	0	x								x		x							x					x				x	1	1
PCBP4	Poly(rC)-binding protein 4 OS=Homo sapiens GN=PCBP4 - [PCBP4_HUMAN]	NO	x	0	NO	x	1	NO	x	5.67	NO	x	RNA binding;nucleic acid binding;DNA binding;poly(A) RNA binding	DNA damage response, signal transduction by p53 class mediator resulting in cell cycle arrest;cell cycle arrest;intrinsic apoptotic signaling pathway in response to DNA damage	cytoplasm;ribonucleoprotein complex;cellular_component;intracellular	1	1	0	0	x								x		x							x	1				x				x
PIWIL2	Piwi-like protein 2 OS=Homo sapiens GN=PIWIL2 - [PIWL2_HUMAN]	NO	x	0	NO	x	3	NO	x	NA	NO	x	nucleic acid binding;mRNA binding;piRNA binding;RNA binding	RNA 5'-end processing;multicellular organismal development;spermatogenesis;gene expression;germ-line stem cell maintenance;gene silencing by RNA;piRNA metabolic process;DNA methylation involved in gamete generation;positive regulation of translation;oogenesis;meiotic cell cycle;positive regulation of meiosis I;positive regulation of histone H3-K14 acetylation;positive regulation of histone H3-K9 …	cytoplasm;polysome;perinucleolar chromocenter;chromatoid body;P granule;pi-body;dense body	0	1	0	0	x								x		x	1						x	1		1		x				x
PKN1	Serine/threonine-protein kinase N1 OS=Homo sapiens GN=PKN1 - [PKN1_HUMAN]	NO	x	0	NO	x	1	NO	x	2.83	NO	x	chromatin binding;protein kinase activity;protein serine/threonine kinase activity;protein kinase C activity;protein kinase C binding;protein binding;ATP binding;GTP-Rho binding;ligand-dependent nuclear receptor transcription coactivator activity;histone kinase activity (H3-T11 specific);histone binding;histone deacetylase binding;Rac GTPase binding;androgen receptor binding;nucleotide binding;ki…	B cell homeostasis;B cell apoptotic process;regulation of germinal center formation;regulation of immunoglobulin production;renal system process;transcription, DNA-templated;regulation of transcription from RNA polymerase II promoter;protein phosphorylation;negative regulation of protein kinase activity;hyperosmotic response;signal transduction;activation of JUN kinase activity;small GTPase media…	nucleus;nucleoplasm;cytoplasm;endosome;cytosol;plasma membrane;cytoplasmic membrane-bounded vesicle;midbody;cleavage furrow;protein complex;membrane	0	0	1	0	x								x	1	x							x					x				x
POLB	DNA polymerase beta OS=Homo sapiens GN=POLB PE=4 SV=1 - [H0YBJ0_HUMAN]	NO	x	0	NO	x	1	NO	x	4.29	NO	x	DNA binding;DNA polymerase activity;nucleotidyltransferase activity;DNA-directed DNA polymerase activity;damaged DNA binding;protein binding;microtubule binding;lyase activity;enzyme binding;metal ion binding;transferase activity	DNA biosynthetic process;DNA repair;DNA-dependent DNA replication;base-excision repair;base-excision repair, gap-filling;pyrimidine dimer repair;inflammatory response;cellular response to DNA damage stimulus;salivary gland morphogenesis;aging;intrinsic apoptotic signaling pathway in response to DNA damage;response to gamma radiation;somatic hypermutation of immunoglobulin genes;response to ethano…	nucleus;nucleoplasm;cytoplasm;microtubule;spindle microtubule;protein complex	1	0	0	0	x								x		x					1		x					x				x
PRMT6	Protein arginine N-methyltransferase 6 OS=Homo sapiens GN=PRMT6 - [ANM6_HUMAN]	NO	x	0	NO	x	2	NO	x	NA	NO	x	chromatin binding;protein binding;histone-arginine N-methyltransferase activity;protein-arginine omega-N monomethyltransferase activity;protein-arginine omega-N asymmetric methyltransferase activity;histone methyltransferase activity;histone binding;histone methyltransferase activity (H4-R3 specific);histone methyltransferase activity (H3-R2 specific);histone methyltransferase activity (H2A-R3 sp…	negative regulation of transcription from RNA polymerase II promoter;base-excision repair;chromatin organization;transcription, DNA-templated;viral process;cell growth;histone methylation;peptidyl-arginine methylation, to asymmetrical-dimethyl arginine;histone H3-R2 methylation;histone H4-R3 methylation;negative regulation of transcription, DNA-templated;cellular senescence;DNA repair;regulation …	nucleus;nucleoplasm;cytosol	0	0	1	0	x								x		x							x		1		1	x				x
PRMT8	Protein arginine N-methyltransferase 8 OS=Homo sapiens GN=PRMT8 - [ANM8_HUMAN]	NO	x	0	NO	x	2	NO	x	NA	NO	x	methyltransferase activity;transferase activity;protein binding;histone-arginine N-methyltransferase activity;S-adenosylmethionine-dependent methyltransferase activity;protein-arginine omega-N monomethyltransferase activity;protein-arginine omega-N asymmetric methyltransferase activity;identical protein binding;protein homodimerization activity;histone methyltransferase activity (H4-R3 specific);…	protein methylation;methylation;regulation of transcription, DNA-templated;histone methylation;peptidyl-arginine methylation;peptidyl-arginine methylation, to asymmetrical-dimethyl arginine;histone arginine methylation;regulation of protein binding;histone H4-R3 methylation	cytosol;plasma membrane;membrane	0	0	1	0	x								x		x			1				x			1		x				x
PRPF39	Pre-mRNA-processing factor 39 OS=Homo sapiens GN=PRPF39 PE=1 SV=3 - [PRP39_HUMAN]	NO	x	0	NO	x	2	NO	x	2.62	NO	x		mRNA processing;RNA splicing;RNA processing	nucleus;intracellular	0	0	0	1	x								x		x							x					x				x			1
PSIP1	PC4 and SFRS1-interacting protein OS=Homo sapiens GN=PSIP1 PE=1 SV=1 - [PSIP1_HUMAN]	NO	x	0	NO	x	1	NO	x	74.1	NO	x	RNA polymerase II transcription coactivator activity;chromatin binding;protein binding;activating transcription factor binding;poly(A) RNA binding;supercoiled DNA binding;DNA binding	mRNA 5'-splice site recognition;transcription, DNA-templated;regulation of transcription, DNA-templated;response to oxidative stress;response to heat;viral process;positive regulation of transcription from RNA polymerase II promoter;establishment of integrated proviral latency	nucleus;nucleoplasm;nuclear heterochromatin;cytosol;nuclear periphery;transcriptionally active chromatin	1	1	1	0	x								x	1	x							x					x				x
PTBP2	Polypyrimidine tract-binding protein 2 OS=Homo sapiens GN=PTBP2 - [PTBP2_HUMAN]	NO	x	0	NO	x	3	NO	x	79.1	NO	x	nucleotide binding;mRNA binding;poly(A) RNA binding;nucleic acid binding;RNA binding	mRNA splice site selection;negative regulation of RNA splicing;regulation of neural precursor cell proliferation;mRNA processing;RNA splicing	spliceosomal complex;nucleus	0	1	0	1	x								x		x							x	1			1	x				x		1
PTBP3	Polypyrimidine tract-binding protein 3 OS=Homo sapiens GN=PTBP3 - [PTBP3_HUMAN]	NO	x	0	NO	x	1	NO	x	102	NO	x	nucleotide binding;nucleic acid binding;RNA binding;poly(A) RNA binding	mRNA processing;RNA splicing;anatomical structure morphogenesis;negative regulation of RNA splicing;erythrocyte maturation;negative regulation of mRNA splicing, via spliceosome;cell differentiation	nucleus	0	1	0	1	x								x		x							x	1				x				x
PUF60	Poly(U)-binding-splicing factor PUF60 OS=Homo sapiens GN=PUF60 - [PUF60_HUMAN]	NO	x	0	NO	x	1	NO	x	145	NO	x	nucleotide binding;nucleic acid binding;DNA binding;protein binding;identical protein binding;poly(A) RNA binding;RNA binding	transcription, DNA-templated;regulation of transcription, DNA-templated;mRNA processing;apoptotic process;RNA splicing	nucleoplasm;mitochondrion;Golgi apparatus;ribonucleoprotein complex;cyclin-dependent protein kinase activating kinase holoenzyme complex;nucleus	1	1	1	1	x								x		x							x					x				x			1
RBM25	RNA-binding protein 25 OS=Homo sapiens GN=RBM25 PE=1 SV=3 - [RBM25_HUMAN]	NO	x	0	NO	x	2	NO	x	19.5	NO	x	nucleotide binding;mRNA binding;protein binding;poly(A) RNA binding;nucleic acid binding;RNA binding	regulation of alternative mRNA splicing, via spliceosome;mRNA processing;RNA splicing;regulation of apoptotic process	spliceosomal complex;nucleoplasm;cytoplasm;nuclear speck;nucleus	0	1	0	1	x								x		x	1						x	1				x				x
RBMXL1	RNA binding motif protein, X-linked-like-1 OS=Homo sapiens GN=RBMXL1 PE=1 SV=1 - [RMXL1_HUMAN]	NO	x	0	NO	x	1	NO	x	80.2	NO	x	nucleotide binding;core promoter binding;chromatin binding;RNA binding;nucleic acid binding	mRNA processing;RNA splicing;positive regulation of transcription from RNA polymerase II promoter	nucleus;ribonucleoprotein complex	0	1	1	1	x								x		x							x					x			1	x
RELA	Transcription factor p65 OS=Homo sapiens GN=RELA - [TF65_HUMAN]	NO	x	0	NO	x	1	NO	x	76	NO	x	transcription factor activity, sequence-specific DNA binding;RNA polymerase II regulatory region sequence-specific DNA binding;RNA polymerase II core promoter proximal region sequence-specific DNA binding;RNA polymerase II distal enhancer sequence-specific DNA binding;transcriptional activator activity, RNA polymerase II core promoter proximal region sequence-specific binding;transcriptional repr…	I-kappaB kinase/NF-kappaB signaling;NIK/NF-kappaB signaling;innate immune response;positive regulation of NF-kappaB transcription factor activity;regulation of transcription, DNA-templated;negative regulation of transcription from RNA polymerase II promoter;liver development;hair follicle development;stimulatory C-type lectin receptor signaling pathway;toll-like receptor signaling pathway;MyD88-d…	nucleoplasm;cytoplasm;I-kappaB/NF-kappaB complex;NF-kappaB complex;nucleus;transcription factor complex;cytosol;protein complex	1	0	1	0	x								x	1	x							x					x				x
REPIN1	Replication initiator 1 OS=Homo sapiens GN=REPIN1 PE=2 SV=1 - [C9JYJ8_HUMAN]	NO	x	0	NO	x	1	NO	x	9.15	NO	x	nucleic acid binding;metal ion binding;DNA binding;poly(A) RNA binding	DNA replication;regulation of fatty acid transport;regulation of glucose import in response to insulin stimulus	nucleus;nucleoplasm;nuclear origin of replication recognition complex;lipid particle;cytosolic ribosome;nuclear membrane;cytosol	1	1	0	0	x								x		x							x		1			x				x
RNASEH2A	Ribonuclease H2 subunit A OS=Homo sapiens GN=RNASEH2A PE=1 SV=2 - [RNH2A_HUMAN]	NO	x	0	NO	x	2	NO	x	21.2	NO	x	RNA binding;RNA-DNA hybrid ribonuclease activity;ribonuclease activity;metal ion binding;nucleic acid binding;nuclease activity;endonuclease activity;hydrolase activity	DNA replication;mismatch repair;RNA catabolic process;DNA replication, removal of RNA primer;RNA phosphodiester bond hydrolysis;RNA phosphodiester bond hydrolysis, endonucleolytic;RNA metabolic process;nucleic acid phosphodiester bond hydrolysis	nucleus;ribonuclease H2 complex	0	1	0	0	x								x		x							x					x	1	1		x
RPUSD3	RNA pseudouridylate synthase domain-containing protein 3 OS=Homo sapiens GN=RPUSD3 - [RUSD3_HUMAN]	NO	x	0	NO	x	2	NO	x	NA	NO	x	RNA binding;pseudouridine synthase activity;protein binding;poly(A) RNA binding	pseudouridine synthesis;RNA modification		0	1	0	0	x								x		x	1						x			1		x				x
RRP36	Ribosomal RNA processing protein 36 homolog OS=Homo sapiens GN=RRP36 - [RRP36_HUMAN]	NO	x	0	NO	x	1	NO	x	NA	NO	x	poly(A) RNA binding	maturation of SSU-rRNA from tricistronic rRNA transcript (SSU-rRNA, 5.8S rRNA, LSU-rRNA);rRNA processing;ribosomal small subunit biogenesis;ribosome biogenesis	90S preribosome;nucleus;nucleolus	0	1	0	0	x								x		x							x	1				x				x
RUVBL2	RuvB-like 2 OS=Homo sapiens GN=RUVBL2 PE=1 SV=3 - [RUVB2_HUMAN]	NO	x	0	NO	x	1	NO	x	188	NO	x	damaged DNA binding;ATP binding;ATP-dependent 5'-3' DNA helicase activity;nucleotide binding;DNA helicase activity;RNA polymerase II core promoter sequence-specific DNA binding;RNA polymerase II distal enhancer sequence-specific DNA binding;ATP-dependent DNA helicase activity;protein binding;chromatin DNA binding;identical protein binding;unfolded protein binding;ATPase activity;helicase activity…	DNA repair;DNA duplex unwinding;DNA recombination;chromatin organization;chromatin remodeling;transcription, DNA-templated;protein folding;cellular response to UV;positive regulation of histone acetylation;regulation of growth;histone H4 acetylation;histone H2A acetylation;positive regulation of transcription from RNA polymerase II promoter;establishment of protein localization to chromatin;cellu…	nucleoplasm;cytoplasm;Swr1 complex;intracellular;nucleus;nuclear euchromatin;membrane;nuclear matrix;ribonucleoprotein complex;Ino80 complex;NuA4 histone acetyltransferase complex;extracellular exosome;MLL1 complex	1	0	1	0	x								x		x		1					x					x				x
SARNP	SAP domain-containing ribonucleoprotein OS=Homo sapiens GN=SARNP PE=1 SV=3 - [SARNP_HUMAN]	NO	x	0	NO	x	3	NO	x	72.8	NO	x	DNA binding;protein binding;poly(A) RNA binding;RNA binding	transcription, DNA-templated;regulation of transcription, DNA-templated;mRNA export from nucleus;regulation of translation;transport;mRNA transport	transcription export complex;nucleus;nucleoplasm;nuclear speck;intracellular membrane-bounded organelle	1	1	1	0	x								x		x							x					x		1		x		1
SCAF11	Protein SCAF11 OS=Homo sapiens GN=SCAF11 - [SCAFB_HUMAN]	NO	x	0	NO	x	3	NO	x	NA	NO	x	zinc ion binding;protein binding;poly(A) RNA binding;metal ion binding	spliceosomal complex assembly;RNA splicing, via transesterification reactions;mRNA processing;RNA splicing	nucleus;nucleoplasm;nucleolus	0	1	0	1	x								x		x				1			x		1		1	x				x
SIN3B	Paired amphipathic helix protein Sin3b OS=Homo sapiens GN=SIN3B - [SIN3B_HUMAN]	NO	x	0	NO	x	2	NO	x	0.82	NO	x	RNA polymerase II transcription corepressor activity;histone deacetylase activity;chromatin binding;protein binding;transcription corepressor activity	negative regulation of transcription from RNA polymerase II promoter;histone deacetylation;regulation of transcription, DNA-templated;transcription, DNA-templated;skeletal muscle tissue development;cellular lipid metabolic process;small molecule metabolic process;cardiac muscle tissue development;negative regulation of transcription, DNA-templated	chromatin;Sin3 complex;X chromosome;Y chromosome;XY body;nucleus;nucleoplasm;cytoplasm;autosome	0	0	1	0	x								x		x					1	1	x					x				x
SIRT7	HCG1991559, isoform CRA_a OS=Homo sapiens GN=SIRT7 PE=4 SV=1 - [I3L1J8_HUMAN]	NO	x	0	NO	x	3	NO	x	NA	NO	x	chromatin binding;protein binding;metal ion binding;NAD+ binding;NAD-dependent histone deacetylase activity (H3-K18 specific);hydrolase activity	negative regulation of transcription from RNA polymerase II promoter;positive regulation of transcription on exit from mitosis;rRNA transcription;histone H3 deacetylation;histone H4 deacetylation;transcription, DNA-templated;regulation of transcription, DNA-templated;chromatin modification	nucleus;nucleolus;nucleolus organizer region;cytoplasm	0	0	1	0	x								x		x	1						x	1		1		x				x
SMARCA2	Probable global transcription activator SNF2L2 OS=Homo sapiens GN=SMARCA2 - [SMCA2_HUMAN]	NO	x	0	NO	x	1	NO	x	7.05	NO	x	ATPase activity;RNA polymerase II transcription coactivator activity;chromatin binding;transcription coactivator activity;helicase activity;protein binding;ATP binding;DNA-dependent ATPase activity;histone binding;transcription regulatory region DNA binding;nucleotide binding;DNA binding;hydrolase activity;hydrolase activity, acting on acid anhydrides	chromatin remodeling;metabolic process;negative regulation of transcription from RNA polymerase II promoter;chromatin organization;transcription, DNA-templated;regulation of transcription, DNA-templated;regulation of transcription from RNA polymerase II promoter;spermatid development;nervous system development;negative regulation of cell proliferation;negative regulation of cell growth;aortic smo…	SWI/SNF complex;nuclear chromatin;nucleus;nucleoplasm;intracellular membrane-bounded organelle;intermediate filament cytoskeleton;npBAF complex;nBAF complex;BAF-type complex	1	0	1	0	x								x		x							x			1		x				x
SMC1A	Structural maintenance of chromosomes protein 1A OS=Homo sapiens GN=SMC1A PE=1 SV=2 - [SMC1A_HUMAN]	NO	x	0	NO	x	2	NO	x	102	NO	x	chromatin binding;ATP binding;microtubule motor activity;protein binding;mediator complex binding;poly(A) RNA binding;protein heterodimerization activity;nucleotide binding	DNA repair;mitotic sister chromatid cohesion;chromosome organization;mitotic sister chromatid segregation;mitotic cell cycle;mRNA splicing, via spliceosome;mitotic spindle organization;sister chromatid cohesion;mitotic cell cycle checkpoint;meiotic nuclear division;RNA splicing;response to radiation;gene expression;protein sumoylation;stem cell maintenance;negative regulation of DNA endoreduplica…	nucleus;nucleolus;cohesin core heterodimer;chromosome;chromosome, centromeric region;kinetochore;condensed chromosome kinetochore;condensed nuclear chromosome;nucleoplasm;cytoplasm;cytosol;meiotic cohesin complex	0	1	0	1	x								x		x			1				x	1				x				x
SND1	Staphylococcal nuclease domain-containing protein 1 OS=Homo sapiens GN=SND1 PE=1 SV=1 - [SND1_HUMAN]	NO	x	0	NO	x	2	NO	x	179	NO	x	transcription cofactor activity;nuclease activity;protein binding;poly(A) RNA binding;nucleic acid binding	osteoblast differentiation;transcription, DNA-templated;regulation of transcription, DNA-templated;viral process;posttranscriptional gene silencing by RNA;nucleic acid phosphodiester bond hydrolysis;gene silencing by RNA;regulation of nucleic acid-templated transcription	nucleus;cytoplasm;mitochondrion;membrane;RISC complex;melanosome;extracellular exosome;dense body	0	1	1	0	x								x	1	x							x					x				x
SSRP1	FACT complex subunit SSRP1 OS=Homo sapiens GN=SSRP1 PE=1 SV=1 - [SSRP1_HUMAN]	NO	x	0	NO	x	2	NO	x	22.1	NO	x	DNA binding;chromatin binding;protein binding;poly(A) RNA binding	DNA replication;DNA repair;chromatin remodeling;regulation of transcription, DNA-templated;transcription from RNA polymerase II promoter;transcription elongation from RNA polymerase II promoter;gene expression;viral process;positive regulation of viral transcription;transcription, DNA-templated;cellular response to DNA damage stimulus	nucleus;nucleoplasm;chromosome;nucleolus;cytoplasm	1	1	1	0	x								x		x					1		x					x				x
STAT3	Signal transducer and activator of transcription 3 OS=Homo sapiens GN=STAT3 - [STAT3_HUMAN]	NO	x	0	NO	x	1	NO	x	174	NO	x	RNA polymerase II core promoter proximal region sequence-specific DNA binding;transcriptional activator activity, RNA polymerase II core promoter proximal region sequence-specific binding;RNA polymerase II repressing transcription factor binding;transcriptional activator activity, RNA polymerase II transcription regulatory region sequence-specific binding;DNA binding;transcription factor activity…	negative regulation of transcription from RNA polymerase II promoter;temperature homeostasis;eye photoreceptor cell differentiation;regulation of transcription, DNA-templated;regulation of transcription from RNA polymerase II promoter;transcription from RNA polymerase II promoter;protein import into nucleus;movement of cell or subcellular component;acute-phase response;signal transduction;JAK-STA…	nuclear chromatin;nucleus;nucleoplasm;cytoplasm;mitochondrial inner membrane;cytosol;plasma membrane;RNA polymerase II transcription factor complex;mitochondrion	1	0	1	0	x								x	1	x							x					x				x
STAT6	Signal transducer and activator of transcription 6 OS=Homo sapiens GN=STAT6 - [STAT6_HUMAN]	NO	x	0	NO	x	1	NO	x	93.5	NO	x	transcription factor activity, sequence-specific DNA binding;signal transducer activity;RNA polymerase II core promoter sequence-specific DNA binding;protein binding;protein phosphatase binding;identical protein binding;DNA binding;sequence-specific DNA binding	regulation of transcription, DNA-templated;signal transduction;negative regulation of transcription from RNA polymerase II promoter;T-helper 1 cell lineage commitment;negative regulation of type 2 immune response;transcription, DNA-templated;regulation of transcription from RNA polymerase II promoter;positive regulation of type I interferon production;mammary gland epithelial cell proliferation;i…	nucleus;cytosol;nuclear chromatin;nucleoplasm;cytoplasm	1	0	1	0	x								x	1	x							x					x				x
SUPT16H	FACT complex subunit SPT16 OS=Homo sapiens GN=SUPT16H PE=1 SV=1 - [SP16H_HUMAN]	NO	x	0	NO	x	2	NO	x	28.3	NO	x	hydrolase activity;protein binding;poly(A) RNA binding	metabolic process;DNA replication;DNA repair;nucleosome disassembly;transcription from RNA polymerase II promoter;transcription elongation from RNA polymerase II promoter;gene expression;viral process;positive regulation of DNA-templated transcription, elongation;positive regulation of viral transcription;transcription, DNA-templated;regulation of transcription, DNA-templated;cellular response to…	nucleus;nucleoplasm;chromosome	0	1	1	0	x								x		x							x					x	1			x
SUPT5H	Transcription elongation factor SPT5 OS=Homo sapiens GN=SUPT5H - [SPT5H_HUMAN]	NO	x	0	NO	x	1	NO	x	11.4	NO	x	translation elongation factor activity;chromatin binding;protein binding;enzyme binding;poly(A) RNA binding;protein heterodimerization activity	regulation of transcription, DNA-templated;regulation of transcription from RNA polymerase II promoter;translational elongation;regulation of DNA-templated transcription, elongation;negative regulation of transcription from RNA polymerase II promoter;chromatin remodeling;DNA-templated transcription, elongation;transcription from RNA polymerase II promoter;transcription elongation from RNA polymer…	nucleus;nucleoplasm;DSIF complex	0	1	1	0	x								x		x							x					x				x
TAF1A	TATA box-binding protein-associated factor RNA polymerase I subunit A OS=Homo sapiens GN=TAF1A - [TAF1A_HUMAN]	NO	x	0	NO	x	1	NO	x	NA	NO	x	DNA binding;protein binding	chromatin silencing at rDNA;transcription from RNA polymerase I promoter;transcription initiation from RNA polymerase I promoter;transcription elongation from RNA polymerase I promoter;termination of RNA polymerase I transcription;transcription from RNA polymerase II promoter;gene expression;regulation of gene expression, epigenetic;negative regulation of gene expression, epigenetic;transcription…	RNA polymerase I transcription factor complex;nucleus;nucleoplasm;microtubule cytoskeleton;intracellular membrane-bounded organelle	1	0	1	0	x								x		x			1				x					x				x
TBL1X	F-box-like/WD repeat-containing protein TBL1X OS=Homo sapiens GN=TBL1X PE=1 SV=3 - [TBL1X_HUMAN]	NO	x	0	NO	x	2	NO	x	7.46	NO	x	transcription corepressor activity;protein binding;beta-catenin binding;protein C-terminus binding;transcription factor binding;protein domain specific binding;histone binding;transcription regulatory region DNA binding	histone deacetylation;negative regulation of transcription from RNA polymerase II promoter;chromatin organization;transcription, DNA-templated;proteolysis;Notch signaling pathway;sensory perception of sound;proteasome-mediated ubiquitin-dependent protein catabolic process;cellular lipid metabolic process;small molecule metabolic process;positive regulation of transcription, DNA-templated;positive…	nucleus;nucleoplasm;spindle microtubule;transcriptional repressor complex;histone deacetylase complex	1	0	1	0	x								x		x							x	1		1		x				x
TBL1Y	F-box-like/WD repeat-containing protein TBL1Y OS=Homo sapiens GN=TBL1Y PE=2 SV=1 - [F5H6C0_HUMAN]	NO	x	0	NO	x	2	NO	x	2.12	NO	x	DNA binding;chromatin binding;transcription corepressor activity	transcription, DNA-templated;regulation of transcription from RNA polymerase II promoter;histone deacetylation;proteasome-mediated ubiquitin-dependent protein catabolic process;response to estrogen;fat cell differentiation;negative regulation of transcription, DNA-templated;regulation of transcription, DNA-templated;response to steroid hormone	histone deacetylase complex;transcription factor complex;nucleus	1	0	1	0	x								x		x							x	1		1		x				x
TERT	Telomerase reverse transcriptase OS=Homo sapiens GN=TERT - [TERT_HUMAN]	NO	x	0	NO	x	1	NO	x	0.12	NO	x	RNA-directed DNA polymerase activity;tRNA binding;transcription coactivator binding;DNA binding;telomerase activity;telomeric template RNA reverse transcriptase activity;RNA binding;protein binding;nucleotidyltransferase activity;telomeric DNA binding;protein homodimerization activity;metal ion binding;telomeric RNA binding;RNA-directed RNA polymerase activity;transferase activity	RNA-dependent DNA replication;telomere maintenance;transcription, RNA-templated;telomere maintenance via telomerase;mitochondrion organization;negative regulation of gene expression;DNA strand elongation;positive regulation of Wnt signaling pathway;production of siRNA involved in RNA interference;RNA biosynthetic process;positive regulation of hair cycle;positive regulation of nitric-oxide syntha…	nucleoplasm;telomerase catalytic core complex;chromosome, telomeric region;nuclear telomere cap complex;telomerase holoenzyme complex;nucleolus;RNA-directed RNA polymerase complex;mitochondrial nucleoid;TERT-RMRP complex;PML body;cytoplasm;nucleus;chromosome;mitochondrion;ribonucleoprotein complex	1	1	0	0	x								x		x	1						x					x				x
THOC1	THO complex subunit 1 OS=Homo sapiens GN=THOC1 - [THOC1_HUMAN]	NO	x	0	NO	x	1	NO	x	6.52	NO	x	DNA binding;RNA binding;protein binding	regulation of DNA recombination;transcription, DNA-templated;RNA processing;mRNA processing;mRNA export from nucleus;apoptotic process;signal transduction;RNA splicing;replication fork processing;regulation of DNA-templated transcription, elongation;positive regulation of DNA-templated transcription, elongation;viral mRNA export from host cell nucleus;negative regulation of isotype switching to I…	transcription export complex;THO complex;THO complex part of transcription export complex;nucleus;nucleoplasm;cytoplasm;nuclear matrix;nuclear speck;intercellular bridge	1	1	1	1	x								x		x							x			1		x				x
TLX2	T-cell leukemia homeobox protein 2 OS=Homo sapiens GN=TLX2 PE=1 SV=2 - [TLX2_HUMAN]	NO	x	0	NO	x	1	NO	x	NA	NO	x	DNA binding;molecular_function;sequence-specific DNA binding	mesoderm formation;transcription, DNA-templated;regulation of transcription, DNA-templated;biological_process;enteric nervous system development;negative regulation of dendrite morphogenesis;multicellular organismal development	cellular_component;nucleus;cytoplasm	1	0	1	0	x								x		x							x			1		x				x
TPR	Nucleoprotein TPR OS=Homo sapiens GN=TPR PE=1 SV=3 - [TPR_HUMAN]	NO	x	0	NO	x	2	NO	x	117	NO	x	molecular_function;chromatin binding;mRNA binding;nucleocytoplasmic transporter activity;protein binding;tubulin binding;heat shock protein binding;protein homodimerization activity;poly(A) RNA binding;mitogen-activated protein kinase binding;dynein complex binding;exodeoxyribonuclease VII activity	negative regulation of transcription from RNA polymerase II promoter;MAPK import into nucleus;mitotic cell cycle;carbohydrate metabolic process;RNA import into nucleus;RNA export from nucleus;nuclear pore organization;mitotic nuclear division;mitotic nuclear envelope disassembly;mitotic spindle assembly checkpoint;biological_process;hexose transport;gene expression;regulation of glucose transport…	kinetochore;cellular_component;nucleus;nuclear envelope;nuclear pore;nucleoplasm;cytoplasm;cytoplasmic dynein complex;extrinsic component of membrane;nuclear membrane;nuclear periphery;nuclear inclusion body;nuclear pore nuclear basket;mitotic spindle;chromosome;spindle;cytoskeleton;chromosome, centromeric region;membrane;exodeoxyribonuclease VII complex	0	1	1	0	x								x		x	1						x	1				x				x
TSR1	Pre-rRNA-processing protein TSR1 homolog OS=Homo sapiens GN=TSR1 PE=1 SV=1 - [TSR1_HUMAN]	NO	x	0	NO	x	2	NO	x	9.41	NO	x	poly(A) RNA binding	ribosome biogenesis;ribosome assembly	nucleus;nucleolus	0	1	0	0	x								x		x							x	1		1		x				x
UPF2	Regulator of nonsense transcripts 2 OS=Homo sapiens GN=UPF2 PE=1 SV=1 - [RENT2_HUMAN]	NO	x	0	NO	x	1	NO	x	1.33	NO	x	RNA binding;protein binding	nuclear-transcribed mRNA catabolic process, nonsense-mediated decay;liver development;mRNA export from nucleus;gene expression;organ regeneration	nucleus;cytoplasm;cytosol;exon-exon junction complex;perinuclear region of cytoplasm	0	1	0	0	x								x		x			1				x					x				x
USP10	Ubiquitin carboxyl-terminal hydrolase 10 OS=Homo sapiens GN=USP10 PE=4 SV=1 - [H3BQP1_HUMAN]	NO	x	0	NO	x	1	NO	x	17.7	NO	x	ubiquitin-specific protease activity;ubiquitinyl hydrolase activity;p53 binding;cysteine-type endopeptidase activity;protein binding;ion channel binding;poly(A) RNA binding;peptidase activity;cysteine-type peptidase activity;hydrolase activity	ubiquitin-dependent protein catabolic process;protein deubiquitination;DNA damage response, signal transduction by p53 class mediator;DNA repair;autophagy;regulation of autophagy;translesion synthesis;proteasome-mediated ubiquitin-dependent protein catabolic process;regulation of proteasomal protein catabolic process;proteolysis;cellular response to DNA damage stimulus	intracellular;nucleus;nucleoplasm;cytoplasm;early endosome;endosome	0	1	0	0	x								x		x					1		x					x				x
USP39	U4/U6.U5 tri-snRNP-associated protein 2 OS=Homo sapiens GN=USP39 - [SNUT2_HUMAN]	NO	x	0	NO	x	1	NO	x	28.6	NO	x	zinc ion binding;ubiquitinyl hydrolase activity;metal ion binding	spliceosomal complex assembly;mRNA processing;ubiquitin-dependent protein catabolic process;cell cycle;RNA splicing;cell division	spliceosomal complex;nucleus	0	0	0	1	x								x	1	x							x					x				x
UTP3	Something about silencing protein 10 OS=Homo sapiens GN=UTP3 PE=1 SV=1 - [SAS10_HUMAN]	NO	x	0	NO	x	1	NO	x	NA	NO	x	protein binding;poly(A) RNA binding	maturation of SSU-rRNA from tricistronic rRNA transcript (SSU-rRNA, 5.8S rRNA, LSU-rRNA);brain development;chromatin modification;multicellular organismal development	nucleolus;nucleus;small-subunit processome	0	1	0	0	x								x		x							x	1				x				x
VSIG8	V-set and immunoglobulin domain-containing protein 8 OS=Homo sapiens GN=VSIG8 PE=1 SV=1 - [VSIG8_HUMAN]	NO	x	0	NO	x	1	NO	x	0.43	NO	x	poly(A) RNA binding		intracellular;integral component of membrane;membrane	0	1	0	0	x								x		x							x					x		1		x
YAP1	Yorkie homolog OS=Homo sapiens GN=YAP1 - [YAP1_HUMAN]	NO	x	0	NO	x	1	NO	x	19.2	NO	x	RNA polymerase II core promoter sequence-specific DNA binding;transcription factor activity, RNA polymerase II transcription factor binding;chromatin binding;transcription coactivator activity;transcription corepressor activity;protein binding;protein C-terminus binding;transcription regulatory region DNA binding;proline-rich region binding	cell morphogenesis;vasculogenesis;embryonic heart tube morphogenesis;transcription initiation from RNA polymerase II promoter;cellular response to DNA damage stimulus;cell proliferation;positive regulation of cell proliferation;gene expression;regulation of keratinocyte proliferation;keratinocyte differentiation;negative regulation of epithelial cell differentiation;notochord development;somatic …	cytosol;nucleus;nucleoplasm;transcription factor complex;cytoplasm;membrane;cell junction	1	0	1	0	x								x	1	x							x					x				x
YTHDF2	YTH domain family protein 2 OS=Homo sapiens GN=YTHDF2 - [YTHD2_HUMAN]	NO	x	0	NO	x	1	NO	x	8.57	NO	x	poly(A) RNA binding;N6-methyladenosine-containing RNA binding;RNA binding	humoral immune response;regulation of mRNA stability	cytoplasmic mRNA processing body;cytoplasm	0	1	0	0	x								x		x	1						x					x				x
YTHDF3	YTH domain family protein 3 OS=Homo sapiens GN=YTHDF3 PE=1 SV=1 - [YTHD3_HUMAN]	NO	x	0	NO	x	1	NO	x	no entry	NO	x	protein binding;poly(A) RNA binding;N6-methyladenosine-containing RNA binding;RNA binding			0	1	0	0	x								x		x	1						x					x				x
ZBTB14	Protein ZBTB14 OS=Homo sapiens GN=ZBTB14 PE=4 SV=1 - [J3KRQ2_HUMAN]	NO	x	0	NO	x	1	NO	x	NA	NO	x	RNA polymerase II regulatory region sequence-specific DNA binding;transcription factor activity, sequence-specific DNA binding;protein binding;sequence-specific DNA binding;transcription regulatory region DNA binding;metal ion binding;RNA polymerase II transcription factor activity, sequence-specific DNA binding;nucleic acid binding;DNA binding	negative regulation of transcription from RNA polymerase II promoter;transcription, DNA-templated;negative regulation of transcription, DNA-templated;regulation of transcription, DNA-templated;regulation of transcription from RNA polymerase II promoter	nucleus;nucleoplasm;cytoplasm	1	0	1	0	x								x		x						1	x					x				x
ZBTB37	Zinc finger and BTB domain-containing protein 37 OS=Homo sapiens GN=ZBTB37 - [ZBT37_HUMAN]	NO	x	0	NO	x	1	NO	x	0.12	NO	x	nucleic acid binding;metal ion binding;DNA binding	transcription, DNA-templated;regulation of transcription, DNA-templated	nucleus	1	0	1	0	x								x		x			1				x					x				x
ZC3H11A	Zinc finger CCCH domain-containing protein 11A OS=Homo sapiens GN=ZC3H11A PE=2 SV=1 - [E9PBY7_HUMAN]	NO	x	0	NO	x	1	NO	x	4.16	NO	x	metal ion binding;protein binding;poly(A) RNA binding	poly(A)+ mRNA export from nucleus;transport;mRNA transport	intracellular;transcription export complex	0	1	0	0	x								x		x					1		x					x				x
ZKSCAN5	Zinc finger protein with KRAB and SCAN domains 5 OS=Homo sapiens GN=ZKSCAN5 PE=1 SV=1 - [ZKSC5_HUMAN]	NO	x	0	NO	x	1	NO	x	NA	NO	x	transcription factor activity, sequence-specific DNA binding;nucleic acid binding;DNA binding;protein binding;zinc ion binding;metal ion binding	regulation of transcription, DNA-templated;transcription, DNA-templated	intracellular;nucleus	1	0	1	0	x								x		x						1	x					x				x
ZNF419	Zinc finger protein 419 OS=Homo sapiens GN=ZNF419 PE=2 SV=1 - [E5RHZ9_HUMAN]	NO	x	0	NO	x	1	NO	x	NA	NO	x	nucleic acid binding;metal ion binding;RNA polymerase II regulatory region sequence-specific DNA binding;transcription factor activity, sequence-specific DNA binding;protein binding;DNA binding	regulation of transcription, DNA-templated;transcription, DNA-templated	intracellular;nucleoplasm;nucleus	1	0	1	0	x								x		x	1						x					x				x
ZRSR1	U2 small nuclear ribonucleoprotein auxiliary factor 35 kDa subunit-related protein 1 OS=Homo sapiens GN=ZRSR1 PE=2 SV=2 - [U2AFL_HUMAN]	NO	x	0	NO	x	2	NO	x	0.77	NO	x	nucleotide binding;RNA binding;metal ion binding;nucleic acid binding	biological_process	nucleus;ribonucleoprotein complex	0	1	0	0	x								x		x			1				x			1		x				x
[truncated: 2 more columns]
