# Supplementary material for: Genetic information from discordant sibling pairs points to ESRP2 as a candidate trans-acting regulator of the CF modifier gene SCNN1B
Source: Sci Rep. 2020 Dec 31;10:22447. doi: 10.1038/s41598-020-79804-y (PMC7775467; doi:10.1038/s41598-020-79804-y)
Supplement: Supplementary file 5 — Supplementary Data R3. [file 41598_2020_79804_MOESM5_ESM.xlsx]

## Sheet: sample NFkappaB-P65
Name	Sample	Accession	Description	Score	Coverage	# Proteins	# Unique Peptides	# Peptides	# PSMs	# AAs	MW [kDa]	calc. pI
CARHSP1	#245	H3BNU9	Calcium-regulated heat stable protein 1 (Fragment) OS=Homo sapiens GN=CARHSP1 PE=4 SV=1 - [H3BNU9_HUMAN]	73.9682	24.43	1	0	2	2	131	14.2072	8.19189
			A3	Sequence	# PSMs	# Proteins	# Protein Groups	Protein Group Accessions	Modifications	ΔCn	IonScore	Exp Value	Charge	MH+ [Da]	ΔM [ppm]	RT [min]	# Missed Cleavages
			High	sSEPPPPPQPPTHQASVGLLDTPR	1	7	7	H3BNU9;H3BPY5;H3BSW7;H3BTK3;H3BUY4;I3L3X8;Q9Y2V2	N-Term(Acetyl)	0	61.57	9.02828e-05	2	2547.28	-1.13711	82.4799	0
			Medium	ASQGPVYK	1	7	7	H3BNU9;H3BPY5;H3BSW7;H3BTK3;H3BUY4;I3L3X8;Q9Y2V2		0	34.65	0.0342768	2	849.447	-0.00180504	36.4802	0
		H3BPY5	Calcium-regulated heat stable protein 1 (Fragment) OS=Homo sapiens GN=CARHSP1 PE=4 SV=1 - [H3BPY5_HUMAN]	73.9682	25.4	1	0	2	2	126	13.6439	8.19189
			A3	Sequence	# PSMs	# Proteins	# Protein Groups	Protein Group Accessions	Modifications	ΔCn	IonScore	Exp Value	Charge	MH+ [Da]	ΔM [ppm]	RT [min]	# Missed Cleavages
			High	sSEPPPPPQPPTHQASVGLLDTPR	1	7	7	H3BNU9;H3BPY5;H3BSW7;H3BTK3;H3BUY4;I3L3X8;Q9Y2V2	N-Term(Acetyl)	0	61.57	9.02828e-05	2	2547.28	-1.13711	82.4799	0
			Medium	ASQGPVYK	1	7	7	H3BNU9;H3BPY5;H3BSW7;H3BTK3;H3BUY4;I3L3X8;Q9Y2V2		0	34.65	0.0342768	2	849.447	-0.00180504	36.4802	0
		H3BSW7	Calcium-regulated heat stable protein 1 (Fragment) OS=Homo sapiens GN=CARHSP1 PE=4 SV=1 - [H3BSW7_HUMAN]	73.9682	28.57	1	0	2	2	112	12.111	8.20654
			A3	Sequence	# PSMs	# Proteins	# Protein Groups	Protein Group Accessions	Modifications	ΔCn	IonScore	Exp Value	Charge	MH+ [Da]	ΔM [ppm]	RT [min]	# Missed Cleavages
			High	sSEPPPPPQPPTHQASVGLLDTPR	1	7	7	H3BNU9;H3BPY5;H3BSW7;H3BTK3;H3BUY4;I3L3X8;Q9Y2V2	N-Term(Acetyl)	0	61.57	9.02828e-05	2	2547.28	-1.13711	82.4799	0
			Medium	ASQGPVYK	1	7	7	H3BNU9;H3BPY5;H3BSW7;H3BTK3;H3BUY4;I3L3X8;Q9Y2V2		0	34.65	0.0342768	2	849.447	-0.00180504	36.4802	0
		H3BTK3	Calcium-regulated heat stable protein 1 (Fragment) OS=Homo sapiens GN=CARHSP1 PE=4 SV=1 - [H3BTK3_HUMAN]	73.9682	45.07	1	0	2	2	71	7.66492	10.77
			A3	Sequence	# PSMs	# Proteins	# Protein Groups	Protein Group Accessions	Modifications	ΔCn	IonScore	Exp Value	Charge	MH+ [Da]	ΔM [ppm]	RT [min]	# Missed Cleavages
			High	sSEPPPPPQPPTHQASVGLLDTPR	1	7	7	H3BNU9;H3BPY5;H3BSW7;H3BTK3;H3BUY4;I3L3X8;Q9Y2V2	N-Term(Acetyl)	0	61.57	9.02828e-05	2	2547.28	-1.13711	82.4799	0
			Medium	ASQGPVYK	1	7	7	H3BNU9;H3BPY5;H3BSW7;H3BTK3;H3BUY4;I3L3X8;Q9Y2V2		0	34.65	0.0342768	2	849.447	-0.00180504	36.4802	0
		H3BUY4	Calcium-regulated heat stable protein 1 (Fragment) OS=Homo sapiens GN=CARHSP1 PE=4 SV=1 - [H3BUY4_HUMAN]	73.9682	25.81	1	0	2	2	124	13.4158	8.49951
			A3	Sequence	# PSMs	# Proteins	# Protein Groups	Protein Group Accessions	Modifications	ΔCn	IonScore	Exp Value	Charge	MH+ [Da]	ΔM [ppm]	RT [min]	# Missed Cleavages
			High	sSEPPPPPQPPTHQASVGLLDTPR	1	7	7	H3BNU9;H3BPY5;H3BSW7;H3BTK3;H3BUY4;I3L3X8;Q9Y2V2	N-Term(Acetyl)	0	61.57	9.02828e-05	2	2547.28	-1.13711	82.4799	0
			Medium	ASQGPVYK	1	7	7	H3BNU9;H3BPY5;H3BSW7;H3BTK3;H3BUY4;I3L3X8;Q9Y2V2		0	34.65	0.0342768	2	849.447	-0.00180504	36.4802	0
		I3L3X8	Calcium-regulated heat stable protein 1 OS=Homo sapiens GN=CARHSP1 PE=4 SV=1 - [I3L3X8_HUMAN]	73.9682	34.04	1	0	2	2	94	10.0971	10.0083
			A3	Sequence	# PSMs	# Proteins	# Protein Groups	Protein Group Accessions	Modifications	ΔCn	IonScore	Exp Value	Charge	MH+ [Da]	ΔM [ppm]	RT [min]	# Missed Cleavages
			High	sSEPPPPPQPPTHQASVGLLDTPR	1	7	7	H3BNU9;H3BPY5;H3BSW7;H3BTK3;H3BUY4;I3L3X8;Q9Y2V2	N-Term(Acetyl)	0	61.57	9.02828e-05	2	2547.28	-1.13711	82.4799	0
			Medium	ASQGPVYK	1	7	7	H3BNU9;H3BPY5;H3BSW7;H3BTK3;H3BUY4;I3L3X8;Q9Y2V2		0	34.65	0.0342768	2	849.447	-0.00180504	36.4802	0
		Q9Y2V2	Calcium-regulated heat stable protein 1 OS=Homo sapiens GN=CARHSP1 PE=1 SV=2 - [CHSP1_HUMAN]	73.9682	21.77	1	0	2	2	147	15.882	8.20654
			A3	Sequence	# PSMs	# Proteins	# Protein Groups	Protein Group Accessions	Modifications	ΔCn	IonScore	Exp Value	Charge	MH+ [Da]	ΔM [ppm]	RT [min]	# Missed Cleavages
			High	sSEPPPPPQPPTHQASVGLLDTPR	1	7	7	H3BNU9;H3BPY5;H3BSW7;H3BTK3;H3BUY4;I3L3X8;Q9Y2V2	N-Term(Acetyl)	0	61.57	9.02828e-05	2	2547.28	-1.13711	82.4799	0
			Medium	ASQGPVYK	1	7	7	H3BNU9;H3BPY5;H3BSW7;H3BTK3;H3BUY4;I3L3X8;Q9Y2V2		0	34.65	0.0342768	2	849.447	-0.00180504	36.4802	0
CHAF1B	#245	Q13112	Chromatin assembly factor 1 subunit B OS=Homo sapiens GN=CHAF1B PE=1 SV=1 - [CAF1B_HUMAN]	49.2482	4.83	1	2	2	2	559	61.4542	7.50342
			A3	Sequence	# PSMs	# Proteins	# Protein Groups	Protein Group Accessions	Modifications	ΔCn	IonScore	Exp Value	Charge	MH+ [Da]	ΔM [ppm]	RT [min]	# Missed Cleavages
			Medium	mLSGIGAEGEAR	1	1	1	Q13112	M1(Oxidation)	0	36.54	0.0152945	2	1206.58	0.0169399	53.7127	0
			Medium	TQDPSSPGTTPPQAR	1	1	1	Q13112		0	33.96	0.034996	2	1539.74	-0.189479	43.0758	0
EYA3	#245	Q8IVX7	EYA3 protein OS=Homo sapiens GN=EYA3 PE=2 SV=1 - [Q8IVX7_HUMAN]	60.5182	5.22	1	0	2	2	536	58.661	4.98291
			A3	Sequence	# PSMs	# Proteins	# Protein Groups	Protein Group Accessions	Modifications	ΔCn	IonScore	Exp Value	Charge	MH+ [Da]	ΔM [ppm]	RT [min]	# Missed Cleavages
			High	KADATSSQDSELER	1	3	3	Q8IVX7;B4DIR7;Q99504		0	41.63	0.00441441	2	1536.71	-0.728365	37.6434	1
			Medium	mEEEQDLPEQPVKK	1	3	3	Q8IVX7;B4DIR7;Q99504	N-Term(Acetyl); M1(Oxidation)	0	37.14	0.0159484	2	1757.83	-0.588736	58.2067	1
		B4DIR7	Eyes absent homolog 3 OS=Homo sapiens GN=EYA3 PE=2 SV=1 - [B4DIR7_HUMAN]	60.5182	5.31	1	0	2	2	527	57.7915	5.10986
			A3	Sequence	# PSMs	# Proteins	# Protein Groups	Protein Group Accessions	Modifications	ΔCn	IonScore	Exp Value	Charge	MH+ [Da]	ΔM [ppm]	RT [min]	# Missed Cleavages
			High	KADATSSQDSELER	1	3	3	Q8IVX7;B4DIR7;Q99504		0	41.63	0.00441441	2	1536.71	-0.728365	37.6434	1
			Medium	mEEEQDLPEQPVKK	1	3	3	Q8IVX7;B4DIR7;Q99504	N-Term(Acetyl); M1(Oxidation)	0	37.14	0.0159484	2	1757.83	-0.588736	58.2067	1
		Q99504	Eyes absent homolog 3 OS=Homo sapiens GN=EYA3 PE=1 SV=3 - [EYA3_HUMAN]	60.5182	4.89	1	0	2	2	573	62.6238	5.21143
			A3	Sequence	# PSMs	# Proteins	# Protein Groups	Protein Group Accessions	Modifications	ΔCn	IonScore	Exp Value	Charge	MH+ [Da]	ΔM [ppm]	RT [min]	# Missed Cleavages
			High	KADATSSQDSELER	1	3	3	Q8IVX7;B4DIR7;Q99504		0	41.63	0.00441441	2	1536.71	-0.728365	37.6434	1
			Medium	mEEEQDLPEQPVKK	1	3	3	Q8IVX7;B4DIR7;Q99504	N-Term(Acetyl); M1(Oxidation)	0	37.14	0.0159484	2	1757.83	-0.588736	58.2067	1
NCOA7	#245	Q8NI08-7	Isoform 7 of Nuclear receptor coactivator 7 OS=Homo sapiens GN=NCOA7 - [NCOA7_HUMAN]	65.8382	3.14	1	0	2	2	827	92.4142	5.19873
			A3	Sequence	# PSMs	# Proteins	# Protein Groups	Protein Group Accessions	Modifications	ΔCn	IonScore	Exp Value	Charge	MH+ [Da]	ΔM [ppm]	RT [min]	# Missed Cleavages
			High	VLSSTSEEDEPGVVK	1	4	4	Q5JVL2;Q8NI08-7;Q8NI08-2;Q8NI08		0	54.68	0.000328494	2	1575.78	0.108336	57.3655	0
			Medium	ETSHGSPTVTK	1	4	4	Q5JVL2;Q8NI08-7;Q8NI08-2;Q8NI08		0	30.41	0.0429934	2	1143.56	0.366769	29.8364	0
		Q8NI08-2	Isoform 2 of Nuclear receptor coactivator 7 OS=Homo sapiens GN=NCOA7 - [NCOA7_HUMAN]	65.8382	2.79	1	0	2	2	931	104.782	5.63037
			A3	Sequence	# PSMs	# Proteins	# Protein Groups	Protein Group Accessions	Modifications	ΔCn	IonScore	Exp Value	Charge	MH+ [Da]	ΔM [ppm]	RT [min]	# Missed Cleavages
			High	VLSSTSEEDEPGVVK	1	4	4	Q5JVL2;Q8NI08-7;Q8NI08-2;Q8NI08		0	54.68	0.000328494	2	1575.78	0.108336	57.3655	0
			Medium	ETSHGSPTVTK	1	4	4	Q5JVL2;Q8NI08-7;Q8NI08-2;Q8NI08		0	30.41	0.0429934	2	1143.56	0.366769	29.8364	0
		Q8NI08	Nuclear receptor coactivator 7 OS=Homo sapiens GN=NCOA7 PE=1 SV=2 - [NCOA7_HUMAN]	65.8382	2.76	1	0	2	2	942	106.095	5.59229
			A3	Sequence	# PSMs	# Proteins	# Protein Groups	Protein Group Accessions	Modifications	ΔCn	IonScore	Exp Value	Charge	MH+ [Da]	ΔM [ppm]	RT [min]	# Missed Cleavages
			High	VLSSTSEEDEPGVVK	1	4	4	Q5JVL2;Q8NI08-7;Q8NI08-2;Q8NI08		0	54.68	0.000328494	2	1575.78	0.108336	57.3655	0
			Medium	ETSHGSPTVTK	1	4	4	Q5JVL2;Q8NI08-7;Q8NI08-2;Q8NI08		0	30.41	0.0429934	2	1143.56	0.366769	29.8364	0
PKN1	#245	Q16512	Serine/threonine-protein kinase N1 OS=Homo sapiens GN=PKN1 PE=1 SV=2 - [PKN1_HUMAN]	85.0582	3.4	1	0	2	2	942	103.868	6.3667
			A3	Sequence	# PSMs	# Proteins	# Protein Groups	Protein Group Accessions	Modifications	ΔCn	IonScore	Exp Value	Charge	MH+ [Da]	ΔM [ppm]	RT [min]	# Missed Cleavages
			High	LIPNATGTGTFSPGASPGSEAR	1	3	3	Q16512;Q16512-2;Q16512-3		0	60.2	0.000113501	2	2088.03	-1.188	73.9452	0
			High	SLGPVELLLR	1	3	3	Q16512;Q16512-2;Q16512-3		0	41.11	0.000774462	2	1096.67	0.335434	93.2674	0
		Q16512-2	Isoform 2 of Serine/threonine-protein kinase N1 OS=Homo sapiens GN=PKN1 - [PKN1_HUMAN]	85.0582	3.38	1	0	2	2	948	104.608	6.15088
			A3	Sequence	# PSMs	# Proteins	# Protein Groups	Protein Group Accessions	Modifications	ΔCn	IonScore	Exp Value	Charge	MH+ [Da]	ΔM [ppm]	RT [min]	# Missed Cleavages
			High	LIPNATGTGTFSPGASPGSEAR	1	3	3	Q16512;Q16512-2;Q16512-3		0	60.2	0.000113501	2	2088.03	-1.188	73.9452	0
			High	SLGPVELLLR	1	3	3	Q16512;Q16512-2;Q16512-3		0	41.11	0.000774462	2	1096.67	0.335434	93.2674	0
		Q16512-3	Isoform 3 of Serine/threonine-protein kinase N1 OS=Homo sapiens GN=PKN1 - [PKN1_HUMAN]	85.0582	5.31	1	0	2	2	603	66.0194	8.48486
			A3	Sequence	# PSMs	# Proteins	# Protein Groups	Protein Group Accessions	Modifications	ΔCn	IonScore	Exp Value	Charge	MH+ [Da]	ΔM [ppm]	RT [min]	# Missed Cleavages
			High	LIPNATGTGTFSPGASPGSEAR	1	3	3	Q16512;Q16512-2;Q16512-3		0	60.2	0.000113501	2	2088.03	-1.188	73.9452	0
			High	SLGPVELLLR	1	3	3	Q16512;Q16512-2;Q16512-3		0	41.11	0.000774462	2	1096.67	0.335434	93.2674	0
PSIP1	#245	O75475	PC4 and SFRS1-interacting protein OS=Homo sapiens GN=PSIP1 PE=1 SV=1 - [PSIP1_HUMAN]	72.6782	4.34	1	2	2	2	530	60.0667	9.12939
			A3	Sequence	# PSMs	# Proteins	# Protein Groups	Protein Group Accessions	Modifications	ΔCn	IonScore	Exp Value	Charge	MH+ [Da]	ΔM [ppm]	RT [min]	# Missed Cleavages
			High	KDEEGQKEEDKPR	1	1	1	O75475		0	52.99	0.000376757	2	1587.76	-0.32527	25.1082	2
			High	KLEKEQTGSK	1	1	1	O75475		0	42.44	0.00252583	2	1147.63	-0.549119	27.1266	2
RELA	#245	Q04206	Transcription factor p65 OS=Homo sapiens GN=RELA PE=1 SV=2 - [TF65_HUMAN]	78.273	6.35	1	0	3	3	551	60.1814	5.68115
			A3	Sequence	# PSMs	# Proteins	# Protein Groups	Protein Group Accessions	Modifications	ΔCn	IonScore	Exp Value	Charge	MH+ [Da]	ΔM [ppm]	RT [min]	# Missed Cleavages
			High	TPPYADPSLQAPVR	1	6	6	Q04206;E9PKH5;Q04206-2;Q04206-3;Q04206-4;Q2TAM5		0	46.98	0.00134701	2	1511.78	-2.02221	72.9277	0
			Medium	STDTTKTHPTIK	1	6	6	Q04206;E9PKH5;Q04206-2;Q04206-3;Q04206-4;Q2TAM5		0	41.6	0.00609157	2	1329.7	-0.0436468	34.8869	1
			Medium	DLEQAISQR	1	6	6	Q04206;E9PKH5;Q04206-2;Q04206-3;Q04206-4;Q2TAM5		0	35.53	0.0270661	2	1059.54	-0.754518	65.763	0
		E9PKH5	Transcription factor p65 (Fragment) OS=Homo sapiens GN=RELA PE=2 SV=1 - [E9PKH5_HUMAN]	78.273	8.37	1	0	3	3	418	46.6676	8.35303
			A3	Sequence	# PSMs	# Proteins	# Protein Groups	Protein Group Accessions	Modifications	ΔCn	IonScore	Exp Value	Charge	MH+ [Da]	ΔM [ppm]	RT [min]	# Missed Cleavages
			High	TPPYADPSLQAPVR	1	6	6	Q04206;E9PKH5;Q04206-2;Q04206-3;Q04206-4;Q2TAM5		0	46.98	0.00134701	2	1511.78	-2.02221	72.9277	0
			Medium	STDTTKTHPTIK	1	6	6	Q04206;E9PKH5;Q04206-2;Q04206-3;Q04206-4;Q2TAM5		0	41.6	0.00609157	2	1329.7	-0.0436468	34.8869	1
			Medium	DLEQAISQR	1	6	6	Q04206;E9PKH5;Q04206-2;Q04206-3;Q04206-4;Q2TAM5		0	35.53	0.0270661	2	1059.54	-0.754518	65.763	0
		Q04206-2	Isoform 2 of Transcription factor p65 OS=Homo sapiens GN=RELA - [TF65_HUMAN]	78.273	6.52	1	0	3	3	537	58.7697	5.90967
			A3	Sequence	# PSMs	# Proteins	# Protein Groups	Protein Group Accessions	Modifications	ΔCn	IonScore	Exp Value	Charge	MH+ [Da]	ΔM [ppm]	RT [min]	# Missed Cleavages
			High	TPPYADPSLQAPVR	1	6	6	Q04206;E9PKH5;Q04206-2;Q04206-3;Q04206-4;Q2TAM5		0	46.98	0.00134701	2	1511.78	-2.02221	72.9277	0
			Medium	STDTTKTHPTIK	1	6	6	Q04206;E9PKH5;Q04206-2;Q04206-3;Q04206-4;Q2TAM5		0	41.6	0.00609157	2	1329.7	-0.0436468	34.8869	1
			Medium	DLEQAISQR	1	6	6	Q04206;E9PKH5;Q04206-2;Q04206-3;Q04206-4;Q2TAM5		0	35.53	0.0270661	2	1059.54	-0.754518	65.763	0
		Q04206-3	Isoform 3 of Transcription factor p65 OS=Homo sapiens GN=RELA - [TF65_HUMAN]	78.273	6.47	1	0	3	3	541	59.0309	6.04932
			A3	Sequence	# PSMs	# Proteins	# Protein Groups	Protein Group Accessions	Modifications	ΔCn	IonScore	Exp Value	Charge	MH+ [Da]	ΔM [ppm]	RT [min]	# Missed Cleavages
			High	TPPYADPSLQAPVR	1	6	6	Q04206;E9PKH5;Q04206-2;Q04206-3;Q04206-4;Q2TAM5		0	46.98	0.00134701	2	1511.78	-2.02221	72.9277	0
			Medium	STDTTKTHPTIK	1	6	6	Q04206;E9PKH5;Q04206-2;Q04206-3;Q04206-4;Q2TAM5		0	41.6	0.00609157	2	1329.7	-0.0436468	34.8869	1
			Medium	DLEQAISQR	1	6	6	Q04206;E9PKH5;Q04206-2;Q04206-3;Q04206-4;Q2TAM5		0	35.53	0.0270661	2	1059.54	-0.754518	65.763	0
		Q04206-4	Isoform 4 of Transcription factor p65 OS=Homo sapiens GN=RELA - [TF65_HUMAN]	78.273	6.39	1	0	3	3	548	59.8722	5.68115
			A3	Sequence	# PSMs	# Proteins	# Protein Groups	Protein Group Accessions	Modifications	ΔCn	IonScore	Exp Value	Charge	MH+ [Da]	ΔM [ppm]	RT [min]	# Missed Cleavages
			High	TPPYADPSLQAPVR	1	6	6	Q04206;E9PKH5;Q04206-2;Q04206-3;Q04206-4;Q2TAM5		0	46.98	0.00134701	2	1511.78	-2.02221	72.9277	0
			Medium	STDTTKTHPTIK	1	6	6	Q04206;E9PKH5;Q04206-2;Q04206-3;Q04206-4;Q2TAM5		0	41.6	0.00609157	2	1329.7	-0.0436468	34.8869	1
			Medium	DLEQAISQR	1	6	6	Q04206;E9PKH5;Q04206-2;Q04206-3;Q04206-4;Q2TAM5		0	35.53	0.0270661	2	1059.54	-0.754518	65.763	0
		Q2TAM5	RELA protein OS=Homo sapiens GN=RELA PE=2 SV=1 - [Q2TAM5_HUMAN]	78.273	9.28	1	0	3	3	377	42.8416	8.36768
			A3	Sequence	# PSMs	# Proteins	# Protein Groups	Protein Group Accessions	Modifications	ΔCn	IonScore	Exp Value	Charge	MH+ [Da]	ΔM [ppm]	RT [min]	# Missed Cleavages
			High	TPPYADPSLQAPVR	1	6	6	Q04206;E9PKH5;Q04206-2;Q04206-3;Q04206-4;Q2TAM5		0	46.98	0.00134701	2	1511.78	-2.02221	72.9277	0
			Medium	STDTTKTHPTIK	1	6	6	Q04206;E9PKH5;Q04206-2;Q04206-3;Q04206-4;Q2TAM5		0	41.6	0.00609157	2	1329.7	-0.0436468	34.8869	1
			Medium	DLEQAISQR	1	6	6	Q04206;E9PKH5;Q04206-2;Q04206-3;Q04206-4;Q2TAM5		0	35.53	0.0270661	2	1059.54	-0.754518	65.763	0
STAT3	#245	K7ENL3	Signal transducer and activator of transcription 3 OS=Homo sapiens GN=STAT3 PE=4 SV=1 - [K7ENL3_HUMAN]	44.9488	4.43	1	0	2	2	722	83.0733	7.12256
			A3	Sequence	# PSMs	# Proteins	# Protein Groups	Protein Group Accessions	Modifications	ΔCn	IonScore	Exp Value	Charge	MH+ [Da]	ΔM [ppm]	RT [min]	# Missed Cleavages
			Medium	LLQTAATAAQQGGQANHPTAAVVTEK	1	4	4	K7ENL3;P40763;G8JLH9;P40763-2		0	35.53	0.0264644	3	2576.34	-1.21354	63.3054	0
			Medium	IVELFR	1	4	4	K7ENL3;P40763;G8JLH9;P40763-2		0	30.33	0.0314659	2	776.466	-0.159791	79.3826	0
		P40763	Signal transducer and activator of transcription 3 OS=Homo sapiens GN=STAT3 PE=1 SV=2 - [STAT3_HUMAN]	44.9488	4.16	1	0	2	2	770	88.0114	6.30322
			A3	Sequence	# PSMs	# Proteins	# Protein Groups	Protein Group Accessions	Modifications	ΔCn	IonScore	Exp Value	Charge	MH+ [Da]	ΔM [ppm]	RT [min]	# Missed Cleavages
			Medium	LLQTAATAAQQGGQANHPTAAVVTEK	1	4	4	K7ENL3;P40763;G8JLH9;P40763-2		0	35.53	0.0264644	3	2576.34	-1.21354	63.3054	0
			Medium	IVELFR	1	4	4	K7ENL3;P40763;G8JLH9;P40763-2		0	30.33	0.0314659	2	776.466	-0.159791	79.3826	0
		G8JLH9	Signal transducer and activator of transcription 3 OS=Homo sapiens GN=STAT3 PE=4 SV=1 - [G8JLH9_HUMAN]	44.9488	4.76	1	0	2	2	672	76.0894	6.21436
			A3	Sequence	# PSMs	# Proteins	# Protein Groups	Protein Group Accessions	Modifications	ΔCn	IonScore	Exp Value	Charge	MH+ [Da]	ΔM [ppm]	RT [min]	# Missed Cleavages
			Medium	LLQTAATAAQQGGQANHPTAAVVTEK	1	4	4	K7ENL3;P40763;G8JLH9;P40763-2		0	35.53	0.0264644	3	2576.34	-1.21354	63.3054	0
			Medium	IVELFR	1	4	4	K7ENL3;P40763;G8JLH9;P40763-2		0	30.33	0.0314659	2	776.466	-0.159791	79.3826	0
STAT6	#245	P42226	Signal transducer and activator of transcription 6 OS=Homo sapiens GN=STAT6 PE=1 SV=1 - [STAT6_HUMAN]	30.45	2.95	1	0	2	2	847	94.0752	6.22705
			A3	Sequence	# PSMs	# Proteins	# Protein Groups	Protein Group Accessions	Modifications	ΔCn	IonScore	Exp Value	Charge	MH+ [Da]	ΔM [ppm]	RT [min]	# Missed Cleavages
			Medium	GQDGSPQIENIQPFSAK	1	2	2	P42226;P42226-3		0	32.05	0.0606894	2	1815.88	-1.61153	79.2008	0
			Medium	VGEIHLLR	1	2	2	P42226;P42226-3		0	30.45	0.0187527	3	936.563	0.97046	70.5608	0
		P42226-3	Isoform 3 of Signal transducer and activator of transcription 6 OS=Homo sapiens GN=STAT6 - [STAT6_HUMAN]	30.45	3.39	1	0	2	2	737	81.6958	6.23975
			A3	Sequence	# PSMs	# Proteins	# Protein Groups	Protein Group Accessions	Modifications	ΔCn	IonScore	Exp Value	Charge	MH+ [Da]	ΔM [ppm]	RT [min]	# Missed Cleavages
			Medium	GQDGSPQIENIQPFSAK	1	2	2	P42226;P42226-3		0	32.05	0.0606894	2	1815.88	-1.61153	79.2008	0
			Medium	VGEIHLLR	1	2	2	P42226;P42226-3		0	30.45	0.0187527	3	936.563	0.97046	70.5608	0
USP39	#245	B8ZZD1	U4/U6.U5 tri-snRNP-associated protein 2 OS=Homo sapiens GN=USP39 PE=2 SV=1 - [B8ZZD1_HUMAN]	80.8382	4.78	1	0	2	2	502	57.993	9.34912
			A3	Sequence	# PSMs	# Proteins	# Protein Groups	Protein Group Accessions	Modifications	ΔCn	IonScore	Exp Value	Charge	MH+ [Da]	ΔM [ppm]	RT [min]	# Missed Cleavages
			High	TIVTDVFQGSmR	1	4	4	B8ZZD1;B9A018;Q53GS9;Q53GS9-2	M11(Oxidation)	0	52.46	0.00039189	2	1369.68	0.394374	82.8237	0
			High	EYLSEEVQAVHK	1	4	4	B8ZZD1;B9A018;Q53GS9;Q53GS9-2		0	48.13	0.0013405	2	1431.71	-1.8813	61.3518	0
		B9A018	U4/U6.U5 tri-snRNP-associated protein 2 OS=Homo sapiens GN=USP39 PE=2 SV=1 - [B9A018_HUMAN]	80.8382	4.48	1	0	2	2	536	62.005	9.11475
			A3	Sequence	# PSMs	# Proteins	# Protein Groups	Protein Group Accessions	Modifications	ΔCn	IonScore	Exp Value	Charge	MH+ [Da]	ΔM [ppm]	RT [min]	# Missed Cleavages
			High	TIVTDVFQGSmR	1	4	4	B8ZZD1;B9A018;Q53GS9;Q53GS9-2	M11(Oxidation)	0	52.46	0.00039189	2	1369.68	0.394374	82.8237	0
			High	EYLSEEVQAVHK	1	4	4	B8ZZD1;B9A018;Q53GS9;Q53GS9-2		0	48.13	0.0013405	2	1431.71	-1.8813	61.3518	0
		Q53GS9	U4/U6.U5 tri-snRNP-associated protein 2 OS=Homo sapiens GN=USP39 PE=1 SV=2 - [SNUT2_HUMAN]	80.8382	4.25	1	0	2	2	565	65.3397	8.90967
			A3	Sequence	# PSMs	# Proteins	# Protein Groups	Protein Group Accessions	Modifications	ΔCn	IonScore	Exp Value	Charge	MH+ [Da]	ΔM [ppm]	RT [min]	# Missed Cleavages
			High	TIVTDVFQGSmR	1	4	4	B8ZZD1;B9A018;Q53GS9;Q53GS9-2	M11(Oxidation)	0	52.46	0.00039189	2	1369.68	0.394374	82.8237	0
			High	EYLSEEVQAVHK	1	4	4	B8ZZD1;B9A018;Q53GS9;Q53GS9-2		0	48.13	0.0013405	2	1431.71	-1.8813	61.3518	0
		Q53GS9-2	Isoform 2 of U4/U6.U5 tri-snRNP-associated protein 2 OS=Homo sapiens GN=USP39 - [SNUT2_HUMAN]	80.8382	5.19	1	0	2	2	462	53.4767	8.57275
			A3	Sequence	# PSMs	# Proteins	# Protein Groups	Protein Group Accessions	Modifications	ΔCn	IonScore	Exp Value	Charge	MH+ [Da]	ΔM [ppm]	RT [min]	# Missed Cleavages
			High	TIVTDVFQGSmR	1	4	4	B8ZZD1;B9A018;Q53GS9;Q53GS9-2	M11(Oxidation)	0	52.46	0.00039189	2	1369.68	0.394374	82.8237	0
			High	EYLSEEVQAVHK	1	4	4	B8ZZD1;B9A018;Q53GS9;Q53GS9-2		0	48.13	0.0013405	2	1431.71	-1.8813	61.3518	0
YAP1	#245	P46937-2	Isoform 2 of Yorkie homolog OS=Homo sapiens GN=YAP1 - [YAP1_HUMAN]	229.81	30.12	1	0	8	11	488	52.7147	5.05908
			A3	Sequence	# PSMs	# Proteins	# Protein Groups	Protein Group Accessions	Modifications	ΔCn	IonScore	Exp Value	Charge	MH+ [Da]	ΔM [ppm]	RT [min]	# Missed Cleavages
			High	DESTDSGLSmSSYSVPR	1	5	5	P46937-2;E9PRV2;F5H202;P46937;P46937-3	M10(Oxidation)	0	77.58	5.62155e-07	2	1833.78	-0.453421	67.1712	0
			High	AHSSPASLQLGAVSPGTLTPTGVVSGPAATPTAQHLR	1	5	5	P46937-2;E9PRV2;F5H202;P46937;P46937-3		0	63.12	2.65703e-05	3	3534.86	-2.14367	87.278	0
			High	GDSETDLEALFNAVmNPK	1	5	5	P46937-2;E9PRV2;F5H202;P46937;P46937-3	M15(Oxidation)	0	53.2	0.000385537	2	1966.9	-1.27109	94.5542	0
			Medium	ISQSAPVKqPPPLAPQSPQGGVmGGSNSNQQQQmR	4	5	5	P46937-2;E9PRV2;F5H202;P46937;P46937-3	Q9(Deamidated); M23(Oxidation); M34(Oxidation)	0	43.57	0.00590304	3	3662.78	3.3225	60.4148	1
			Medium	TmTTNSSDPFLNSGTYHSRDESTDSGLSmSSYSVPR	1	5	5	P46937-2;E9PRV2;F5H202;P46937;P46937-3	M2(Oxidation); M29(Oxidation)	0	39.42	0.00502295	3	3946.69	-2.20777	74.5204	1
			Medium	LKQQELLR	1	5	5	P46937-2;E9PRV2;F5H202;P46937;P46937-3		0	39.29	0.00536988	2	1027.63	-0.474385	52.3968	1
			Medium	KLPDSFFKPPEPK	1	5	5	P46937-2;E9PRV2;F5H202;P46937;P46937-3		0	35.38	0.0185285	2	1529.83	-0.937901	76.2003	1
			Medium	TmTTNSSDPFLNSGTYHSR	1	5	5	P46937-2;E9PRV2;F5H202;P46937;P46937-3	M2(Oxidation)	0	31.11	0.035664	3	2131.93	-0.751683	62.2965	0
		E9PRV2	Yorkie homolog OS=Homo sapiens GN=YAP1 PE=2 SV=1 - [E9PRV2_HUMAN]	229.81	32.67	1	0	8	11	450	48.2445	5.04639
			A3	Sequence	# PSMs	# Proteins	# Protein Groups	Protein Group Accessions	Modifications	ΔCn	IonScore	Exp Value	Charge	MH+ [Da]	ΔM [ppm]	RT [min]	# Missed Cleavages
			High	DESTDSGLSmSSYSVPR	1	5	5	P46937-2;E9PRV2;F5H202;P46937;P46937-3	M10(Oxidation)	0	77.58	5.62155e-07	2	1833.78	-0.453421	67.1712	0
			High	AHSSPASLQLGAVSPGTLTPTGVVSGPAATPTAQHLR	1	5	5	P46937-2;E9PRV2;F5H202;P46937;P46937-3		0	63.12	2.65703e-05	3	3534.86	-2.14367	87.278	0
			High	GDSETDLEALFNAVmNPK	1	5	5	P46937-2;E9PRV2;F5H202;P46937;P46937-3	M15(Oxidation)	0	53.2	0.000385537	2	1966.9	-1.27109	94.5542	0
			Medium	ISQSAPVKqPPPLAPQSPQGGVmGGSNSNQQQQmR	4	5	5	P46937-2;E9PRV2;F5H202;P46937;P46937-3	Q9(Deamidated); M23(Oxidation); M34(Oxidation)	0	43.57	0.00590304	3	3662.78	3.3225	60.4148	1
			Medium	TmTTNSSDPFLNSGTYHSRDESTDSGLSmSSYSVPR	1	5	5	P46937-2;E9PRV2;F5H202;P46937;P46937-3	M2(Oxidation); M29(Oxidation)	0	39.42	0.00502295	3	3946.69	-2.20777	74.5204	1
			Medium	LKQQELLR	1	5	5	P46937-2;E9PRV2;F5H202;P46937;P46937-3		0	39.29	0.00536988	2	1027.63	-0.474385	52.3968	1
			Medium	KLPDSFFKPPEPK	1	5	5	P46937-2;E9PRV2;F5H202;P46937;P46937-3		0	35.38	0.0185285	2	1529.83	-0.937901	76.2003	1
			Medium	TmTTNSSDPFLNSGTYHSR	1	5	5	P46937-2;E9PRV2;F5H202;P46937;P46937-3	M2(Oxidation)	0	31.11	0.035664	3	2131.93	-0.751683	62.2965	0
		F5H202	Yorkie homolog OS=Homo sapiens GN=YAP1 PE=2 SV=1 - [F5H202_HUMAN]	229.81	29.88	1	0	8	11	492	53.195	5.10986
			A3	Sequence	# PSMs	# Proteins	# Protein Groups	Protein Group Accessions	Modifications	ΔCn	IonScore	Exp Value	Charge	MH+ [Da]	ΔM [ppm]	RT [min]	# Missed Cleavages
			High	DESTDSGLSmSSYSVPR	1	5	5	P46937-2;E9PRV2;F5H202;P46937;P46937-3	M10(Oxidation)	0	77.58	5.62155e-07	2	1833.78	-0.453421	67.1712	0
			High	AHSSPASLQLGAVSPGTLTPTGVVSGPAATPTAQHLR	1	5	5	P46937-2;E9PRV2;F5H202;P46937;P46937-3		0	63.12	2.65703e-05	3	3534.86	-2.14367	87.278	0
			High	GDSETDLEALFNAVmNPK	1	5	5	P46937-2;E9PRV2;F5H202;P46937;P46937-3	M15(Oxidation)	0	53.2	0.000385537	2	1966.9	-1.27109	94.5542	0
			Medium	ISQSAPVKqPPPLAPQSPQGGVmGGSNSNQQQQmR	4	5	5	P46937-2;E9PRV2;F5H202;P46937;P46937-3	Q9(Deamidated); M23(Oxidation); M34(Oxidation)	0	43.57	0.00590304	3	3662.78	3.3225	60.4148	1
			Medium	TmTTNSSDPFLNSGTYHSRDESTDSGLSmSSYSVPR	1	5	5	P46937-2;E9PRV2;F5H202;P46937;P46937-3	M2(Oxidation); M29(Oxidation)	0	39.42	0.00502295	3	3946.69	-2.20777	74.5204	1
			Medium	LKQQELLR	1	5	5	P46937-2;E9PRV2;F5H202;P46937;P46937-3		0	39.29	0.00536988	2	1027.63	-0.474385	52.3968	1
			Medium	KLPDSFFKPPEPK	1	5	5	P46937-2;E9PRV2;F5H202;P46937;P46937-3		0	35.38	0.0185285	2	1529.83	-0.937901	76.2003	1
			Medium	TmTTNSSDPFLNSGTYHSR	1	5	5	P46937-2;E9PRV2;F5H202;P46937;P46937-3	M2(Oxidation)	0	31.11	0.035664	3	2131.93	-0.751683	62.2965	0
		P46937	Yorkie homolog OS=Homo sapiens GN=YAP1 PE=1 SV=2 - [YAP1_HUMAN]	229.81	29.17	1	0	8	11	504	54.4275	5.17334
			A3	Sequence	# PSMs	# Proteins	# Protein Groups	Protein Group Accessions	Modifications	ΔCn	IonScore	Exp Value	Charge	MH+ [Da]	ΔM [ppm]	RT [min]	# Missed Cleavages
			High	DESTDSGLSmSSYSVPR	1	5	5	P46937-2;E9PRV2;F5H202;P46937;P46937-3	M10(Oxidation)	0	77.58	5.62155e-07	2	1833.78	-0.453421	67.1712	0
			High	AHSSPASLQLGAVSPGTLTPTGVVSGPAATPTAQHLR	1	5	5	P46937-2;E9PRV2;F5H202;P46937;P46937-3		0	63.12	2.65703e-05	3	3534.86	-2.14367	87.278	0
			High	GDSETDLEALFNAVmNPK	1	5	5	P46937-2;E9PRV2;F5H202;P46937;P46937-3	M15(Oxidation)	0	53.2	0.000385537	2	1966.9	-1.27109	94.5542	0
			Medium	ISQSAPVKqPPPLAPQSPQGGVmGGSNSNQQQQmR	4	5	5	P46937-2;E9PRV2;F5H202;P46937;P46937-3	Q9(Deamidated); M23(Oxidation); M34(Oxidation)	0	43.57	0.00590304	3	3662.78	3.3225	60.4148	1
			Medium	TmTTNSSDPFLNSGTYHSRDESTDSGLSmSSYSVPR	1	5	5	P46937-2;E9PRV2;F5H202;P46937;P46937-3	M2(Oxidation); M29(Oxidation)	0	39.42	0.00502295	3	3946.69	-2.20777	74.5204	1
			Medium	LKQQELLR	1	5	5	P46937-2;E9PRV2;F5H202;P46937;P46937-3		0	39.29	0.00536988	2	1027.63	-0.474385	52.3968	1
			Medium	KLPDSFFKPPEPK	1	5	5	P46937-2;E9PRV2;F5H202;P46937;P46937-3		0	35.38	0.0185285	2	1529.83	-0.937901	76.2003	1
			Medium	TmTTNSSDPFLNSGTYHSR	1	5	5	P46937-2;E9PRV2;F5H202;P46937;P46937-3	M2(Oxidation)	0	31.11	0.035664	3	2131.93	-0.751683	62.2965	0
		P46937-3	Isoform 3 of Yorkie homolog OS=Homo sapiens GN=YAP1 - [YAP1_HUMAN]	229.81	32.38	1	0	8	11	454	48.7248	5.10986
			A3	Sequence	# PSMs	# Proteins	# Protein Groups	Protein Group Accessions	Modifications	ΔCn	IonScore	Exp Value	Charge	MH+ [Da]	ΔM [ppm]	RT [min]	# Missed Cleavages
			High	DESTDSGLSmSSYSVPR	1	5	5	P46937-2;E9PRV2;F5H202;P46937;P46937-3	M10(Oxidation)	0	77.58	5.62155e-07	2	1833.78	-0.453421	67.1712	0
			High	AHSSPASLQLGAVSPGTLTPTGVVSGPAATPTAQHLR	1	5	5	P46937-2;E9PRV2;F5H202;P46937;P46937-3		0	63.12	2.65703e-05	3	3534.86	-2.14367	87.278	0
			High	GDSETDLEALFNAVmNPK	1	5	5	P46937-2;E9PRV2;F5H202;P46937;P46937-3	M15(Oxidation)	0	53.2	0.000385537	2	1966.9	-1.27109	94.5542	0
			Medium	ISQSAPVKqPPPLAPQSPQGGVmGGSNSNQQQQmR	4	5	5	P46937-2;E9PRV2;F5H202;P46937;P46937-3	Q9(Deamidated); M23(Oxidation); M34(Oxidation)	0	43.57	0.00590304	3	3662.78	3.3225	60.4148	1
			Medium	TmTTNSSDPFLNSGTYHSRDESTDSGLSmSSYSVPR	1	5	5	P46937-2;E9PRV2;F5H202;P46937;P46937-3	M2(Oxidation); M29(Oxidation)	0	39.42	0.00502295	3	3946.69	-2.20777	74.5204	1
			Medium	LKQQELLR	1	5	5	P46937-2;E9PRV2;F5H202;P46937;P46937-3		0	39.29	0.00536988	2	1027.63	-0.474385	52.3968	1
			Medium	KLPDSFFKPPEPK	1	5	5	P46937-2;E9PRV2;F5H202;P46937;P46937-3		0	35.38	0.0185285	2	1529.83	-0.937901	76.2003	1
			Medium	TmTTNSSDPFLNSGTYHSR	1	5	5	P46937-2;E9PRV2;F5H202;P46937;P46937-3	M2(Oxidation)	0	31.11	0.035664	3	2131.93	-0.751683	62.2965	0

## Sheet: samples rs152730
Name	Sample	Accession	Description	Score	Coverage	# Proteins	# Unique Peptides	# Peptides	# PSMs	# AAs	MW [kDa]	calc. pI
BAZ2B	#148	Q9UIF8-2	Isoform 2 of Bromodomain adjacent to zinc finger domain protein 2B OS=Homo sapiens GN=BAZ2B - [BAZ2B_HUMAN]	32.4	0.24	1	0	1	1	2068	230.012	6.97607
		Q9UIF8-3	Isoform 3 of Bromodomain adjacent to zinc finger domain protein 2B OS=Homo sapiens GN=BAZ2B - [BAZ2B_HUMAN]	32.4	0.23	1	0	1	1	2134	236.405	6.53662
		Q9UIF8-4	Isoform 4 of Bromodomain adjacent to zinc finger domain protein 2B OS=Homo sapiens GN=BAZ2B - [BAZ2B_HUMAN]	32.4	0.25	1	0	1	1	1972	220.574	6.3667
CHD5	#155	Q8TDI0	Chromodomain-helicase-DNA-binding protein 5 OS=Homo sapiens GN=CHD5 PE=2 SV=1 - [CHD5_HUMAN]	45.4793	1.23	1	0	2	2	1954	222.909	6.15088
			A3	Sequence	# PSMs	# Proteins	# Protein Groups	Protein Group Accessions	Modifications	ΔCn	IonScore	Exp Value	Charge	MH+ [Da]	ΔM [ppm]	RT [min]	# Missed Cleavages
			High	HHYEQQQEDLAR	1	7	7	Q14839-2;Q8TDI0;B1AK51;F5GWX5;F8VSN0;K7EMY3;Q14839		0	45.11	0.00215515	2	1553.71	-0.567512	42.7934	0
			Medium	ENEFSFEDNAIR	1	7	7	Q14839-2;Q8TDI0;B1AK51;F5GWX5;F8VSN0;K7EMY3;Q14839		0	29.92	0.0351923	2	1470.65	-0.281358	80.497	0
		B1AK51	Uncharacterized protein OS=Homo sapiens GN=CHD5 PE=4 SV=1 - [B1AK51_HUMAN]	45.4793	2.01	1	0	2	2	1195	136.367	6.41748
			A3	Sequence	# PSMs	# Proteins	# Protein Groups	Protein Group Accessions	Modifications	ΔCn	IonScore	Exp Value	Charge	MH+ [Da]	ΔM [ppm]	RT [min]	# Missed Cleavages
			High	HHYEQQQEDLAR	1	7	7	Q14839-2;Q8TDI0;B1AK51;F5GWX5;F8VSN0;K7EMY3;Q14839		0	45.11	0.00215515	2	1553.71	-0.567512	42.7934	0
			Medium	ENEFSFEDNAIR	1	7	7	Q14839-2;Q8TDI0;B1AK51;F5GWX5;F8VSN0;K7EMY3;Q14839		0	29.92	0.0351923	2	1470.65	-0.281358	80.497	0
		F5GWX5	Chromodomain-helicase-DNA-binding protein 4 OS=Homo sapiens GN=CHD4 PE=2 SV=1 - [F5GWX5_HUMAN]	45.4793	1.26	1	0	2	2	1905	216.967	5.80811
			A3	Sequence	# PSMs	# Proteins	# Protein Groups	Protein Group Accessions	Modifications	ΔCn	IonScore	Exp Value	Charge	MH+ [Da]	ΔM [ppm]	RT [min]	# Missed Cleavages
			High	HHYEQQQEDLAR	1	7	7	Q14839-2;Q8TDI0;B1AK51;F5GWX5;F8VSN0;K7EMY3;Q14839		0	45.11	0.00215515	2	1553.71	-0.567512	42.7934	0
			Medium	ENEFSFEDNAIR	1	7	7	Q14839-2;Q8TDI0;B1AK51;F5GWX5;F8VSN0;K7EMY3;Q14839		0	29.92	0.0351923	2	1470.65	-0.281358	80.497	0
		F8VSN0	Chromodomain-helicase-DNA-binding protein 5 (Fragment) OS=Homo sapiens GN=CHD5 PE=4 SV=1 - [F8VSN0_HUMAN]	45.4793	1.99	1	0	2	2	1208	137.998	6.44287
			A3	Sequence	# PSMs	# Proteins	# Protein Groups	Protein Group Accessions	Modifications	ΔCn	IonScore	Exp Value	Charge	MH+ [Da]	ΔM [ppm]	RT [min]	# Missed Cleavages
			High	HHYEQQQEDLAR	1	7	7	Q14839-2;Q8TDI0;B1AK51;F5GWX5;F8VSN0;K7EMY3;Q14839		0	45.11	0.00215515	2	1553.71	-0.567512	42.7934	0
			Medium	ENEFSFEDNAIR	1	7	7	Q14839-2;Q8TDI0;B1AK51;F5GWX5;F8VSN0;K7EMY3;Q14839		0	29.92	0.0351923	2	1470.65	-0.281358	80.497	0
		K7EMY3	Chromodomain-helicase-DNA-binding protein 5 (Fragment) OS=Homo sapiens GN=CHD5 PE=4 SV=1 - [K7EMY3_HUMAN]	45.4793	2.26	1	0	2	2	1060	120.903	6.26514
			A3	Sequence	# PSMs	# Proteins	# Protein Groups	Protein Group Accessions	Modifications	ΔCn	IonScore	Exp Value	Charge	MH+ [Da]	ΔM [ppm]	RT [min]	# Missed Cleavages
			High	HHYEQQQEDLAR	1	7	7	Q14839-2;Q8TDI0;B1AK51;F5GWX5;F8VSN0;K7EMY3;Q14839		0	45.11	0.00215515	2	1553.71	-0.567512	42.7934	0
			Medium	ENEFSFEDNAIR	1	7	7	Q14839-2;Q8TDI0;B1AK51;F5GWX5;F8VSN0;K7EMY3;Q14839		0	29.92	0.0351923	2	1470.65	-0.281358	80.497	0
		Q14839	Chromodomain-helicase-DNA-binding protein 4 OS=Homo sapiens GN=CHD4 PE=1 SV=2 - [CHD4_HUMAN]	45.4793	1.26	1	0	2	2	1912	217.867	5.85889
			A3	Sequence	# PSMs	# Proteins	# Protein Groups	Protein Group Accessions	Modifications	ΔCn	IonScore	Exp Value	Charge	MH+ [Da]	ΔM [ppm]	RT [min]	# Missed Cleavages
			High	HHYEQQQEDLAR	1	7	7	Q14839-2;Q8TDI0;B1AK51;F5GWX5;F8VSN0;K7EMY3;Q14839		0	45.11	0.00215515	2	1553.71	-0.567512	42.7934	0
			Medium	ENEFSFEDNAIR	1	7	7	Q14839-2;Q8TDI0;B1AK51;F5GWX5;F8VSN0;K7EMY3;Q14839		0	29.92	0.0351923	2	1470.65	-0.281358	80.497	0
DIEXF	#155	Q68CQ4	Digestive organ expansion factor homolog OS=Homo sapiens GN=DIEXF PE=1 SV=2 - [DIEXF_HUMAN]	128.524	3.7	1	3	3	3	756	87.0008	5.88428
			A3	Sequence	# PSMs	# Proteins	# Protein Groups	Protein Group Accessions	Modifications	ΔCn	IonScore	Exp Value	Charge	MH+ [Da]	ΔM [ppm]	RT [min]	# Missed Cleavages
			High	mEAENLASVIDAR	1	1	1	Q68CQ4	M1(Oxidation)	0	99.65	9.57649e-09	2	1434.69	0.0658148	79.7403	0
			High	IGVAILQR	1	1	1	Q68CQ4		0	44.25	0.000606977	2	869.557	-0.15423	75.4665	0
			Medium	FNFFVNK	1	1	1	Q68CQ4		0	31.27	0.0361281	2	915.472	-0.148265	85.2511	0
GTF2F2	#154	P13984	General transcription factor IIF subunit 2 OS=Homo sapiens GN=GTF2F2 PE=1 SV=2 - [T2FB_HUMAN]	50.4366	9.24	1	2	2	2	249	28.3628	9.23193
			A3	Sequence	# PSMs	# Proteins	# Protein Groups	Protein Group Accessions	Modifications	ΔCn	IonScore	Exp Value	Charge	MH+ [Da]	ΔM [ppm]	RT [min]	# Missed Cleavages
			High	aERGELDLTGAK	1	1	1	P13984	N-Term(Acetyl)	0	43.11	0.00467152	2	1301.67	-0.314403	67.2806	1
			Medium	LQIEESSKPVR	1	1	1	P13984		0	32.09	0.0403874	2	1285.71	-0.470154	49.2221	0
	#155	P13984	General transcription factor IIF subunit 2 OS=Homo sapiens GN=GTF2F2 PE=1 SV=2 - [T2FB_HUMAN]	44.0443	9.24	1	2	2	2	249	28.3628	9.23193
			A3	Sequence	# PSMs	# Proteins	# Protein Groups	Protein Group Accessions	Modifications	ΔCn	IonScore	Exp Value	Charge	MH+ [Da]	ΔM [ppm]	RT [min]	# Missed Cleavages
			Medium	aERGELDLTGAK	1	1	1	P13984	N-Term(Acetyl)	0	36.58	0.0211984	2	1301.67	-0.689522	67.0675	1
			Medium	LQIEESSKPVR	1	1	1	P13984		0	32.59	0.0361054	2	1285.71	-0.660042	49.0466	0
HNRNPUL2	#155	Q1KMD3	Heterogeneous nuclear ribonucleoprotein U-like protein 2 OS=Homo sapiens GN=HNRNPUL2 PE=1 SV=1 - [HNRL2_HUMAN]	61.7643	4.82	1	0	2	2	747	85.0522	4.90674
			A3	Sequence	# PSMs	# Proteins	# Protein Groups	Protein Group Accessions	Modifications	ΔCn	IonScore	Exp Value	Charge	MH+ [Da]	ΔM [ppm]	RT [min]	# Missed Cleavages
			High	YAKENPEKR	1	2	2	H3BQZ7;Q1KMD3		0	41.99	0.00408854	2	1134.59	0.0143309	27.7903	2
			High	SGDETPGSEVPGDKAAEEQGDDQDSEK	1	2	2	H3BQZ7;Q1KMD3		0	39.4	0.00260057	3	2777.15	-0.327667	48.5111	1
PCBP4	#148	C9J0A4	Poly(rC)-binding protein 4 OS=Homo sapiens GN=PCBP4 PE=2 SV=1 - [C9J0A4_HUMAN]	30.54	2.48	1	0	1	1	323	33.3853	6.85889
		C9JZY3	Poly(rC)-binding protein 4 (Fragment) OS=Homo sapiens GN=PCBP4 PE=2 SV=1 - [C9JZY3_HUMAN]	30.54	4.76	1	0	1	1	168	17.5452	7.18115
		P57723	Poly(rC)-binding protein 4 OS=Homo sapiens GN=PCBP4 PE=2 SV=1 - [PCBP4_HUMAN]	30.54	1.99	1	0	1	1	403	41.4557	8.1626
		P57723-2	Isoform 2 of Poly(rC)-binding protein 4 OS=Homo sapiens GN=PCBP4 - [PCBP4_HUMAN]	30.54	2.22	1	0	1	1	360	37.0543	8.70459
		C9IZV9	Poly(rC)-binding protein 4 (Fragment) OS=Homo sapiens GN=PCBP4 PE=2 SV=1 - [C9IZV9_HUMAN]	30.54	10.67	1	0	1	1	75	7.9831	6.52197
		C9J5V4	Poly(rC)-binding protein 4 (Fragment) OS=Homo sapiens GN=PCBP4 PE=2 SV=1 - [C9J5V4_HUMAN]	30.54	7.48	1	0	1	1	107	11.3179	6.53662
		C9J7A9	Poly(rC)-binding protein 4 (Fragment) OS=Homo sapiens GN=PCBP4 PE=2 SV=1 - [C9J7A9_HUMAN]	30.54	9.3	1	0	1	1	86	9.21574	5.87158
		C9JSA6	Poly(rC)-binding protein 4 (Fragment) OS=Homo sapiens GN=PCBP4 PE=2 SV=2 - [C9JSA6_HUMAN]	30.54	8.7	1	0	1	1	92	9.75796	5.41455
		C9JTY5	Poly(rC)-binding protein 4 (Fragment) OS=Homo sapiens GN=PCBP4 PE=2 SV=1 - [C9JTY5_HUMAN]	30.54	6.45	1	0	1	1	124	12.9427	7.88428
		C9K0A2	Poly(rC)-binding protein 4 (Fragment) OS=Homo sapiens GN=PCBP4 PE=2 SV=1 - [C9K0A2_HUMAN]	30.54	17.39	1	0	1	1	46	5.03863	5.94775
		F8WC71	Poly(rC)-binding protein 4 OS=Homo sapiens GN=PCBP4 PE=2 SV=1 - [F8WC71_HUMAN]	30.54	14.04	1	0	1	1	57	6.27726	6.771
PRMT6	#154	Q96LA8-2	Isoform 2 of Protein arginine N-methyltransferase 6 OS=Homo sapiens GN=PRMT6 - [ANM6_HUMAN]	89.8766	7.53	1	0	2	2	292	32.4882	4.99561
			A3	Sequence	# PSMs	# Proteins	# Protein Groups	Protein Group Accessions	Modifications	ΔCn	IonScore	Exp Value	Charge	MH+ [Da]	ΔM [ppm]	RT [min]	# Missed Cleavages
			High	AGLEQELEAGVGGR	1	2	2	Q96LA8-2;Q96LA8		0	76.64	1.59868e-06	2	1385.7	-1.37148	80.5822	0
			High	FAQLELSR	1	2	2	Q96LA8-2;Q96LA8		0	39.5	0.00654137	2	963.525	-0.555405	71.1641	0
		Q96LA8	Protein arginine N-methyltransferase 6 OS=Homo sapiens GN=PRMT6 PE=1 SV=1 - [ANM6_HUMAN]	89.8766	5.87	1	0	2	2	375	41.9111	5.43994
			A3	Sequence	# PSMs	# Proteins	# Protein Groups	Protein Group Accessions	Modifications	ΔCn	IonScore	Exp Value	Charge	MH+ [Da]	ΔM [ppm]	RT [min]	# Missed Cleavages
			High	AGLEQELEAGVGGR	1	2	2	Q96LA8-2;Q96LA8		0	76.64	1.59868e-06	2	1385.7	-1.37148	80.5822	0
			High	FAQLELSR	1	2	2	Q96LA8-2;Q96LA8		0	39.5	0.00654137	2	963.525	-0.555405	71.1641	0
	#155	Q96LA8-2	Isoform 2 of Protein arginine N-methyltransferase 6 OS=Homo sapiens GN=PRMT6 - [ANM6_HUMAN]	95.0643	7.53	1	0	2	2	292	32.4882	4.99561
			A3	Sequence	# PSMs	# Proteins	# Protein Groups	Protein Group Accessions	Modifications	ΔCn	IonScore	Exp Value	Charge	MH+ [Da]	ΔM [ppm]	RT [min]	# Missed Cleavages
			High	AGLEQELEAGVGGR	1	2	2	Q96LA8-2;Q96LA8		0	76.92	1.52427e-06	2	1385.7	-1.01911	80.3094	0
			High	FAQLELSR	1	2	2	Q96LA8-2;Q96LA8		0	42.77	0.00316539	2	963.526	0.0780519	70.8456	0
		Q96LA8	Protein arginine N-methyltransferase 6 OS=Homo sapiens GN=PRMT6 PE=1 SV=1 - [ANM6_HUMAN]	95.0643	5.87	1	0	2	2	375	41.9111	5.43994
			A3	Sequence	# PSMs	# Proteins	# Protein Groups	Protein Group Accessions	Modifications	ΔCn	IonScore	Exp Value	Charge	MH+ [Da]	ΔM [ppm]	RT [min]	# Missed Cleavages
			High	AGLEQELEAGVGGR	1	2	2	Q96LA8-2;Q96LA8		0	76.92	1.52427e-06	2	1385.7	-1.01911	80.3094	0
			High	FAQLELSR	1	2	2	Q96LA8-2;Q96LA8		0	42.77	0.00316539	2	963.526	0.0780519	70.8456	0
PTBP3	#148	B1ALY4	Polypyrimidine tract-binding protein 3 (Fragment) OS=Homo sapiens GN=PTBP3 PE=4 SV=1 - [B1ALY4_HUMAN]	32.4	6.49	1	0	1	1	77	8.27318	8.00146
		O95758	Polypyrimidine tract-binding protein 3 OS=Homo sapiens GN=PTBP3 PE=1 SV=2 - [PTBP3_HUMAN]	32.4	0.91	1	0	1	1	552	59.6521	9.0415
		O95758-1	Isoform 1 of Polypyrimidine tract-binding protein 3 OS=Homo sapiens GN=PTBP3 - [PTBP3_HUMAN]	32.4	0.96	1	0	1	1	521	56.4664	9.21729
		O95758-2	Isoform 2 of Polypyrimidine tract-binding protein 3 OS=Homo sapiens GN=PTBP3 - [PTBP3_HUMAN]	32.4	0.91	1	0	1	1	547	59.0746	9.34912
		O95758-4	Isoform 4 of Polypyrimidine tract-binding protein 3 OS=Homo sapiens GN=PTBP3 - [PTBP3_HUMAN]	32.4	0.9	1	0	1	1	558	60.3794	9.18799
		O95758-5	Isoform 5 of Polypyrimidine tract-binding protein 3 OS=Homo sapiens GN=PTBP3 - [PTBP3_HUMAN]	32.4	0.9	1	0	1	1	555	59.9712	9.02686
		O95758-6	Isoform 6 of Polypyrimidine tract-binding protein 3 OS=Homo sapiens GN=PTBP3 - [PTBP3_HUMAN]	32.4	0.95	1	0	1	1	524	56.7855	9.20264
REPIN1	#154	C9JZE3	Replication initiator 1 (Fragment) OS=Homo sapiens GN=REPIN1 PE=2 SV=1 - [C9JZE3_HUMAN]	71.303	8.47	1	0	2	2	366	41.3373	11.2388
			A3	Sequence	# PSMs	# Proteins	# Protein Groups	Protein Group Accessions	Modifications	ΔCn	IonScore	Exp Value	Charge	MH+ [Da]	ΔM [ppm]	RT [min]	# Missed Cleavages
			High	LLSGPSQESPQTLGK	1	6	6	C9JZE3;C9J3L7;C9JYJ8;Q9BWE0;C9J7N1;E7EVL6		0	60.73	5.70141e-05	2	1541.82	-0.849565	63.0762	0
			High	QQGTSVAQSGAQAPGR	1	6	6	C9JZE3;C9J3L7;C9JYJ8;Q9BWE0;C9J7N1;E7EVL6		0	42.03	0.00506617	2	1542.76	-0.614076	39.889	0
		C9J3L7	Replication initiator 1 OS=Homo sapiens GN=REPIN1 PE=2 SV=2 - [C9J3L7_HUMAN]	71.303	4.97	1	0	2	2	624	69.8753	10.0962
			A3	Sequence	# PSMs	# Proteins	# Protein Groups	Protein Group Accessions	Modifications	ΔCn	IonScore	Exp Value	Charge	MH+ [Da]	ΔM [ppm]	RT [min]	# Missed Cleavages
			High	LLSGPSQESPQTLGK	1	6	6	C9JZE3;C9J3L7;C9JYJ8;Q9BWE0;C9J7N1;E7EVL6		0	60.73	5.70141e-05	2	1541.82	-0.849565	63.0762	0
			High	QQGTSVAQSGAQAPGR	1	6	6	C9JZE3;C9J3L7;C9JYJ8;Q9BWE0;C9J7N1;E7EVL6		0	42.03	0.00506617	2	1542.76	-0.614076	39.889	0
		C9JYJ8	Replication initiator 1 (Fragment) OS=Homo sapiens GN=REPIN1 PE=2 SV=1 - [C9JYJ8_HUMAN]	71.303	7.87	1	0	2	2	394	44.0978	11.2388
			A3	Sequence	# PSMs	# Proteins	# Protein Groups	Protein Group Accessions	Modifications	ΔCn	IonScore	Exp Value	Charge	MH+ [Da]	ΔM [ppm]	RT [min]	# Missed Cleavages
			High	LLSGPSQESPQTLGK	1	6	6	C9JZE3;C9J3L7;C9JYJ8;Q9BWE0;C9J7N1;E7EVL6		0	60.73	5.70141e-05	2	1541.82	-0.849565	63.0762	0
			High	QQGTSVAQSGAQAPGR	1	6	6	C9JZE3;C9J3L7;C9JYJ8;Q9BWE0;C9J7N1;E7EVL6		0	42.03	0.00506617	2	1542.76	-0.614076	39.889	0
		Q9BWE0	Replication initiator 1 OS=Homo sapiens GN=REPIN1 PE=1 SV=1 - [REPI1_HUMAN]	71.303	5.47	1	0	2	2	567	63.534	9.979
			A3	Sequence	# PSMs	# Proteins	# Protein Groups	Protein Group Accessions	Modifications	ΔCn	IonScore	Exp Value	Charge	MH+ [Da]	ΔM [ppm]	RT [min]	# Missed Cleavages
			High	LLSGPSQESPQTLGK	1	6	6	C9JZE3;C9J3L7;C9JYJ8;Q9BWE0;C9J7N1;E7EVL6		0	60.73	5.70141e-05	2	1541.82	-0.849565	63.0762	0
			High	QQGTSVAQSGAQAPGR	1	6	6	C9JZE3;C9J3L7;C9JYJ8;Q9BWE0;C9J7N1;E7EVL6		0	42.03	0.00506617	2	1542.76	-0.614076	39.889	0
		C9J7N1	Replication initiator 1 (Fragment) OS=Homo sapiens GN=REPIN1 PE=2 SV=2 - [C9J7N1_HUMAN]	71.303	15.2	1	0	2	2	204	22.5737	11.4731
			A3	Sequence	# PSMs	# Proteins	# Protein Groups	Protein Group Accessions	Modifications	ΔCn	IonScore	Exp Value	Charge	MH+ [Da]	ΔM [ppm]	RT [min]	# Missed Cleavages
			High	LLSGPSQESPQTLGK	1	6	6	C9JZE3;C9J3L7;C9JYJ8;Q9BWE0;C9J7N1;E7EVL6		0	60.73	5.70141e-05	2	1541.82	-0.849565	63.0762	0
			High	QQGTSVAQSGAQAPGR	1	6	6	C9JZE3;C9J3L7;C9JYJ8;Q9BWE0;C9J7N1;E7EVL6		0	42.03	0.00506617	2	1542.76	-0.614076	39.889	0
		E7EVL6	Replication initiator 1 (Fragment) OS=Homo sapiens GN=REPIN1 PE=2 SV=1 - [E7EVL6_HUMAN]	71.303	21.23	1	0	2	2	146	16.1294	11.6343
			A3	Sequence	# PSMs	# Proteins	# Protein Groups	Protein Group Accessions	Modifications	ΔCn	IonScore	Exp Value	Charge	MH+ [Da]	ΔM [ppm]	RT [min]	# Missed Cleavages
			High	LLSGPSQESPQTLGK	1	6	6	C9JZE3;C9J3L7;C9JYJ8;Q9BWE0;C9J7N1;E7EVL6		0	60.73	5.70141e-05	2	1541.82	-0.849565	63.0762	0
			High	QQGTSVAQSGAQAPGR	1	6	6	C9JZE3;C9J3L7;C9JYJ8;Q9BWE0;C9J7N1;E7EVL6		0	42.03	0.00506617	2	1542.76	-0.614076	39.889	0
RRP36	#148	Q96EU6	Ribosomal RNA processing protein 36 homolog OS=Homo sapiens GN=RRP36 PE=1 SV=1 - [RRP36_HUMAN]	42.01	2.32	1	0	1	1	259	29.8049	10.1694
		Q96EU6-2	Isoform 2 of Ribosomal RNA processing protein 36 homolog OS=Homo sapiens GN=RRP36 - [RRP36_HUMAN]	42.01	2.37	1	0	1	1	253	29.1115	10.0083
TBL1X	#148	O60907-2	Isoform 2 of F-box-like/WD repeat-containing protein TBL1X OS=Homo sapiens GN=TBL1X - [TBL1X_HUMAN]	31.2	1.33	1	0	1	1	526	57.0129	6.06201
		O60907	F-box-like/WD repeat-containing protein TBL1X OS=Homo sapiens GN=TBL1X PE=1 SV=3 - [TBL1X_HUMAN]	31.2	1.21	1	0	1	1	577	62.4565	6.55127
	#149	O60907-2	Isoform 2 of F-box-like/WD repeat-containing protein TBL1X OS=Homo sapiens GN=TBL1X - [TBL1X_HUMAN]	33.1	1.33	1	0	1	1	526	57.0129	6.06201
		O60907	F-box-like/WD repeat-containing protein TBL1X OS=Homo sapiens GN=TBL1X PE=1 SV=3 - [TBL1X_HUMAN]	33.1	1.21	1	0	1	1	577	62.4565	6.55127
TBL1Y	#148	F5H6C0	F-box-like/WD repeat-containing protein TBL1Y OS=Homo sapiens GN=TBL1Y PE=2 SV=1 - [F5H6C0_HUMAN]	31.2	1.92	1	0	1	1	364	39.664	5.79541
		Q9BQ87	F-box-like/WD repeat-containing protein TBL1Y OS=Homo sapiens GN=TBL1Y PE=2 SV=1 - [TBL1Y_HUMAN]	31.2	1.34	1	0	1	1	522	56.6525	5.61768
	#149	F5H6C0	F-box-like/WD repeat-containing protein TBL1Y OS=Homo sapiens GN=TBL1Y PE=2 SV=1 - [F5H6C0_HUMAN]	33.1	1.92	1	0	1	1	364	39.664	5.79541
		Q9BQ87	F-box-like/WD repeat-containing protein TBL1Y OS=Homo sapiens GN=TBL1Y PE=2 SV=1 - [TBL1Y_HUMAN]	33.1	1.34	1	0	1	1	522	56.6525	5.61768
THOC1	#149	Q96FV9	THO complex subunit 1 OS=Homo sapiens GN=THOC1 PE=1 SV=1 - [THOC1_HUMAN]	29.56	1.22	1	0	1	1	657	75.6185	4.98291
		Q96FV9-2	Isoform 2 of THO complex subunit 1 OS=Homo sapiens GN=THOC1 - [THOC1_HUMAN]	29.56	2.12	1	0	1	1	377	43.3318	5.66846
TLX2	#149	O43763	T-cell leukemia homeobox protein 2 OS=Homo sapiens GN=TLX2 PE=1 SV=2 - [TLX2_HUMAN]	31.91	2.82	1	0	1	1	284	30.2328	11.0923
TSR1	#148	Q2NL82	Pre-rRNA-processing protein TSR1 homolog OS=Homo sapiens GN=TSR1 PE=1 SV=1 - [TSR1_HUMAN]	35.61	0.62	1	0	1	1	804	91.7519	7.41553
	#149	Q2NL82	Pre-rRNA-processing protein TSR1 homolog OS=Homo sapiens GN=TSR1 PE=1 SV=1 - [TSR1_HUMAN]	33.25	0.62	1	0	1	1	804	91.7519	7.41553
UTP3	#148	Q9NQZ2	Something about silencing protein 10 OS=Homo sapiens GN=UTP3 PE=1 SV=1 - [SAS10_HUMAN]	39.05	1.25	1	0	1	1	479	54.5251	5.61768

## Sheet: samples rs152731
Name	Sample	Accession	Description	Score	Coverage	# Proteins	# Unique Peptides	# Peptides	# PSMs	# AAs	MW [kDa]	calc. pI
ESRP2	#241	Q9H6T0	Epithelial splicing regulatory protein 2 OS=Homo sapiens GN=ESRP2 PE=1 SV=1 - [ESRP2_HUMAN]	118.772	5.5	1	0	4	4	727	78.3511	6.7124
			A3	Sequence	# PSMs	# Proteins	# Protein Groups	Protein Group Accessions	Modifications	ΔCn	IonScore	Exp Value	Charge	MH+ [Da]	ΔM [ppm]	RT [min]	# Missed Cleavages
			High	STAAEVQQVLNR	1	9	9	Q6NXG1-3;H0YBB3;H0YBR2;Q6NXG1;Q6NXG1-2;Q6NXG1-4;Q6NXG1-5;Q9H6T0;Q9H6T0-2		0	69.9	7.96634e-06	2	1315.7	-0.225515	70.6679	0
			High	IAGGTSLEVAR	1	2	2	Q9H6T0;Q9H6T0-2		0	55.01	0.000220535	2	1073.59	-0.675693	59.0526	0
			High	ADVVDSETVVR	1	2	2	Q9H6T0;Q9H6T0-2		0	42.9	0.00448241	2	1189.61	-0.279825	59.795	0
			Medium	YIELFR	1	9	9	Q6NXG1-3;H0YBB3;H0YBR2;Q6NXG1;Q6NXG1-2;Q6NXG1-4;Q6NXG1-5;Q9H6T0;Q9H6T0-2		0	36.6	0.00926517	2	840.461	-0.179694	85.2549	0
		Q9H6T0-2	Isoform 2 of Epithelial splicing regulatory protein 2 OS=Homo sapiens GN=ESRP2 - [ESRP2_HUMAN]	118.772	5.58	1	0	4	4	717	77.3147	6.82959
			A3	Sequence	# PSMs	# Proteins	# Protein Groups	Protein Group Accessions	Modifications	ΔCn	IonScore	Exp Value	Charge	MH+ [Da]	ΔM [ppm]	RT [min]	# Missed Cleavages
			High	STAAEVQQVLNR	1	9	9	Q6NXG1-3;H0YBB3;H0YBR2;Q6NXG1;Q6NXG1-2;Q6NXG1-4;Q6NXG1-5;Q9H6T0;Q9H6T0-2		0	69.9	7.96634e-06	2	1315.7	-0.225515	70.6679	0
			High	IAGGTSLEVAR	1	2	2	Q9H6T0;Q9H6T0-2		0	55.01	0.000220535	2	1073.59	-0.675693	59.0526	0
			High	ADVVDSETVVR	1	2	2	Q9H6T0;Q9H6T0-2		0	42.9	0.00448241	2	1189.61	-0.279825	59.795	0
			Medium	YIELFR	1	9	9	Q6NXG1-3;H0YBB3;H0YBR2;Q6NXG1;Q6NXG1-2;Q6NXG1-4;Q6NXG1-5;Q9H6T0;Q9H6T0-2		0	36.6	0.00926517	2	840.461	-0.179694	85.2549	0
	#243	Q9H6T0	Epithelial splicing regulatory protein 2 OS=Homo sapiens GN=ESRP2 PE=1 SV=1 - [ESRP2_HUMAN]	91.6273	3.3	1	0	2	2	727	78.3511	6.7124
			A3	Sequence	# PSMs	# Proteins	# Protein Groups	Protein Group Accessions	Modifications	ΔCn	IonScore	Exp Value	Charge	MH+ [Da]	ΔM [ppm]	RT [min]	# Missed Cleavages
			High	ADVVDSETVVR	1	3	3	Q9H6T0;Q9H6T0-2;J3QKU3		0	65.51	2.4576e-05	2	1189.61	-0.382439	59.4095	0
			High	GLPWQSSDQDVAR	1	3	3	Q9H6T0;Q9H6T0-2;J3QKU3		0	50.47	0.000503458	2	1458.7	-0.459656	75.0985	0
		Q9H6T0-2	Isoform 2 of Epithelial splicing regulatory protein 2 OS=Homo sapiens GN=ESRP2 - [ESRP2_HUMAN]	91.6273	3.35	1	0	2	2	717	77.3147	6.82959
			A3	Sequence	# PSMs	# Proteins	# Protein Groups	Protein Group Accessions	Modifications	ΔCn	IonScore	Exp Value	Charge	MH+ [Da]	ΔM [ppm]	RT [min]	# Missed Cleavages
			High	ADVVDSETVVR	1	3	3	Q9H6T0;Q9H6T0-2;J3QKU3		0	65.51	2.4576e-05	2	1189.61	-0.382439	59.4095	0
			High	GLPWQSSDQDVAR	1	3	3	Q9H6T0;Q9H6T0-2;J3QKU3		0	50.47	0.000503458	2	1458.7	-0.459656	75.0985	0
		J3QKU3	Epithelial-splicing regulatory protein 2 (Fragment) OS=Homo sapiens GN=ESRP2 PE=4 SV=1 - [J3QKU3_HUMAN]	91.6273	36.92	1	0	2	2	65	7.33079	9.64209
			A3	Sequence	# PSMs	# Proteins	# Protein Groups	Protein Group Accessions	Modifications	ΔCn	IonScore	Exp Value	Charge	MH+ [Da]	ΔM [ppm]	RT [min]	# Missed Cleavages
			High	ADVVDSETVVR	1	3	3	Q9H6T0;Q9H6T0-2;J3QKU3		0	65.51	2.4576e-05	2	1189.61	-0.382439	59.4095	0
			High	GLPWQSSDQDVAR	1	3	3	Q9H6T0;Q9H6T0-2;J3QKU3		0	50.47	0.000503458	2	1458.7	-0.459656	75.0985	0
GAR1	#26	Q9NY12	H/ACA ribonucleoprotein complex subunit 1 OS=Homo sapiens GN=GAR1 PE=1 SV=1 - [GAR1_HUMAN]	46.05	3.69	1	0	1	1	217	22.3342	10.9165
RBMXL1	#26	P38159	RNA-binding motif protein, X chromosome OS=Homo sapiens GN=RBMX PE=1 SV=3 - [RBMX_HUMAN]	37.52	3.32	1	0	1	1	391	42.3063	10.0522
		H0Y6E7	RNA-binding motif protein, X chromosome, N-terminally processed (Fragment) OS=Homo sapiens GN=RBMX PE=4 SV=2 - [H0Y6E7_HUMAN]	37.52	4.45	1	0	1	1	292	31.8364	9.84717
		H3BT71	RNA-binding motif protein, X chromosome, N-terminally processed OS=Homo sapiens GN=RBMX PE=4 SV=1 - [H3BT71_HUMAN]	37.52	4.39	1	0	1	1	296	32.1778	9.90576
		P38159-2	Isoform 2 of RNA-binding motif protein, X chromosome OS=Homo sapiens GN=RBMX - [RBMX_HUMAN]	37.52	3.44	1	0	1	1	378	40.8216	10.0376
		Q96E39	RNA binding motif protein, X-linked-like-1 OS=Homo sapiens GN=RBMXL1 PE=1 SV=1 - [RMXL1_HUMAN]	37.52	3.33	1	0	1	1	390	42.1162	9.89111
		H3BNC1	RNA-binding motif protein, X chromosome, N-terminally processed OS=Homo sapiens GN=RBMX PE=4 SV=1 - [H3BNC1_HUMAN]	37.52	35.14	1	0	1	1	37	4.00808	5.10986
		H3BR27	RNA-binding motif protein, X chromosome, N-terminally processed OS=Homo sapiens GN=RBMX PE=4 SV=1 - [H3BR27_HUMAN]	37.52	16.67	1	0	1	1	78	8.60437	5.49072
		P38159-3	Isoform 3 of RNA-binding motif protein, X chromosome OS=Homo sapiens GN=RBMX - [RBMX_HUMAN]	37.52	6.63	1	0	1	1	196	22.1574	5.26221
RNASEH2A	#241	O75792	Ribonuclease H2 subunit A OS=Homo sapiens GN=RNASEH2A PE=1 SV=2 - [RNH2A_HUMAN]	69.0071	10.03	1	2	2	2	299	33.3739	5.24951
			A3	Sequence	# PSMs	# Proteins	# Protein Groups	Protein Group Accessions	Modifications	ΔCn	IonScore	Exp Value	Charge	MH+ [Da]	ΔM [ppm]	RT [min]	# Missed Cleavages
			High	LQQSFPGIEVTVK	1	1	1	O75792		0	48.55	0.000693297	2	1445.8	-0.807613	86.497	0
			High	LQDLDTDYGSGYPNDPK	1	1	1	O75792		0	47.72	0.000859589	2	1897.84	-1.77512	70.4358	0
	#243	O75792	Ribonuclease H2 subunit A OS=Homo sapiens GN=RNASEH2A PE=1 SV=2 - [RNH2A_HUMAN]	95.948	12.71	1	3	3	3	299	33.3739	5.24951
			A3	Sequence	# PSMs	# Proteins	# Protein Groups	Protein Group Accessions	Modifications	ΔCn	IonScore	Exp Value	Charge	MH+ [Da]	ΔM [ppm]	RT [min]	# Missed Cleavages
			High	LQDLDTDYGSGYPNDPK	1	1	1	O75792		0	67.36	9.82548e-06	2	1897.84	-1.32488	70.1292	0
			High	LQQSFPGIEVTVK	1	1	1	O75792		0	41.25	0.00372322	2	1445.8	-0.638751	86.3275	0
			Medium	mDLSELER	1	1	1	O75792	N-Term(Acetyl); M1(Oxidation)	0	32.71	0.0287723	2	1050.48	-0.271296	80.1503	0
VSIG8	#243	Q5VU13	V-set and immunoglobulin domain-containing protein 8 OS=Homo sapiens GN=VSIG8 PE=1 SV=1 - [VSIG8_HUMAN]	92.5819	5.56	1	3	3	4	414	43.8625	7.1958
			A3	Sequence	# PSMs	# Proteins	# Protein Groups	Protein Group Accessions	Modifications	ΔCn	IonScore	Exp Value	Charge	MH+ [Da]	ΔM [ppm]	RT [min]	# Missed Cleavages
			High	INHGSLPHLQQR	2	1	1	Q5VU13		0	45.05	0.001996	2	1399.75	-0.300687	54.6773	0
			Medium	ENVFLSYQDK	1	1	1	Q5VU13		0	32.54	0.0334869	2	1242.6	-0.971149	75.5192	0
			Medium	ENVFLSYQDKR	1	1	1	Q5VU13		0	32.37	0.0363012	2	1398.7	-0.284576	67.0907	1

## Sheet: samples rs152744
Name	Sample	Accession	Description	Score	Coverage	# Proteins	# Unique Peptides	# Peptides	# PSMs	# AAs	MW [kDa]	calc. pI
ACIN1	#150	E7EQT4	Apoptotic chromatin condensation inducer in the nucleus OS=Homo sapiens GN=ACIN1 PE=2 SV=2 - [E7EQT4_HUMAN]	50.7214	1.54	1	0	2	2	1301	147.275	6.72705
			A3	Sequence	# PSMs	# Proteins	# Protein Groups	Protein Group Accessions	Modifications	ΔCn	IonScore	Exp Value	Charge	MH+ [Da]	ΔM [ppm]	RT [min]	# Missed Cleavages
			Medium	LKQSADSSSSR	1	3	3	E7EQT4;Q9UKV3;Q9UKV3-5		0	40.34	0.00652837	2	1165.58	0.0487702	24.3837	1
			Medium	SQEQEVLER	1	3	3	E7EQT4;Q9UKV3;Q9UKV3-5		0	38.61	0.0094752	2	1117.55	-0.375884	47.6489	0
		Q9UKV3	Apoptotic chromatin condensation inducer in the nucleus OS=Homo sapiens GN=ACIN1 PE=1 SV=2 - [ACINU_HUMAN]	50.7214	1.49	1	0	2	2	1341	151.771	6.43018
			A3	Sequence	# PSMs	# Proteins	# Protein Groups	Protein Group Accessions	Modifications	ΔCn	IonScore	Exp Value	Charge	MH+ [Da]	ΔM [ppm]	RT [min]	# Missed Cleavages
			Medium	LKQSADSSSSR	1	3	3	E7EQT4;Q9UKV3;Q9UKV3-5		0	40.34	0.00652837	2	1165.58	0.0487702	24.3837	1
			Medium	SQEQEVLER	1	3	3	E7EQT4;Q9UKV3;Q9UKV3-5		0	38.61	0.0094752	2	1117.55	-0.375884	47.6489	0
		Q9UKV3-5	Isoform 4 of Apoptotic chromatin condensation inducer in the nucleus OS=Homo sapiens GN=ACIN1 - [ACINU_HUMAN]	50.7214	1.51	1	0	2	2	1328	150.467	6.43018
			A3	Sequence	# PSMs	# Proteins	# Protein Groups	Protein Group Accessions	Modifications	ΔCn	IonScore	Exp Value	Charge	MH+ [Da]	ΔM [ppm]	RT [min]	# Missed Cleavages
			Medium	LKQSADSSSSR	1	3	3	E7EQT4;Q9UKV3;Q9UKV3-5		0	40.34	0.00652837	2	1165.58	0.0487702	24.3837	1
			Medium	SQEQEVLER	1	3	3	E7EQT4;Q9UKV3;Q9UKV3-5		0	38.61	0.0094752	2	1117.55	-0.375884	47.6489	0
	#151	E7EQT4	Apoptotic chromatin condensation inducer in the nucleus OS=Homo sapiens GN=ACIN1 PE=2 SV=2 - [E7EQT4_HUMAN]	77.6521	2.38	1	0	3	3	1301	147.275	6.72705
			A3	Sequence	# PSMs	# Proteins	# Protein Groups	Protein Group Accessions	Modifications	ΔCn	IonScore	Exp Value	Charge	MH+ [Da]	ΔM [ppm]	RT [min]	# Missed Cleavages
			High	SQEQEVLER	1	3	3	E7EQT4;Q9UKV3;Q9UKV3-5		0	46.61	0.00144169	2	1117.55	-0.266654	47.548	0
			High	TSTSSSSVQAR	1	3	3	E7EQT4;Q9UKV3;Q9UKV3-5		0	41.78	0.00377338	2	1110.54	-0.19236	28.7142	0
			Medium	LKQSADSSSSR	1	3	3	E7EQT4;Q9UKV3;Q9UKV3-5		0	40.91	0.00572133	2	1165.58	0.258228	24.4456	1
		Q9UKV3	Apoptotic chromatin condensation inducer in the nucleus OS=Homo sapiens GN=ACIN1 PE=1 SV=2 - [ACINU_HUMAN]	77.6521	2.31	1	0	3	3	1341	151.771	6.43018
			A3	Sequence	# PSMs	# Proteins	# Protein Groups	Protein Group Accessions	Modifications	ΔCn	IonScore	Exp Value	Charge	MH+ [Da]	ΔM [ppm]	RT [min]	# Missed Cleavages
			High	SQEQEVLER	1	3	3	E7EQT4;Q9UKV3;Q9UKV3-5		0	46.61	0.00144169	2	1117.55	-0.266654	47.548	0
			High	TSTSSSSVQAR	1	3	3	E7EQT4;Q9UKV3;Q9UKV3-5		0	41.78	0.00377338	2	1110.54	-0.19236	28.7142	0
			Medium	LKQSADSSSSR	1	3	3	E7EQT4;Q9UKV3;Q9UKV3-5		0	40.91	0.00572133	2	1165.58	0.258228	24.4456	1
		Q9UKV3-5	Isoform 4 of Apoptotic chromatin condensation inducer in the nucleus OS=Homo sapiens GN=ACIN1 - [ACINU_HUMAN]	77.6521	2.33	1	0	3	3	1328	150.467	6.43018
			A3	Sequence	# PSMs	# Proteins	# Protein Groups	Protein Group Accessions	Modifications	ΔCn	IonScore	Exp Value	Charge	MH+ [Da]	ΔM [ppm]	RT [min]	# Missed Cleavages
			High	SQEQEVLER	1	3	3	E7EQT4;Q9UKV3;Q9UKV3-5		0	46.61	0.00144169	2	1117.55	-0.266654	47.548	0
			High	TSTSSSSVQAR	1	3	3	E7EQT4;Q9UKV3;Q9UKV3-5		0	41.78	0.00377338	2	1110.54	-0.19236	28.7142	0
			Medium	LKQSADSSSSR	1	3	3	E7EQT4;Q9UKV3;Q9UKV3-5		0	40.91	0.00572133	2	1165.58	0.258228	24.4456	1
DDB2	#151	Q92466	DNA damage-binding protein 2 OS=Homo sapiens GN=DDB2 PE=1 SV=1 - [DDB2_HUMAN]	105.897	6.79	1	0	2	2	427	47.8334	9.46631
			A3	Sequence	# PSMs	# Proteins	# Protein Groups	Protein Group Accessions	Modifications	ΔCn	IonScore	Exp Value	Charge	MH+ [Da]	ΔM [ppm]	RT [min]	# Missed Cleavages
			High	FNPLNTNQFYASSmEGTTR	1	3	3	Q92466;Q92466-4;Q92466-5	M14(Oxidation)	0	95.15	2.34007e-08	2	2193.98	-2.52663	84.6412	0
			Medium	LQDFKGNILR	1	3	3	Q92466;Q92466-4;Q92466-5		0	32.67	0.0179801	2	1203.68	0.308014	67.2891	1
		Q92466-4	Isoform D3 of DNA damage-binding protein 2 OS=Homo sapiens GN=DDB2 - [DDB2_HUMAN]	105.897	7.99	1	0	2	2	363	40.7457	9.27588
			A3	Sequence	# PSMs	# Proteins	# Protein Groups	Protein Group Accessions	Modifications	ΔCn	IonScore	Exp Value	Charge	MH+ [Da]	ΔM [ppm]	RT [min]	# Missed Cleavages
			High	FNPLNTNQFYASSmEGTTR	1	3	3	Q92466;Q92466-4;Q92466-5	M14(Oxidation)	0	95.15	2.34007e-08	2	2193.98	-2.52663	84.6412	0
			Medium	LQDFKGNILR	1	3	3	Q92466;Q92466-4;Q92466-5		0	32.67	0.0179801	2	1203.68	0.308014	67.2891	1
		Q92466-5	Isoform D4 of DNA damage-binding protein 2 OS=Homo sapiens GN=DDB2 - [DDB2_HUMAN]	105.897	11.89	1	0	2	2	244	26.7408	9.81787
			A3	Sequence	# PSMs	# Proteins	# Protein Groups	Protein Group Accessions	Modifications	ΔCn	IonScore	Exp Value	Charge	MH+ [Da]	ΔM [ppm]	RT [min]	# Missed Cleavages
			High	FNPLNTNQFYASSmEGTTR	1	3	3	Q92466;Q92466-4;Q92466-5	M14(Oxidation)	0	95.15	2.34007e-08	2	2193.98	-2.52663	84.6412	0
			Medium	LQDFKGNILR	1	3	3	Q92466;Q92466-4;Q92466-5		0	32.67	0.0179801	2	1203.68	0.308014	67.2891	1
	#156	Q92466	DNA damage-binding protein 2 OS=Homo sapiens GN=DDB2 PE=1 SV=1 - [DDB2_HUMAN]	78.9676	6.79	1	0	2	2	427	47.8334	9.46631
			A3	Sequence	# PSMs	# Proteins	# Protein Groups	Protein Group Accessions	Modifications	ΔCn	IonScore	Exp Value	Charge	MH+ [Da]	ΔM [ppm]	RT [min]	# Missed Cleavages
			High	FNPLNTNQFYASSmEGTTR	1	3	3	Q92466;Q92466-4;Q92466-5	M14(Oxidation)	0	60.5	7.09436e-05	2	2193.98	-1.52514	84.789	0
			High	LQDFKGNILR	1	3	3	Q92466;Q92466-4;Q92466-5		0	41.69	0.00225316	2	1203.68	0.2066	67.4812	1
		Q92466-4	Isoform D3 of DNA damage-binding protein 2 OS=Homo sapiens GN=DDB2 - [DDB2_HUMAN]	78.9676	7.99	1	0	2	2	363	40.7457	9.27588
			A3	Sequence	# PSMs	# Proteins	# Protein Groups	Protein Group Accessions	Modifications	ΔCn	IonScore	Exp Value	Charge	MH+ [Da]	ΔM [ppm]	RT [min]	# Missed Cleavages
			High	FNPLNTNQFYASSmEGTTR	1	3	3	Q92466;Q92466-4;Q92466-5	M14(Oxidation)	0	60.5	7.09436e-05	2	2193.98	-1.52514	84.789	0
			High	LQDFKGNILR	1	3	3	Q92466;Q92466-4;Q92466-5		0	41.69	0.00225316	2	1203.68	0.2066	67.4812	1
		Q92466-5	Isoform D4 of DNA damage-binding protein 2 OS=Homo sapiens GN=DDB2 - [DDB2_HUMAN]	78.9676	11.89	1	0	2	2	244	26.7408	9.81787
			A3	Sequence	# PSMs	# Proteins	# Protein Groups	Protein Group Accessions	Modifications	ΔCn	IonScore	Exp Value	Charge	MH+ [Da]	ΔM [ppm]	RT [min]	# Missed Cleavages
			High	FNPLNTNQFYASSmEGTTR	1	3	3	Q92466;Q92466-4;Q92466-5	M14(Oxidation)	0	60.5	7.09436e-05	2	2193.98	-1.52514	84.789	0
			High	LQDFKGNILR	1	3	3	Q92466;Q92466-4;Q92466-5		0	41.69	0.00225316	2	1203.68	0.2066	67.4812	1
	#157	Q92466	DNA damage-binding protein 2 OS=Homo sapiens GN=DDB2 PE=1 SV=1 - [DDB2_HUMAN]	87.8677	8.43	1	0	3	3	427	47.8334	9.46631
			A3	Sequence	# PSMs	# Proteins	# Protein Groups	Protein Group Accessions	Modifications	ΔCn	IonScore	Exp Value	Charge	MH+ [Da]	ΔM [ppm]	RT [min]	# Missed Cleavages
			High	FNPLNTNQFYASSmEGTTR	1	2	2	Q92466;Q92466-4	M14(Oxidation)	0	60.24	7.53678e-05	2	2193.98	-2.02974	84.4745	0
			High	LQDFKGNILR	1	2	2	Q92466;Q92466-4		0	40.64	0.00287372	2	1203.68	0.00377253	67.072	1
			Medium	YPDPNFK	1	2	2	Q92466;Q92466-4		0	31.04	0.050489	2	880.42	0.0672507	56.7227	0
		Q92466-4	Isoform D3 of DNA damage-binding protein 2 OS=Homo sapiens GN=DDB2 - [DDB2_HUMAN]	87.8677	9.92	1	0	3	3	363	40.7457	9.27588
			A3	Sequence	# PSMs	# Proteins	# Protein Groups	Protein Group Accessions	Modifications	ΔCn	IonScore	Exp Value	Charge	MH+ [Da]	ΔM [ppm]	RT [min]	# Missed Cleavages
			High	FNPLNTNQFYASSmEGTTR	1	2	2	Q92466;Q92466-4	M14(Oxidation)	0	60.24	7.53678e-05	2	2193.98	-2.02974	84.4745	0
			High	LQDFKGNILR	1	2	2	Q92466;Q92466-4		0	40.64	0.00287372	2	1203.68	0.00377253	67.072	1
			Medium	YPDPNFK	1	2	2	Q92466;Q92466-4		0	31.04	0.050489	2	880.42	0.0672507	56.7227	0
DDX19B	#151	Q9UMR2	ATP-dependent RNA helicase DDX19B OS=Homo sapiens GN=DDX19B PE=1 SV=1 - [DD19B_HUMAN]	56.5475	6.89	1	0	2	2	479	53.8928	6.30322
			A3	Sequence	# PSMs	# Proteins	# Protein Groups	Protein Group Accessions	Modifications	ΔCn	IonScore	Exp Value	Charge	MH+ [Da]	ΔM [ppm]	RT [min]	# Missed Cleavages
			High	SNLVDNTNQVEVLQRDPNSPLYSVK	1	9	9	Q9NUU7;Q9UMR2;H3BQK0;I3L0H8;Q9UMR2-2;Q9UMR2-4;H3BMQ5;H3BN59;H3BTB3		0	43.81	0.00474138	3	2829.43	-1.57188	85.4837	1
			Medium	AAQSLLNK	1	9	9	Q9NUU7;Q9UMR2;H3BQK0;I3L0H8;Q9UMR2-2;Q9UMR2-4;H3BMQ5;H3BN59;H3BTB3		0	36.16	0.0300692	2	844.488	-0.621112	47.4478	0
		H3BQK0	ATP-dependent RNA helicase DDX19B OS=Homo sapiens GN=DDX19B PE=4 SV=1 - [H3BQK0_HUMAN]	56.5475	6.82	1	0	2	2	484	54.4653	7.86963
			A3	Sequence	# PSMs	# Proteins	# Protein Groups	Protein Group Accessions	Modifications	ΔCn	IonScore	Exp Value	Charge	MH+ [Da]	ΔM [ppm]	RT [min]	# Missed Cleavages
			High	SNLVDNTNQVEVLQRDPNSPLYSVK	1	9	9	Q9NUU7;Q9UMR2;H3BQK0;I3L0H8;Q9UMR2-2;Q9UMR2-4;H3BMQ5;H3BN59;H3BTB3		0	43.81	0.00474138	3	2829.43	-1.57188	85.4837	1
			Medium	AAQSLLNK	1	9	9	Q9NUU7;Q9UMR2;H3BQK0;I3L0H8;Q9UMR2-2;Q9UMR2-4;H3BMQ5;H3BN59;H3BTB3		0	36.16	0.0300692	2	844.488	-0.621112	47.4478	0
EXOSC9	#157	Q06265-2	Isoform 2 of Exosome complex component RRP45 OS=Homo sapiens GN=EXOSC9 - [EXOS9_HUMAN]	62.8339	4.61	1	0	2	2	456	50.771	5.30029
			A3	Sequence	# PSMs	# Proteins	# Protein Groups	Protein Group Accessions	Modifications	ΔCn	IonScore	Exp Value	Charge	MH+ [Da]	ΔM [ppm]	RT [min]	# Missed Cleavages
			High	FGFAESIANQR	1	5	5	Q06265-2;D6RIY6;Q06265;Q06265-3;Q06265-4		0	46.22	0.00140881	2	1239.61	-0.574202	77.3786	0
			Medium	VAEITELILK	1	5	5	Q06265-2;D6RIY6;Q06265;Q06265-3;Q06265-4		0	34.64	0.00608098	2	1128.69	0.789227	90.8298	0
		D6RIY6	Exosome complex component RRP45 OS=Homo sapiens GN=EXOSC9 PE=4 SV=1 - [D6RIY6_HUMAN]	62.8339	4.96	1	0	2	2	423	46.948	5.16064
			A3	Sequence	# PSMs	# Proteins	# Protein Groups	Protein Group Accessions	Modifications	ΔCn	IonScore	Exp Value	Charge	MH+ [Da]	ΔM [ppm]	RT [min]	# Missed Cleavages
			High	FGFAESIANQR	1	5	5	Q06265-2;D6RIY6;Q06265;Q06265-3;Q06265-4		0	46.22	0.00140881	2	1239.61	-0.574202	77.3786	0
			Medium	VAEITELILK	1	5	5	Q06265-2;D6RIY6;Q06265;Q06265-3;Q06265-4		0	34.64	0.00608098	2	1128.69	0.789227	90.8298	0
		Q06265	Exosome complex component RRP45 OS=Homo sapiens GN=EXOSC9 PE=1 SV=3 - [EXOS9_HUMAN]	62.8339	4.78	1	0	2	2	439	48.9181	5.2876
			A3	Sequence	# PSMs	# Proteins	# Protein Groups	Protein Group Accessions	Modifications	ΔCn	IonScore	Exp Value	Charge	MH+ [Da]	ΔM [ppm]	RT [min]	# Missed Cleavages
			High	FGFAESIANQR	1	5	5	Q06265-2;D6RIY6;Q06265;Q06265-3;Q06265-4		0	46.22	0.00140881	2	1239.61	-0.574202	77.3786	0
			Medium	VAEITELILK	1	5	5	Q06265-2;D6RIY6;Q06265;Q06265-3;Q06265-4		0	34.64	0.00608098	2	1128.69	0.789227	90.8298	0
		Q06265-3	Isoform 3 of Exosome complex component RRP45 OS=Homo sapiens GN=EXOSC9 - [EXOS9_HUMAN]	62.8339	5.92	1	0	2	2	355	39.2101	5.05908
			A3	Sequence	# PSMs	# Proteins	# Protein Groups	Protein Group Accessions	Modifications	ΔCn	IonScore	Exp Value	Charge	MH+ [Da]	ΔM [ppm]	RT [min]	# Missed Cleavages
			High	FGFAESIANQR	1	5	5	Q06265-2;D6RIY6;Q06265;Q06265-3;Q06265-4		0	46.22	0.00140881	2	1239.61	-0.574202	77.3786	0
			Medium	VAEITELILK	1	5	5	Q06265-2;D6RIY6;Q06265;Q06265-3;Q06265-4		0	34.64	0.00608098	2	1128.69	0.789227	90.8298	0
		Q06265-4	Isoform 4 of Exosome complex component RRP45 OS=Homo sapiens GN=EXOSC9 - [EXOS9_HUMAN]	62.8339	5.65	1	0	2	2	372	41.063	5.07178
			A3	Sequence	# PSMs	# Proteins	# Protein Groups	Protein Group Accessions	Modifications	ΔCn	IonScore	Exp Value	Charge	MH+ [Da]	ΔM [ppm]	RT [min]	# Missed Cleavages
			High	FGFAESIANQR	1	5	5	Q06265-2;D6RIY6;Q06265;Q06265-3;Q06265-4		0	46.22	0.00140881	2	1239.61	-0.574202	77.3786	0
			Medium	VAEITELILK	1	5	5	Q06265-2;D6RIY6;Q06265;Q06265-3;Q06265-4		0	34.64	0.00608098	2	1128.69	0.789227	90.8298	0
PARN	#150	B4DSB0	Poly(A)-specific ribonuclease PARN OS=Homo sapiens GN=PARN PE=2 SV=1 - [B4DSB0_HUMAN]	60.599	4.96	1	0	2	3	464	52.9557	6.3667
			A3	Sequence	# PSMs	# Proteins	# Protein Groups	Protein Group Accessions	Modifications	ΔCn	IonScore	Exp Value	Charge	MH+ [Da]	ΔM [ppm]	RT [min]	# Missed Cleavages
			Medium	NNSFTAPSTVGKR	1	4	4	B4DSB0;O95453;O95453-2;O95453-3		0	38.92	0.0106177	2	1378.71	-1.21507	48.1269	1
			Medium	VIHAIANSGK	2	4	4	B4DSB0;O95453;O95453-2;O95453-3		0	32.66	0.0141191	2	1009.58	-0.287665	41.048	0
		O95453	Poly(A)-specific ribonuclease PARN OS=Homo sapiens GN=PARN PE=1 SV=1 - [PARN_HUMAN]	60.599	3.6	1	0	2	3	639	73.4048	6.20166
			A3	Sequence	# PSMs	# Proteins	# Protein Groups	Protein Group Accessions	Modifications	ΔCn	IonScore	Exp Value	Charge	MH+ [Da]	ΔM [ppm]	RT [min]	# Missed Cleavages
			Medium	NNSFTAPSTVGKR	1	4	4	B4DSB0;O95453;O95453-2;O95453-3		0	38.92	0.0106177	2	1378.71	-1.21507	48.1269	1
			Medium	VIHAIANSGK	2	4	4	B4DSB0;O95453;O95453-2;O95453-3		0	32.66	0.0141191	2	1009.58	-0.287665	41.048	0
		O95453-2	Isoform 2 of Poly(A)-specific ribonuclease PARN OS=Homo sapiens GN=PARN - [PARN_HUMAN]	60.599	3.98	1	0	2	3	578	66.5324	6.37939
			A3	Sequence	# PSMs	# Proteins	# Protein Groups	Protein Group Accessions	Modifications	ΔCn	IonScore	Exp Value	Charge	MH+ [Da]	ΔM [ppm]	RT [min]	# Missed Cleavages
			Medium	NNSFTAPSTVGKR	1	4	4	B4DSB0;O95453;O95453-2;O95453-3		0	38.92	0.0106177	2	1378.71	-1.21507	48.1269	1
			Medium	VIHAIANSGK	2	4	4	B4DSB0;O95453;O95453-2;O95453-3		0	32.66	0.0141191	2	1009.58	-0.287665	41.048	0
		O95453-3	Isoform 3 of Poly(A)-specific ribonuclease PARN OS=Homo sapiens GN=PARN - [PARN_HUMAN]	60.599	3.88	1	0	2	3	593	67.6799	5.66846
			A3	Sequence	# PSMs	# Proteins	# Protein Groups	Protein Group Accessions	Modifications	ΔCn	IonScore	Exp Value	Charge	MH+ [Da]	ΔM [ppm]	RT [min]	# Missed Cleavages
			Medium	NNSFTAPSTVGKR	1	4	4	B4DSB0;O95453;O95453-2;O95453-3		0	38.92	0.0106177	2	1378.71	-1.21507	48.1269	1
			Medium	VIHAIANSGK	2	4	4	B4DSB0;O95453;O95453-2;O95453-3		0	32.66	0.0141191	2	1009.58	-0.287665	41.048	0
	#156	F5H1Z4	Poly(A)-specific ribonuclease PARN OS=Homo sapiens GN=PARN PE=2 SV=1 - [F5H1Z4_HUMAN]	74.6249	17.87	1	0	3	3	207	23.8127	5.04639
			A3	Sequence	# PSMs	# Proteins	# Protein Groups	Protein Group Accessions	Modifications	ΔCn	IonScore	Exp Value	Charge	MH+ [Da]	ΔM [ppm]	RT [min]	# Missed Cleavages
			High	nGIPYLNQEEER	1	4	4	F5H1Z4;O95453;O95453-2;O95453-3	N1(Deamidated)	0	46.31	0.00155065	2	1462.68	-0.64133	83.8658	0
			High	SQANGAGALSYVSPNTSK	1	4	4	F5H1Z4;O95453;O95453-2;O95453-3		0	42.2	0.00548329	2	1751.86	1.01739	65.3559	0
			Medium	EQYDEKR	1	4	4	F5H1Z4;O95453;O95453-2;O95453-3		0	33.69	0.0141096	2	967.448	-0.375111	26.3818	1
		O95453	Poly(A)-specific ribonuclease PARN OS=Homo sapiens GN=PARN PE=1 SV=1 - [PARN_HUMAN]	74.6249	5.79	1	0	3	3	639	73.4048	6.20166
			A3	Sequence	# PSMs	# Proteins	# Protein Groups	Protein Group Accessions	Modifications	ΔCn	IonScore	Exp Value	Charge	MH+ [Da]	ΔM [ppm]	RT [min]	# Missed Cleavages
			High	nGIPYLNQEEER	1	4	4	F5H1Z4;O95453;O95453-2;O95453-3	N1(Deamidated)	0	46.31	0.00155065	2	1462.68	-0.64133	83.8658	0
			High	SQANGAGALSYVSPNTSK	1	4	4	F5H1Z4;O95453;O95453-2;O95453-3		0	42.2	0.00548329	2	1751.86	1.01739	65.3559	0
			Medium	EQYDEKR	1	4	4	F5H1Z4;O95453;O95453-2;O95453-3		0	33.69	0.0141096	2	967.448	-0.375111	26.3818	1
		O95453-2	Isoform 2 of Poly(A)-specific ribonuclease PARN OS=Homo sapiens GN=PARN - [PARN_HUMAN]	74.6249	6.4	1	0	3	3	578	66.5324	6.37939
			A3	Sequence	# PSMs	# Proteins	# Protein Groups	Protein Group Accessions	Modifications	ΔCn	IonScore	Exp Value	Charge	MH+ [Da]	ΔM [ppm]	RT [min]	# Missed Cleavages
			High	nGIPYLNQEEER	1	4	4	F5H1Z4;O95453;O95453-2;O95453-3	N1(Deamidated)	0	46.31	0.00155065	2	1462.68	-0.64133	83.8658	0
			High	SQANGAGALSYVSPNTSK	1	4	4	F5H1Z4;O95453;O95453-2;O95453-3		0	42.2	0.00548329	2	1751.86	1.01739	65.3559	0
			Medium	EQYDEKR	1	4	4	F5H1Z4;O95453;O95453-2;O95453-3		0	33.69	0.0141096	2	967.448	-0.375111	26.3818	1
	#157	O95453	Poly(A)-specific ribonuclease PARN OS=Homo sapiens GN=PARN PE=1 SV=1 - [PARN_HUMAN]	132.98	9.55	1	0	5	6	639	73.4048	6.20166
			A3	Sequence	# PSMs	# Proteins	# Protein Groups	Protein Group Accessions	Modifications	ΔCn	IonScore	Exp Value	Charge	MH+ [Da]	ΔM [ppm]	RT [min]	# Missed Cleavages
			High	VmDIPYLNLEGPDLQPK	1	3	3	O95453;O95453-2;O95453-3	M2(Oxidation)	0	56.07	0.000250756	2	1957.99	-1.37745	91.5059	0
			High	EQYDEKR	1	3	3	O95453;O95453-2;O95453-3		0	49.46	0.000386715	2	967.448	0.0665107	26.4159	1
			Medium	GIHVETLETEKKER	1	3	3	O95453;O95453-2;O95453-3		0	34.87	0.0188334	3	1668.89	-0.0525232	49.313	2
			Medium	VIHAIANSGK	2	3	3	O95453;O95453-2;O95453-3		0	34.54	0.00915815	3	1009.58	-0.149843	40.8742	0
			Medium	NNSFTAPSTVGKR	1	3	3	O95453;O95453-2;O95453-3		0	34.54	0.0238358	2	1378.71	-0.241133	47.993	1
		O95453-2	Isoform 2 of Poly(A)-specific ribonuclease PARN OS=Homo sapiens GN=PARN - [PARN_HUMAN]	132.98	10.55	1	0	5	6	578	66.5324	6.37939
			A3	Sequence	# PSMs	# Proteins	# Protein Groups	Protein Group Accessions	Modifications	ΔCn	IonScore	Exp Value	Charge	MH+ [Da]	ΔM [ppm]	RT [min]	# Missed Cleavages
			High	VmDIPYLNLEGPDLQPK	1	3	3	O95453;O95453-2;O95453-3	M2(Oxidation)	0	56.07	0.000250756	2	1957.99	-1.37745	91.5059	0
			High	EQYDEKR	1	3	3	O95453;O95453-2;O95453-3		0	49.46	0.000386715	2	967.448	0.0665107	26.4159	1
			Medium	GIHVETLETEKKER	1	3	3	O95453;O95453-2;O95453-3		0	34.87	0.0188334	3	1668.89	-0.0525232	49.313	2
			Medium	VIHAIANSGK	2	3	3	O95453;O95453-2;O95453-3		0	34.54	0.00915815	3	1009.58	-0.149843	40.8742	0
			Medium	NNSFTAPSTVGKR	1	3	3	O95453;O95453-2;O95453-3		0	34.54	0.0238358	2	1378.71	-0.241133	47.993	1
		O95453-3	Isoform 3 of Poly(A)-specific ribonuclease PARN OS=Homo sapiens GN=PARN - [PARN_HUMAN]	132.98	10.29	1	0	5	6	593	67.6799	5.66846
			A3	Sequence	# PSMs	# Proteins	# Protein Groups	Protein Group Accessions	Modifications	ΔCn	IonScore	Exp Value	Charge	MH+ [Da]	ΔM [ppm]	RT [min]	# Missed Cleavages
			High	VmDIPYLNLEGPDLQPK	1	3	3	O95453;O95453-2;O95453-3	M2(Oxidation)	0	56.07	0.000250756	2	1957.99	-1.37745	91.5059	0
			High	EQYDEKR	1	3	3	O95453;O95453-2;O95453-3		0	49.46	0.000386715	2	967.448	0.0665107	26.4159	1
			Medium	GIHVETLETEKKER	1	3	3	O95453;O95453-2;O95453-3		0	34.87	0.0188334	3	1668.89	-0.0525232	49.313	2
			Medium	VIHAIANSGK	2	3	3	O95453;O95453-2;O95453-3		0	34.54	0.00915815	3	1009.58	-0.149843	40.8742	0
			Medium	NNSFTAPSTVGKR	1	3	3	O95453;O95453-2;O95453-3		0	34.54	0.0238358	2	1378.71	-0.241133	47.993	1
PRPF39	#151	Q86UA1	Pre-mRNA-processing factor 39 OS=Homo sapiens GN=PRPF39 PE=1 SV=3 - [PRP39_HUMAN]	45.7875	3.44	1	2	2	2	669	78.3805	5.40186
			A3	Sequence	# PSMs	# Proteins	# Protein Groups	Protein Group Accessions	Modifications	ΔCn	IonScore	Exp Value	Charge	MH+ [Da]	ΔM [ppm]	RT [min]	# Missed Cleavages
			Medium	KAENGSEEPEEK	1	1	1	Q86UA1		0	35.98	0.00783541	2	1346.61	-1.44895	25.8765	1
			Medium	YmENHSIEGVR	1	1	1	Q86UA1	M2(Oxidation)	0	31.73	0.0386407	2	1350.61	-1.23641	45.2848	0
	#157	Q86UA1	Pre-mRNA-processing factor 39 OS=Homo sapiens GN=PRPF39 PE=1 SV=3 - [PRP39_HUMAN]	57.1027	3.44	1	2	2	2	669	78.3805	5.40186
			A3	Sequence	# PSMs	# Proteins	# Protein Groups	Protein Group Accessions	Modifications	ΔCn	IonScore	Exp Value	Charge	MH+ [Da]	ΔM [ppm]	RT [min]	# Missed Cleavages
			High	KAENGSEEPEEK	1	1	1	Q86UA1		0	47.41	0.000597305	2	1346.61	-0.995696	25.7672	1
			Medium	YmENHSIEGVR	1	1	1	Q86UA1	M2(Oxidation)	0	34.31	0.0207952	2	1350.61	0.119311	45.3093	0
PUF60	#151	Q9UHX1	Poly(U)-binding-splicing factor PUF60 OS=Homo sapiens GN=PUF60 PE=1 SV=1 - [PUF60_HUMAN]	39.5506	3.76	1	0	2	2	559	59.8376	5.2876
			A3	Sequence	# PSMs	# Proteins	# Protein Groups	Protein Group Accessions	Modifications	ΔCn	IonScore	Exp Value	Charge	MH+ [Da]	ΔM [ppm]	RT [min]	# Missed Cleavages
			Medium	QGEEEDAEIIVK	1	6	6	Q9UHX1;Q9UHX1-2;Q9UHX1-3;Q9UHX1-4;Q9UHX1-5;Q9UHX1-6		0	34.15	0.0269983	2	1359.66	0.52004	64.4549	0
			Medium	GYGFIEYEK	1	6	6	Q9UHX1;Q9UHX1-2;Q9UHX1-3;Q9UHX1-4;Q9UHX1-5;Q9UHX1-6		0	31.56	0.0468863	2	1105.52	1.20179	75.8049	0
		Q9UHX1-2	Isoform 2 of Poly(U)-binding-splicing factor PUF60 OS=Homo sapiens GN=PUF60 - [PUF60_HUMAN]	39.5506	3.87	1	0	2	2	542	58.1348	5.35107
			A3	Sequence	# PSMs	# Proteins	# Protein Groups	Protein Group Accessions	Modifications	ΔCn	IonScore	Exp Value	Charge	MH+ [Da]	ΔM [ppm]	RT [min]	# Missed Cleavages
			Medium	QGEEEDAEIIVK	1	6	6	Q9UHX1;Q9UHX1-2;Q9UHX1-3;Q9UHX1-4;Q9UHX1-5;Q9UHX1-6		0	34.15	0.0269983	2	1359.66	0.52004	64.4549	0
			Medium	GYGFIEYEK	1	6	6	Q9UHX1;Q9UHX1-2;Q9UHX1-3;Q9UHX1-4;Q9UHX1-5;Q9UHX1-6		0	31.56	0.0468863	2	1105.52	1.20179	75.8049	0
		Q9UHX1-3	Isoform 3 of Poly(U)-binding-splicing factor PUF60 OS=Homo sapiens GN=PUF60 - [PUF60_HUMAN]	39.5506	4.07	1	0	2	2	516	55.6935	5.2749
			A3	Sequence	# PSMs	# Proteins	# Protein Groups	Protein Group Accessions	Modifications	ΔCn	IonScore	Exp Value	Charge	MH+ [Da]	ΔM [ppm]	RT [min]	# Missed Cleavages
			Medium	QGEEEDAEIIVK	1	6	6	Q9UHX1;Q9UHX1-2;Q9UHX1-3;Q9UHX1-4;Q9UHX1-5;Q9UHX1-6		0	34.15	0.0269983	2	1359.66	0.52004	64.4549	0
			Medium	GYGFIEYEK	1	6	6	Q9UHX1;Q9UHX1-2;Q9UHX1-3;Q9UHX1-4;Q9UHX1-5;Q9UHX1-6		0	31.56	0.0468863	2	1105.52	1.20179	75.8049	0
		Q9UHX1-4	Isoform 4 of Poly(U)-binding-splicing factor PUF60 OS=Homo sapiens GN=PUF60 - [PUF60_HUMAN]	39.5506	4.21	1	0	2	2	499	53.9907	5.32568
			A3	Sequence	# PSMs	# Proteins	# Protein Groups	Protein Group Accessions	Modifications	ΔCn	IonScore	Exp Value	Charge	MH+ [Da]	ΔM [ppm]	RT [min]	# Missed Cleavages
			Medium	QGEEEDAEIIVK	1	6	6	Q9UHX1;Q9UHX1-2;Q9UHX1-3;Q9UHX1-4;Q9UHX1-5;Q9UHX1-6		0	34.15	0.0269983	2	1359.66	0.52004	64.4549	0
			Medium	GYGFIEYEK	1	6	6	Q9UHX1;Q9UHX1-2;Q9UHX1-3;Q9UHX1-4;Q9UHX1-5;Q9UHX1-6		0	31.56	0.0468863	2	1105.52	1.20179	75.8049	0
		Q9UHX1-5	Isoform 5 of Poly(U)-binding-splicing factor PUF60 OS=Homo sapiens GN=PUF60 - [PUF60_HUMAN]	39.5506	3.96	1	0	2	2	530	57.0672	5.2749
			A3	Sequence	# PSMs	# Proteins	# Protein Groups	Protein Group Accessions	Modifications	ΔCn	IonScore	Exp Value	Charge	MH+ [Da]	ΔM [ppm]	RT [min]	# Missed Cleavages
			Medium	QGEEEDAEIIVK	1	6	6	Q9UHX1;Q9UHX1-2;Q9UHX1-3;Q9UHX1-4;Q9UHX1-5;Q9UHX1-6		0	34.15	0.0269983	2	1359.66	0.52004	64.4549	0
			Medium	GYGFIEYEK	1	6	6	Q9UHX1;Q9UHX1-2;Q9UHX1-3;Q9UHX1-4;Q9UHX1-5;Q9UHX1-6		0	31.56	0.0468863	2	1105.52	1.20179	75.8049	0
		Q9UHX1-6	Isoform 6 of Poly(U)-binding-splicing factor PUF60 OS=Homo sapiens GN=PUF60 - [PUF60_HUMAN]	39.5506	4.09	1	0	2	2	513	55.3644	5.33838
			A3	Sequence	# PSMs	# Proteins	# Protein Groups	Protein Group Accessions	Modifications	ΔCn	IonScore	Exp Value	Charge	MH+ [Da]	ΔM [ppm]	RT [min]	# Missed Cleavages
			Medium	QGEEEDAEIIVK	1	6	6	Q9UHX1;Q9UHX1-2;Q9UHX1-3;Q9UHX1-4;Q9UHX1-5;Q9UHX1-6		0	34.15	0.0269983	2	1359.66	0.52004	64.4549	0
			Medium	GYGFIEYEK	1	6	6	Q9UHX1;Q9UHX1-2;Q9UHX1-3;Q9UHX1-4;Q9UHX1-5;Q9UHX1-6		0	31.56	0.0468863	2	1105.52	1.20179	75.8049	0
SUPT5H	#157	O00267	Transcription elongation factor SPT5 OS=Homo sapiens GN=SUPT5H PE=1 SV=1 - [SPT5H_HUMAN]	69.7211	3.31	1	0	3	3	1087	120.925	5.05908
			A3	Sequence	# PSMs	# Proteins	# Protein Groups	Protein Group Accessions	Modifications	ΔCn	IonScore	Exp Value	Charge	MH+ [Da]	ΔM [ppm]	RT [min]	# Missed Cleavages
			High	RDNELIGQTVR	1	2	2	O00267;O00267-2		0	43.43	0.00329789	2	1300.7	-0.207964	55.7587	1
			High	TPmYGSQTPLQDGSR	1	2	2	O00267;O00267-2	M3(Oxidation)	0	41.01	0.00476293	2	1653.75	-0.778409	56.4178	0
			Medium	QAIEGVGNLR	1	2	2	O00267;O00267-2		0	32	0.0347657	2	1056.58	-0.628641	61.317	0
		O00267-2	Isoform 2 of Transcription elongation factor SPT5 OS=Homo sapiens GN=SUPT5H - [SPT5H_HUMAN]	69.7211	3.32	1	0	3	3	1083	120.424	5.09717
			A3	Sequence	# PSMs	# Proteins	# Protein Groups	Protein Group Accessions	Modifications	ΔCn	IonScore	Exp Value	Charge	MH+ [Da]	ΔM [ppm]	RT [min]	# Missed Cleavages
			High	RDNELIGQTVR	1	2	2	O00267;O00267-2		0	43.43	0.00329789	2	1300.7	-0.207964	55.7587	1
			High	TPmYGSQTPLQDGSR	1	2	2	O00267;O00267-2	M3(Oxidation)	0	41.01	0.00476293	2	1653.75	-0.778409	56.4178	0
			Medium	QAIEGVGNLR	1	2	2	O00267;O00267-2		0	32	0.0347657	2	1056.58	-0.628641	61.317	0
